# Supplementary material for: Evolution of Toll, Spatzle and MyD88 in insects: the problem of the Diptera bias
Source: BMC Genomics. 2021 Jul 21;22:562. doi: 10.1186/s12864-021-07886-7 (PMC8296651; doi:10.1186/s12864-021-07886-7)
Supplement: Supplementary file 1 — Additional file 1. List of genes found with Exonerate. Species name, scaffold and genomic region where they were found and if they were used in the phylogenetic analyses. [file 12864_2021_7886_MOESM1_ESM.xlsx]

## Sheet: Folha1
Additional Table 1. List of genes found with Exonerate, species name, scaffold and genomic region where they were found and if they were used in the phylogenetic analyses.
Putative gene	Species name	Scaffold	Region	Phylogeny
TOLL2_7	Ladona fulva	KZ308169.1	2109730-2104201	No
TOLL2_7	Locusta migratoria	AVCP010130098.1	13018-12439	No
TOLL2_7	Daphnia pulex	GL732554.1_1	478291-480064	No
TOLL9	Lutzomyia longipalpis	JH689535.1	13522-11613	No
TOLL9	Phlebotomus papatasi	JH666582.1_1	1723-2476	No
TOLL9	Glossina brevipalpis	KK351029.1_1	2262670-2263283	No
TOLL9	Acyrthosiphon pisum	NW_021770134.1_1	1767-2049	No
TOLL8	Stomoxys calcitrans	NW_013173437.1_1	102523-101620	No
TOLL6	Ctenocephalides felis	NW_020538040.1_1	180842022-180842460	No
TOLL6	Bactrocera dorsalis	NW_011876372.1_1	2342461-2342896	No
TOLL6	Rhodnius prolixus	KQ034353.1_1	239734-243340	No
TOLL6	Heliconius melpomene	HE670873.1_1	27382-31141	No
TOLL6	Heliconius melpomene	HE669303.1_1	1886-5643	No
TOLL6	Locusta migratoria	AVCP010181935.1_1	29771-29339	No
TOLL10	Locusta migratoria	AVCP010202883.1_1	9469-9082	No
TOLL10	Megachile rotundata	NW_003797394.1_1	15163-16153	No
TOLL10	Nasonia vitripennis	NC_015871.2_1	134265-137420	No
TOLL10	Ctenocephalides felis	NW_020539726.1_1	46047591-46051061	No
MyD88	Lutzomyia longipalpis	JH689329.1_1	297244-303062	Yes
MyD88	Phlebotomus papatasi	JH665131.1_1	10423-9954	Yes
MyD88	Phlebotomus papatasi	AJVK01059198.1	2756-2103	No
MyD88	Blattella germanica	PYGN01000189.1	1517983-149644	Yes
MyD88	Blattella germanica	PYGN01000189.1	1527764-1527560	No
MyD88	Rhodnius prolixus	KQ034323.1	541071-540161	No
MyD88	Rhodnius prolixus	KQ034323.1_1	541707-541327	No
MyD88	Limnephilus lunatus	KZ328968.1	1529-1914	No
MyD88	Limnephilus lunatus	KZ328968.1	5248-5633	No
MyD88	Manduca sexta	JH668816.1	44666-51638	No
Tube	Blattella germanica	PYGN01001256.1_1	250686-282141	Yes
Tube	Limnephilus lunatus	KZ332325.1_1	18913-17495	No
Pellino	Limnephilus lunatus	KZ322064.1_1	94822-15856	No
Spz_2	Ephemera danica	KZ501737.1	1420528-1411828	No
Spz_2	Limnephilus lunatus	KZ329950.1_1	25216-32234	No
Spz_23	Daphnia pulex	GL732543.1_1	960599-960333	No
Spz_23	Rhodnius prolixus	KQ034302.1_1	693383-693233	No
Spz_23	Ladona fulva	KZ308686.1_1	74744-74621	No
Spz_23	Locusta migratoria	AVCP010007820.1_1	1120-1009	No
Spz_23	Pediculus humanus	NW_002987166.1_1	77048-76817	No
Spz_23	Frankliniella occidentalis	NW_020292235.1	332656-332891	No
Spz_23	Limnephilus lunatus	KZ327235.1	24680-29660	No
Spz_34	Locusta migratoria	:AVCP010886594.1_1	2-119	No
Spz_34	Locusta migratoria	AVCP010493597.1_1	5411-5564	No
Spz_34	Locusta migratoria	AVCP011329771.1_1	513-366	No
Spz_5	Locusta migratoria	AVCP010630379.1_1	10552-11635	No
Spz_5	Locusta migratoria	AVCP010694516.1_1	8659-8473	No
Spz_5	Manduca sexta	AIXA01026588.1_1	857-266	No
Spz_5	Ctenocephalides felis	NW_020539724.1_1	12225351-12224988	No
Spz_5	Ctenocephalides felis	NW_020539724.1_1	12184991-12184628	No
Spz_5	Ctenocephalides felis	NW_020539724.1_1	12169350-12168987	No
Spz	Ephemera danica	KZ501815.1	70635-771617	No
Spz	Limnephilus lunatus	KZ323435.1	8339-8183	No
Spz	Limnephilus lunatus	KZ327728.1	29643-29493	No
