# Supplementary material for: Evolution of Toll, Spatzle and MyD88 in insects: the problem of the Diptera bias
Source: BMC Genomics. 2021 Jul 21;22:562. doi: 10.1186/s12864-021-07886-7 (PMC8296651; doi:10.1186/s12864-021-07886-7)
Supplement: Supplementary file 2 — Additional file 2. Text file, in FASTA format, with protein sequences found with Exonerate Searches and translated with Transeq. [file 12864_2021_7886_MOESM2_ESM.txt]

>KZ308169.1_1 (2109730-2104201) predicted by L_fulva_TOLL6_DROME_LFUL001749_PA Strand + ID= 100.00 Positives= 100.00 Raw_score= 8161 
MRPCSVGPPSRGLFSTAALILHGVGRTSIARVGRTVADEALPENVKKLGGGWAKSDRGGG
GREGGVALVKSVLLEGNGARCSISPPMAVTGAAAYSSHNPALSHPMDEGEDAMAPNKNRR
ASAPISALTRLLILGFFSWAPLIMGPQTVRAGSPAPVDCTWDTPTEQVTSNQDEDEARLS
CLLRIAADGGEVEGFDANFTSISSDRTSSLHLACEPGAEVVLAAALRERTLAHLGGRLRD
LSIEGCRLSEWPAAALSGMRRLRSLSVQAWKSSSGTQDPSSFDPADAEEDWPSDGLRVNP
GSFEGAPQLERLDISGNAIRTFPRGLFCPLANLVTLNVSHNRLRDIGELGFRETETSSRP
TTINASAANAQGAACSLDVQSLDVSWNRLSALPARGLASLRRLHDLDLSHNMLQSVSPRS
LSGLKVLAVLDLSGNRLGPALSPRLFRDASESLRELRLRDNALVSLEPGLLSGLARLTSL
DVSRNRIGRLHPASLTGLIRLVALDLSHNYVSVLGMESASPNEAIFRDLYTLQILDLSYN
RIETLPPGIFSPCSNLHTLNLSHNKLNRIESRALNGLFVLSLLSLDNNQIERLDVESLTN
CTALQDLNLNGNALKEVPAAVRGLRLLRTLDLGDNVIETLDADGRNGTDSFPPLSGLPNL
YGLRLIGNHLTTLTKRAFSSLPALQILNLARNKVSVIEKGTFDSNSALQAIRLDANLLTD
LSGLFAGLPSLLWLNVSDNRISDRLDLVETMPPTLQWLDVHSNAITEVGCGRKIGELEEE
TYKPNLQLETLDASFNRLTRVGGTAGSLPDSLRLLFLNDNFITTIEPHIFLDKVNLTRVD
LYANRIVTMEMAALRLTPVQEDQALPEFYIGGNPFRCDCSMEWLQIINNRTSSQRLYPKV
ADLDAVYCRLVLPRRRRPHPPPFVPILQASPSDFLCPYKTHCFALCHCCDFDACDCEMTC
PNNCTCYHDHAWSTNVVDCSSAGYTSTLPVRIPMDATEVYLDGNSLGALPSHAFIGRKNL
RVLLANSSSLTSIRNHTFSGLGRLMILHIQDNHLKELRGFEFRDLESLKELYLQGNRLRY
IDERTFTPLRNLEVLRLDGNRLSDFAVWRLGGNNNPALTHVSLSRNRWPCADCRHLGLLR
EWIRRNIVRVTDARHITCVYFSSDDEEDDAMGPPLATLDGPSGDEFSGDLFDNNSAIVGV
VSTICSPLSSRDNTNLGGSLEKKLLGEHLPFLLAAVIALPCALLVTLLGVCYRRELRAWM
HSRCGVRVCYRRDASSSSSSNVGMGCDGNIGVAIAGEDEESEGCGGEDSTLEAHMGKIGR
KRGGAGRFLFDAYICHSARDEAFVQNILAAGLEARDPRYRLGLHYRDLPSLAISSIGGVG
GGGGGGGMQPPTSPSESSPSPLADAVVEAVERSRRTVLVLSSAFISGEWRRFEVRSALAE
ALRGGSGEKRRKRQQRLIVVLIGELPRELDPDLRLHLKGAAAVLRWGDSLFWEKLRYALP
DVHRQPLPPPPPPATTVTVTIPTKGGHSVEEVSVGGGNIYASPDTVPSTRPLPLYLQPHR
NGIQGQQRELPRIPQPMWA
>AVCP010130098.1_1‌ ‌(13018-12439)‌ ‌predicted‌ ‌by‌ ‌L_migra_TOLL8_DROME_JAMg_model_21033_1‌ ‌Strand‌ ‌.‌ ‌ID=‌ ‌43.85‌ ‌Positives=‌ ‌65.24‌ ‌Raw_score=‌ ‌369‌ ‌ ‌
INDTKPPQRREIDFNTTKCTDYYAEVSVIQSIMISDYLPMVVITLSVFIVILTLTVVVFV‌ ‌
FREPVRIWVYSRYGIRLFEFKGGSKQFAEEREKLYDGYVCYSPKDEDFVLHSIVAELEHG‌ ‌
DPSFQLCLHYRDLPHQAYFQHSTSPVVLEAAEASRRVILVLSRNFMQTEWSRFEFRSALH‌ ‌
EALKGRVFKLVVV‌ ‌
>GL732554.1_1‌ ‌(478291-480064)‌ ‌predicted‌ ‌by‌ ‌E_dani_TOLL7_DROME_EDAN013201_PA‌ ‌Strand‌ ‌+‌ ‌ID=‌ ‌41.54‌ ‌Positives=‌ ‌60.56‌ ‌Raw_score=‌ ‌1010‌ ‌ ‌
LKKANLSRVDLNSNKLQTLDPAALWLSPVPADRDLPEISLGDNPWECDCGLEWLPLLVQP‌ ‌
SSASRQQPRLVDAADITCRLSFRRDSKNETAGQFSLVPLVDVRPEEFLCSYQTHCFALCH‌ ‌
CCDFDACDCEMTCPSGCSCYHDPTWSSNIVDCSASAGPLNDLPEGIPMDATQLYLDGNNL‌ ‌
TELSSHAFIGRKNLRTLYLNGSRIHTLRNRTFHGLGALQVLQLADNELEELRGSEFEPLD‌ ‌
HLRELYLQNNKLRFISDTAFVHLRSLQVLRLDGNRLLTFPLWRLGVNPHLNQLSLGLNPW‌ ‌
SCECRFLADFQQWIAAHPQQLVDSDSLHCLMGDQQLIGFDEFNRSCSANPSISVVTRFSG‌ ‌
ASVMDYLPVMAAGICLFLLGLIAVVLVFVYRQTVRIWIFSRYRIRLCDSKAEELDACVSS‌ ‌
SSSGRKDAMFDAFVSYSLKDEQFVSQVLAAELEHSAEAGSSFRLCLQHRDFPTSHSGRDP‌ ‌
LTLGLAASRRIVLVISQSFIESEWTRPEVRTALTGFLRLPRSRLVAVLLTPWTDDQSDPE‌ ‌
LSLLLRSSIIIRWGERNFWSKIRYYLPDPTPRQHYIR‌ ‌
>JH689535.1 (13522-11613) predicted by D_mela_TLR6_BOVIN_NP_001246845_1 Strand + ID= 51.46 Positives= 71.36 Raw_score= 541 
NLVQSLRQANNSLVTILIVAFILLTIFCFGYYKWWYIRYFLIIIKNATILSFLDKEKEKV
RQGASDDAFMYDVFVSFCDENRPWVLEELLPNIEARREISVCMHERDFQVGVSILENIIS
CMDRSRCLLLVISQSFLLSQWCQFEMHLAQHRLLETCREQLVLILLEDVPKRKRPKTLQF
LMRTKTYIRWPTPKEERKLFWKRLRRAL
>JH666582.1_1 (1723-2476) predicted by D_mela_TLR6_BOVIN_NP_001246845_1 Strand + ID= 51.46 Positives= 70.87 Raw_score= 532 
NLVSGLRQANNSLVTILIVAFVLLTVFCFGYYKWWYIRYFLIIIKNATILSFLDKEKEKV
RQGTSTDAFTYDVFVSFCDENRAWVLEELLPNIEGRREISVCMHERDFQVGVSILENIIS
CMDRSRCLLLVISQSFLLSQWCQFEMHLAQHRLLETCREQLVLILLEDVPKRKRPKTLQF
LMRTKTYIRWPTPKEERKLFWKRLRRAL
>JH666582.1_1‌ ‌(1723-2476)‌ ‌predicted‌ ‌by‌ ‌D_mela_TLR6_BOVIN_NP_001246845_1‌ ‌Strand‌ ‌+‌ ‌ID=‌ ‌51.46‌ ‌Positives=‌ ‌70.87‌ ‌Raw_score=‌ ‌532‌ ‌ ‌
NLVSGLRQANNSLVTILIVAFVLLTVFCFGYYKWWYIRYFLIIIKNATILSFLDKEKEKV‌ ‌
RQGTSTDAFTYDVFVSFCDENRAWVLEELLPNIEGRREISVCMHERDFQVGVSILENIIS‌ ‌
CMDRSRCLLLVISQSFLLSQWCQFEMHLAQHRLLETCREQLVLILLEDVPKRKRPKTLQF‌ ‌
LMRTKTYIRWPTPKEERKLFWKRLRRAL‌
>KK351029.1_1‌ ‌(2262670-2263283)‌ ‌predicted‌ ‌by‌ ‌D_mela_TLR6_BOVIN_NP_001246845_1‌ ‌Strand‌ ‌+‌ ‌ID=‌ ‌58.17‌ ‌Positives=‌ ‌75.16‌ ‌Raw_score=‌ ‌331‌ ‌ ‌
WHACYYYTFLRSATLLSKYTYQFVISAHNHSNESILDLFITYCQSDRNWILEELPNIVDT‌ ‌
NDISLLARTRNL*IGVTILDNIISCMDRSRAIILIISSNFFLSHWRQFEMYLAQHRNFDT‌ ‌
TKDFVVFVFLENIPKSKRPQTLQYLMQIKIYIK*P‌ ‌
>JH666582.1_1‌ ‌(1723-2476)‌ ‌predicted‌ ‌by‌ ‌D_mela_TLR6_BOVIN_NP_001246845_1‌ ‌Strand‌ ‌+‌ ‌ID=‌ ‌51.46‌ ‌Positives=‌ ‌70.87‌ ‌Raw_score=‌ ‌532‌ ‌ ‌
NLVSGLRQANNSLVTILIVAFVLLTVFCFGYYKWWYIRYFLIIIKNATILSFLDKEKEKV‌ ‌
RQGTSTDAFTYDVFVSFCDENRAWVLEELLPNIEGRREISVCMHERDFQVGVSILENIIS‌ ‌
CMDRSRCLLLVISQSFLLSQWCQFEMHLAQHRLLETCREQLVLILLEDVPKRKRPKTLQF‌ ‌
LMRTKTYIRWPTPKEERKLFWKRLRRAL‌
>NW_020538040.1_1‌ ‌(180842022-180842460)‌ ‌predicted‌ ‌by‌ ‌D_mela_TOLL_DROME_NP_001246765_1‌ ‌Strand‌ ‌.‌ ‌ID=‌ ‌41.26‌ ‌Positives=‌ ‌64.34‌ ‌Raw_score=‌ ‌271‌ ‌
EELDKDKLFDAFISYSHKDEEFVTDQLVPNLEGGEYPFKLCLHYRDWIAGEWIPTQIARSVE‌
DSKRTVVILSANFLESVWGKMEFRTAHNNALTEGRARVIIIIYGDIGPLDSLDAELKAYLSTNT‌
YLEWGDPWFWDKLRYALPHP‌ ‌
>NW_011876372.1_1‌ ‌(2342461-2342896)‌ ‌predicted‌ ‌by‌ ‌D_mela_TOLL_DROME_NP_001246765_1‌ ‌Strand‌ ‌.‌ ‌ID=‌ ‌39.44‌ ‌Positives=‌ ‌68.31‌ ‌Raw_score=‌ ‌269‌ ‌ ‌
VETLDSDKTFDAFISYSHQQQHYVNHILLPELEQGDPPYRICTHERNWLAGAFIPEQIIE‌ ‌
SVEQSRRTIIVLSDDFIASDWARMEFRMAHQSALNERRERIIIIKYGELTNVAQLDKELQ‌ ‌
AYLKMNTYLDFNDSRFWQKLRYALP‌
>KQ034353.1_1‌ ‌(239734-243340)‌ ‌predicted‌ ‌by‌ A_pisum_TOLL6_DROME_XP_001947324_1‌ ‌Strand‌ ‌.‌ ‌ID=‌ ‌54.61‌ ‌Positives=‌ ‌74.08‌ ‌Raw_score=‌ ‌3310‌ ‌
MCMLLLVLWLMAATPWFGQASDNNSTTLRYEAPEDCQWWIREPPGVEVSLACTLRTINSEL‌
DTTNFSVIPTDHTASLMIRCDPTLMSRSTLEEKSFAHLIRLRELGLEYCKLTKLVSGALYGLVD‌
LRNLTIRTHNIDWSALSLELDTDCFQHVKQLERLDLALNNIWSFPENIFCPMANLISLNVSGN
>HE670873.1_1‌ ‌(27382-31141)‌ ‌predicted‌ ‌by‌ ‌B_mori_TOLL6_DROME_XP_012553339_1‌ ‌Strand‌ ‌.‌ ‌ID=‌ ‌93.84‌ ‌Positives=‌ ‌97.44‌ ‌Raw_score=‌ ‌6162‌ ‌ ‌
MAIQRLSSRNTIFRQVIFWFVIGLNVADQSSLPLKYEAPDDCQWWLRGPNDAHEVSLTCKL‌
RTINSEFDTTNFSVIPSEHTTSLRIECNEEMMNKSSLDDRSFAHLVKLRELILDNCKIGRWPL‌
GVLSGLRDLRNLTIRTKNTEWAAMSLEIAPESFTAVRQLEKLDLSFNNIWSFPENLFCPLTNL‌
VYLNVSSNRLQDVSDLGFRERAMHQALISEHEGPSPSTSSLPHSTCSLDIEVLDASSNQFVL‌
MPENGFMALRRLKELHIHDNEISMVADKALSGLKQLQIIDLSNNKIVALPQDLFRDCRPVIKEI‌
YLQNNSISVLSPSLFANLDQLLALDLSNNHLTSTWINENTFTGLIRMVLLNLSNNRLTKLDPRI‌
FKDLYTLQILNVQHNMLESIAADTFAPMNNLHTLILSYNKISHIDAYALNGLYVLSLLSIDNNHL‌
EELHPEAFRNTSSLQDLNLNGNRLKKVPIALRNMRLLRTLDLGENQITSLEEPGFVGLHNVY‌
GLRLIGNKIENISKDVFTDLPTLQILNLARNKLKHIDTNAFESLSNLQAVRLDANRLTDIQGLFV‌
NIPSLLWLNVSDNQIEWFDYTVIPTGLQWLDVHSNNIKELSNNYRLDKELRLQTLDASFNKM‌
TKISTFSIPSSIELLFLNDNQITQVEAQTFVGKTNLTRVDLYANQITSMDLNALRLTPVDPGRPL‌
PEFYIGGNPFQCDCTMEWLQRINKLDHLRQHPRVMDLESIYCKLLYNRERTYIPLIEAESSQ‌
FLCTYKTHCFTLCHCCDFDACDCEMTCPSNCTCYHDQPWSANIVDCSAAGYSEIPSTIPMD‌
ATELYLDGNNFGGLTSHAFIGRKNLKILYANNSNIDALYNNTFSGLKRLTVLHLEKNNIKELLG‌
>HE669303.1_1‌ ‌(1886-5643)‌ ‌predicted‌ ‌by‌ ‌B_mori_TOLL6_DROME_XP_012553339_1‌ ‌Strand‌ ‌.‌ ‌ID=‌ ‌93.91‌ ‌Positives=‌ ‌97.52‌ ‌Raw_score=‌ ‌5988‌ ‌
MAIQRLSSRNTIFRQVIFWFVIGLNVADQSSLPLKYEAPDDCQWWLRGPNDAHEVSLTCKL‌
RTINSEFDTTNFSVIPSEHTTSLRIECNEEMMYKSSLDDRSFAHLVKRELILDNCKIGRWPLG‌
VLSGLRDLRNLTIRTKNTEWAAMSLEIAPESFTAVRQLEKLDLSFNNIWSFPENLFCPLTNLVY‌
LNVSSNRLQDVSDLGFRERAMHQALISEHEGPSPSTSSLPHSTCSLDIEVLDASSNQFVLM‌
PENGFMALRRLKELHIHDNEISMVADKALSGLKQLQIIDLSNNKIVALPQDLFRDCRPVIKEIYL‌
QNNSISVLSPSLFANLDQLLALDLSNNHLTSTWINENTFTGLIRMVLLNLSNNRLTKLDPRIFK‌
DLYTLQILNVQHNMLESIAADTFAPMNNLHTLILSYNKISHIDAYALNGLYVLSLLSIDNNHLEE‌
LHPEAFRNTSSLQDLNLNGNRLKKVPIALRNMRLLRTLDLGENQITSLEEPGFVGLHNVYGL‌
RLIGNKIENISKDVFTDLPTLQILNLARNKLKHIDTNAFESLSNLQAVRLDANRLTDIQGLFVNI‌
PSLLWLNVSDNQIEWFDYTVIPTGLQWLDVHSNNIKELSNNYRLDKELRLQTLDASFNKMTK‌
ISTFSIPSSIELLFLNDNQITQVEAQTFVGKTNLTRVDLYANQITSMDLNALRLTPVDPGRPLPE‌
FYIGGNPFQCDCTMEWLQRINKLDHLRQHPRVMDLESIYCKLLYNRERTYIPLIEAESSQFLC‌
TYKTHCFTLCHCCDFDACDCEMTCPSNCTCYHDQPWSANIVDCSAAGYSEIPSTIPMDATE‌
LYLDGNNFGGLTSHAFIGRKNLKILYANNSNIDALYNNTFSGLKRLTVLHLEKNNIKELLGFEL‌
>AVCP010181935.1_1 (29771-29339) predicted by E_dani_TOLL6_DROME_EDAN011502_PA Strand . ID= 53.28 Positives= 75.18 Raw_score= 260 
DHEDRDKLFDAFVSYSSKDEAFVAEELAPILEHGDPPYKLCLHYRDSPVGAYIGETIVQAVESSRRTIMVLSDNFIRSEWCRFEFKSAHHQVLRDRRRRLIVVLLGEVPQKDLDPDIRLYLKTNTYLQWGDKLFWEKLRFALPD
>AVCP010202883.1_1 (9469-9082) predicted by E_dani_TOLL8_DROME_EDAN013925_PA Strand . ID= 34.13 Positives= 58.73 Raw_score= 135 
VSSVCLAVMGLTIGLLAFLYHRYQEDVKVWLYARNLCLWFVTEEELDRDKMYDAFVSYSH
KDEEFVVEELVRGLENGPVPFKLCLHYRDWIAGEWITEQIARSIERSCRTLVVLSPNFLE
>NW_003797394.1_1 (15163-16153) predicted by A_melli_TOLL8_DROME_XP_016769909_1 Strand + ID= 48.94 Positives= 59.57 Raw_score= 219 
DADRERLYDCYVCYSPNDEDFVLHSLAVELEHGTAGLRLCLHHRDLPCVLRASAPAPVVL
EAVDASRRVLIILTRNFLQTEWSRFEFRAALHEALRXXXXXXXXXXVQAGHACPEVERDP
ELRPYLRTAAAILTWGEKRFWERLRYAIP
>NC_015871.2_1 (134265-137420) predicted by A_melli_TOLL8_DROME_XP_016769909_1 Strand + ID= 46.63 Positives= 64.32 Raw_score= 2087 
FALEIEEGAFDAAAQLEKIDLSANNVWQVPRRAFCPLANLVSLNLSRNLLEDLAELEFGS
PASGCSLDIRVLDLSRNRISVIGGRLLSALRRLSTLNLAGNGIAVLEDEALQGLRSLRSL
DLSDNRIVALPTGLFREAANSLKELKLQNNSLTVLAPSLVANMNQLVALDLSRNLLTSSW
MSGATFSGLIRLVLLDLSFNRIDKLDPALFKDLYTLQILNLKSNEIERIAPDTFAPMSNL
HTLELSHNQLQYLEGSSLNGLYALSLLALNYNLIESIHPDAFKNCSSIQDLQLSGNNLEA
VPAALRDMGILKMLDLGENRLRVLERSSFEGLSSLYGLRLMNNYVENLTQDALAELPALQ
‌>NW_020539726.1_1 (46047591-46051061) predicted by H_melpo_TOLL6_DROME_HMEL017493_PA Strand . ID= 50.43 Positives= 69.70 Raw_score= 2784 
DDQQQQAPNQLFCQLRTIASAETLLSNLSQHQMSKIGTIRLQCSDVLFFESSLETKNDFL
GAFKKLKDLQIESCKIRYVPSMIFSSLRDLKSLSLKTHNIDWSVMTMEFHENSLKGLNEL
QKLNLAENNIWSLPQDIFCPLYSLQNLNLSHNKLQDIAQLSFSDYGQGPHNPGKTCNTLL
EVLDLSHNDYTRMPDNGLTSLRNLHTLLLQENHLNIIEDRSFVGLTSLQILNMSCNQLVA
LPPELFQYSRDLGQIYLQNNSLKALAPGLFEGLDRLQILDLSKNELSSAWVNKDTFSGLI
RLVVLNLSSNQLTKLDNSVFKDLYSLQILSLEHNLIDLYNETFGQMKNLHALTLSFNRIN
QIDAKFFSGLYVLNQLFLDGNLIKTIDEQAFENMTNLHDLSVNDNLLEEVPSGLGKLHYL
KSLDLGKNSIRHIVNTSFEGLDQLFGLRLVDNLITNITRDSFMSLPNLQVLNLASNKIRY
VEQGAFGLNPTLKAIRLDGNFLEDISGSFTNLPGLVWLNVSDNRLNNFDYSHLPSSLEWL
DMHNNEIAELGNYYGLKQMLKIKMLDVSFNKLTEVKKIAVPDSIETLFLNNNGIEFVEAG
TFLNKSNLEKVVLYENKLRKFELASFGLNTVPDNKVLPSFYISNNPFYCDCSMEFLLHTE
KLTKLRQYPDIADLDAVQCELAHSKSGQSRPLVELKSEDFLCEYENHCFALCHCCDFDAC
DCKMQCPDRCKCYHNHAWSSNIVDCSNAGYTNVPENMPMDATEYLDGNDIRSLDNHAFIG
KKKLKVLYLNNTNLRSVQNKTFNGIGSLQVLHLEDNNIKTLKGHEFLRLQNLRKLYIDNN
GLNKVTNNTFDNLVNLEVLSLDGNKIEDVKIPEEFAGQLKIQDNYFSCEDCDYLQETISR
>PYGN01001256.1_1 (250686-282141) predicted by XP_023714292.1_Cryptotermes Strand + ID= 61.10 Positives= 76.85 Raw_score= 1456 
MEATTEIRKLPPAVICQLVRILETQDDWKKLMAMVPKDIVQNGEYQVPKYKVEHIKLIEQ
AGSNQKRPCSEIFLEEWGTSGKKRPDLSFLIHMLGKAELFRAADYITDLLKAPPLERPIA
GPSAPVDVSPETMQKLVVRLPLPPNKLNPVDTDEINRAIEEMSIPDGSLPSLNDSDRQRV
TANNSYSPLREYSRTPESKAFGEQETVPVDQLDRIRNAPLQVDTTIPHINYIELDNCTDH
FNEDPQISGGRKLGSGAFGAVYLGTLSQKPVAVKKLNRDAVNAEKQFRNEVESLSRFRHP
NLLRLLGYSCDSDLYCLVYEYMCNGSLQSRLACEDERVEVLGWETRLNIALGTARGILYL
HSAYEKPLIHRDIKSANILLDEHMTPKLGDFGLVRLGKHQGNSMTMTTTVLGTSAYMAPE
AFRGDVSVKLDTFSFGVVLIEILTGLPPYDEEREGHDLVTHIEAMCEDTGTIGDLLDARA
GDWGAACMTENAEMCSLVDSLYSLAQNCIQDSRQKRPAMSPVVQWLETIVSLI
>KZ332325.1_1 (18913-17495) predicted by XP_004931243.1_Bombyx Strand + ID= 55.07 Positives= 78.26 Raw_score= 180 
QKRPCTEILFEEWGTSGRNRPTLGTLLQILMEAELFRAADIVAVDLLNSSPPKRPVTGPA
AKVDVSLPHIL
>KZ322064.1_1 (94822-15856) predicted by XP_004921823.1_Bombyx Strand + ID= 82.52 Positives= 89.46 Raw_score= 1678 
YNGLLPQGDRGRRRSKFVLLRRAQPSGVRRSKHYVVKTPHSSQAILDARQHSISYTLSRN
QAVIVEYTEDDTTDMFQIGRSSESPIDFVVMDTVAGDKTGEAKVLQSTISRFACRILADR
DEQSTCRIYAAGFDTSRNIFLGEKATKWTENHEIDGLTTNGVLMMHPRGQFCGGAAECGL
WREASVGGAVFQLRESRSAQLKGEPVPSETNVLRDGTMIDLCGATLLWRSAQGLQHSPTK
RDLEKLVDEINAGRPQCPVGLNTLVIPRKPAQAHALDQLNQPYVYLQCGHVQGHHDWGQE
KESGARRCPMCMKIGPVVRVCMGLEPDFYVDSGPPTYAFNPCGHMATEKTVKYWANVAVP
HGTNDFRAICPFCATPLVDNPGYIRLIFQDNLD
>JH689329.1_1 [lLutzomya longipalpis]  (297244-303062) predicted by A_aegy_MYD88_BOVIN_XP_001658635_1 Strand + ID= 39.35 Positives= 56.39 Raw_score= 581 
SAHSRINLYDVPVTALRTKTRELMALLLDPIKYLPSEEGRQRDWRGIAEVTGFRNQQTTF
IGNQRSPTLKLLEMLGKQGGEVVTLAELQRILGIIDRWDVVDDTNQSFLEDAEIFLCAKP
KFVELPEKGSAPSEWDDDTNILTNDDAPGLLQKYDAFVLFADEDIEYATELIERLEESGF
KLCEKSRDLKAGHQEHDAICRLIAERCNKLILIVTQAFLQSAANTFFVNVGQAFSIEKRR
RMIIPCLYEKCILPPNLSFYFVLNYQTSGKLFNFWDKLKQSIRNTPMESAVQLAKPTITI
>JH665131.1_1 [Phebomotus_papatasi_myd88](10423-9954) predicted by A_aegy_MYD88_BOVIN_XP_001658635_1 Strand + ID= 57.28 Positives= 76.70 Raw_score= 310 
FQLCEKSRDLKAGHLEHEAICRLISERCSKLILIVTRAFLQSAANTFFVNMAQAFGIEKR
RRMIIPCLYENCILPPNLSFYFVLNYQRSGKLYNFWDKLKQSIQ
>AJVK01059198.1_1 [Phebomotus_papatasi_myd88] (2756-2103) predicted by A_aegy_MYD88_BOVIN_XP_001658635_1 Strand + ID= 40.91 Positives= 61.93 Raw_score= 316 
INLFDVPVTALRTRTRDHLALLLDPIKYLPSEEGHQRDWRGLADFLGFRNQHTAFLATQR
SATVKLLEMLGKQVGEVISLAELQRILGIIDRWDVIDDTNQSFLEDAEIFLSAKPMFVEL
PEKNDTDLDDDINILTNDDAPGLPQKYDAFVLFADEDIEYATELIERLEDSGFKVSTK
>PYGN01000189.1 [Blattella germanica] (1517983-1496464) predicted by PHUM536290-PA Strand + ID= 62.07 Positives= 85.52 Raw_score= 489 
DVYRLEQGLEPQRYDAFLLFAEEDQDFAMQIVEKMENDFGLKLCLKDRDLVGVTFEHEAI
MRLIAKRCNRLIVIASPNFVKSEANKFFVTFATAIGIDQRLRKVVPVMYQRCELPPELNY
YFWLDYSRSGKLFDFWLKLHNSVHSP
>PYGN01000189.1 [Blattella germanica] (1527764-1527560) predicted by PHUM536290-PA Strand . ID= 39.71 Positives= 60.29 Raw_score= 120 
NNLLMCRDWRGLAQLVGLPGEMVVLLSTKSDPTTNVMYQWKDGTLGLLTSFLGQLDRWDVVDDTSHLM
>KQ034323.1 (541071-540161) predicted by A_pisum_MYD88_DANRE_XP_001948320_2 Strand + ID= 43.12 Positives= 62.50 Raw_score= 300
IIINFIDDVRLTRNGREPQFYDAFLLYSDEDVEFAMTMVDKLENQYNLKLCLKDRDLVGG
>KQ034323.1_1 (541707-541327) predicted by A_pisum_MYD88_DANRE_XP_001948320_2 Strand + ID= 39.58 Positives= 57.29 Raw_score= 122 
SFNSKMADFSQVPLSALKTKTRCLLSQMLNAIKIIPSPSGLPRDWRGLAHLSGVDLPPAN
SCDPINLILGKWSRCPLSNFAQLLEAFKELDRWDVLYDT
>KZ328968.1 (1529-1914) predicted by HMEL008160-PA Strand + ID= 41.75 Positives= 60.19 Raw_score= 171 
VTLDLSFIPISSLKNASRNVLSMLLNPTKIIPSDDGVPSVV*SLRDWRGLAHLSGIPGEM
IPGFFSSADPTSGVLSQWSQKGVQIANLRRLQEYLGKMDRFDVFDD
>KZ328968.1 (5248-5633) predicted by HMEL008160-PA Strand + ID= 41.75 Positives= 60.19 Raw_score= 171 
VTLDLSFIPISSLKNASRNVLSMLLNPTKIIPSDDGVPSVV*SLRDWRGLAHLSGIPGEM
IPGFFSSADPTSGVLSQWSQKGVQIANLRRLQEYLGKMDRFDVFDD
>JH668816.1 (44666-51638) predicted by HMEL008160-PA Strand + ID= 48.48 Positives= 71.72 Raw_score= 205 
TDIYSLPLALLPYRTRKQLSRLLDSEKIFPCDGPDKLPRDWRGLASLVNISSEMAANFRR
SSDKTARVLEVWLQDPTVTVGTLLEYLQRLDRYDVHDDIL
>KZ501737.1_1 (1420528-1411828) predicted by LfulvaSPZDROMELFUL015043PA Strand + ID= 40.23 Positives= 67.82 Raw_score= 179 
ARPKRARNVAGRWKFLINMGSEHSQTMRIEVCK*VYAHDPHVLCKISSQGVASQCVQLFS
HHRLMAWDKEEGLHIDIFKVPTCCSCH
>KZ329950.1_1 (25216-32234) predicted by BmoriSPZ2DROMEXP0049242771 Strand + ID= 86.67 Positives= 94.44 Raw_score= 444 
FMCPSLVKYARPQKARATSGQWKYVVNTDDHTQTLRLEKCLQPKESCTYLTDNFKSKCVQ
IYNYHRLLTWDNTNGLHMDIFKVPTCCSCHI
>GL732543.1_1 (960599-960333) predicted by EdaniSPZ2DROMEEDAN001948PA Strand + ID= 85.00 Positives= 92.50 Raw_score= 187 
PSAAEYVTPVYAKNYQGVWRYVVQIPYEGYFTQTVEVTKCL
>KQ034302.1_1 (693383-693233) predicted by AechiSPZ2DROMEXP0110641261 Strand . ID= 66.00 Positives= 88.00 Raw_score= 209 
PASIEYATPVFARNYQGIWRYIVQIPYEGYFTQTVQITKCL*VYCGFIVG
>KZ308686.1_1 (74744-74621) predicted by EdaniSPZ2DROMEEDAN001948PA Strand . ID= 92.68 Positives= 97.56 Raw_score= 214 
PSKAEYATPVFARNYQGVWRYVVQIPYEGYFTQTVEVTRCL
>AVCP010007820.1_1 (1120-1009) predicted by EdaniSPZ2DROMEEDAN001948PA Strand . ID= 94.59 Positives= 97.30 Raw_score= 196 
EYATPVFARNYQGVWRYVVQIPYEGYFTQTVEVVRC
>NW_002987166.1_1 (77048-76817) predicted by AechiSPZ2DROMEXP0110641261 Strand + ID= 89.80 Positives= 97.96 Raw_score= 234 
PAKVEYATPVFARNYQGVWRYVVQIPYEGYFTQTIEVTRCVNTRCHYLEG
>NW_020292235.1 (332656-332891) predicted by CsecunSPZ2DROMEXP0237203961 Strand + ID= 85.71 Positives= 100.00 Raw_score= 242 
PARVEYSTPVFARNYQGVWRYVVQIPYEGYFTQTVEVTRCLQNKCHYMDG
>KZ327235.1_1 (24680-29660) predicted by BmoriSPZ2DROMEXP0049243621 Strand + ID= 82.05 Positives= 90.60 Raw_score= 501 
QVEYATPVFAKNYQGVWRYVVQIPYEGYFTQTIEVTRCMQSRCHYLEGGCLSSPRWVSML
VAELHYPRAVLAAPNAAYSKQRAPLSSDKPPHCDGHDELGCFQVRLYYDWFLVPGSCKC
>AVCP010886594.1_1 (2-119) predicted by EdaniSPZ4DROMEEDAN006654PA Strand . ID= 97.44 Positives= 97.44 Raw_score= 215 
CPVKEEVVAPFWANNTRGEVLALLNLYPFEQYVHWEKCT
>AVCP010493597.1_1 (5411-5564) predicted by EdaniSPZ4DROMEEDAN006654PA Strand . ID= 60.78 Positives= 74.51 Raw_score= 200 
TRKTQTKRCSGDCGCEQKYKWHRLLAYDPDNDCKGIFMDWFLFPSCCVCRC
>AVCP011329771.1_1 (513-366) predicted by EdaniSPZ4DROMEEDAN006654PA Strand . ID= 85.71 Positives= 95.92 Raw_score= 268 
ELKQMYCREGCRCEQQYRLHRLLAYDPNNECRGIFSDWFKFPSCCVCRC
>AVCP010630379.1_1 (10552-11635) predicted by EdaniSPZ5DROMEEDAN008597PA Strand + ID= 82.11 Positives= 92.63 Raw_score= 458 
LCPTTKQFVMPKAAMNNQGNWMYVVNLNEVDDRYTQLVGTETCVSNQCNGLCTIPNGYTS
>AVCP010694516.1_1 (8659-8473) predicted by EdaniSPZ5DROMEEDAN008597PA Strand . ID= 70.97 Positives= 83.87 Raw_score= 267 
TYFIKLSFFRSNQCNGLCTIPNGYTSRCQQQYVQKKLVALEGSGNQLYEDFFWFPHCCVCQI
>AIXA01026588.1_1 (857-266) predicted by LlunaSPZ5DROMELLUN007032PA Strand + ID= 64.52 Positives= 82.80 Raw_score= 312 
ELCRVRTEFITPRAALNNKGNWKYVVNMPDNMTQLVRAEICASTTCSGLCTIPAGYSSRC
EQKYIQKRLVALESSGQNLYTDVFWIPSCCQCSI
>NW_020539724.1_1 (12225351-12224988) predicted by AaegySPZ5DROMEXP0016543382 Strand + ID= 41.86 Positives= 61.63 Raw_score= 138 
LCASKEEIVYPQAAQNKDDQWLYIINQEGYTQGVRIEKDTSGQCGSLQLPLNYETGCKQK
YIYRKLLAVNGTGIVSDSFRLPSCCAC
>NW_020539724.1_1 (12184991-12184628) predicted by AaegySPZ5DROMEXP0016543382 Strand + ID= 41.86 Positives= 61.63 Raw_score= 138 
LCASKEEIVYPQAAQNKDDQWLYIINQEGYTQGVRIEKDTSGQCGSLQLPLNYETGCKQK
YIYRKLLAVNGTGIVSDSFRLPSCCAC
>NW_020539724.1_1 (12169350-12168987) predicted by AaegySPZ5DROMEXP0016543382 Strand + ID= 41.86 Positives= 61.63 Raw_score= 138 
LCASKEEIVYPQAAQNKDDQWLYIINQEGYTQGVRIEKDTSGQCGSLQLPLNYETGCKQK
YIYRKLLAVNGTGIVSDSFRLPSCCAC
>KZ501815.1_1 (770635-771617) predicted by L_fulva_SPZ_DROME_LFUL007872_PA Strand + ID= 71.74 Positives= 84.78 Raw_score= 192 
CALTETLPIGYKTSCKQKYIYRKLLSLNEDGKALSDSFRFPSCCACY
>KZ323435.1_1 (8339-8189) predicted by B_mori_SPZ5_DROME_XP_021206899_1 Strand . ID= 40.00 Positives= 58.00 Raw_score= 116 
NSPCELSENFPNGYNSLCQQKYIYRKMLALGKNGSTVTDVFKLPSCCSCI
>KZ327728.1_1 (29643-29499) predicted by B_mori_SPZ5_DROME_XP_021206899_1 Strand . ID= 35.42 Positives= 60.42 Raw_score= 100 
SCQLSETFPTEFSSSCVQKYIYRKMLVLTPNGTVDVNPIKLPSSCAC
