# Supplementary material for: Evolution of Toll, Spatzle and MyD88 in insects: the problem of the Diptera bias
Source: BMC Genomics. 2021 Jul 21;22:562. doi: 10.1186/s12864-021-07886-7 (PMC8296651; doi:10.1186/s12864-021-07886-7)
Supplement: Supplementary file 10 — Additional file 10. Text files, in FASTA format, with protein sequences found with FAT searches of Tube. [file 12864_2021_7886_MOESM10_ESM.txt]

>ApisumXP0081799751IRAK4MOUSE
MMLGTTEVRKMDASLKNELVNLLNINDGWKSLMATVTVDCDPNKSLKYTNDHLKLIEMAG
QTQRRFCSEIFLEEWGTSGRIRPNLKILMDLLFKLKLTRAAECIASKIIIDKPIDRLAIS
MDFYKIDKYTDNNSSEHFKSTLFAHQIEPRSTLNDDKSSKRFGEIQLPYKYLSNATNGFS
DSCLIGTGGFGKVFKAKLTNQIVAIKRMEKIFEEKDFKQYLNEIDIVLKFKHDHLLPLLA
ISYDEQPCVVYEFMENGSLLDCIACKNRSSILNWKLRIKIGTDVASGLVYLHTAFETPFI
HRDIKTANILLDNKFIPKIGDFGLTRLGDHTMTSIAIGTSAYMSPEAFRGDISMKVDVFS
FGVVLLELLTGLAPYDEHRTGCDLLTHISEIERPIEELLDKRAGYWNNTIARKMDDLATL
CTAPKTQRPFMHGQEGVFESLKNIQSEIDVYHENS
>ApisumXP0081799761IRAK4MOUSE
MMLGTTEVRKMDASLKNELVNLLNINDGWKSLMATVTVDCDPNKSLKYTNDHLKLIEMAG
QTQRRFCSEIFLEEWGTSGRIRPNLKILMDLLFKLKLTRAAECIASKIIIDKPIDRLAIS
MDFYKIDKYTDNNSSEHFKSTLFAHQIEPRSTLNDDKSSKRFGEIQLPYKYLSNATNGFS
DSCLIGTGGFGKVFKAKLTNQIVAIKRMEKIFEEKDFKQYLNEIDIVLKFKHDHLLPLLA
ISYDEQPCVVYEFMENGSLLDCIACKNRSSILNWKLRIKIGTDVASGLVYLHTAFETPFI
HRDIKTANILLDNKFIPKIGDFGLTRLGDHTMTSIAIGTSAYMSPEAFRGDISMKVDVFS
FGVVLLELLTGLAPYDEHRTGCDLLTHISEIERPIEELLDKRAGYWNNTIARKMDDLATL
CTAPKTQRPFMHGQEGVFESLKNIQSEIDVYHENS
>ApisumXP0081799771IRAK4MOUSE
MMLGTTEVRKMDASLKNELVNLLNINDGWKSLMATVTVDCDPNKSLKYTNDHLKLIEMAG
QTQRRFCSEIFLEEWGTSGRIRPNLKILMDLLFKLKLTRAAECIASKIIIDKPIDRLAIS
MDFYKIDKYTDNNSSEHFKSTLFAHQIEPRSTLNDDKSSKRFGEIQLPYKYLSNATNGFS
DSCLIGTGGFGKVFKAKLTNQIVAIKRMEKIFEEKDFKQYLNEIDIVLKFKHDHLLPLLA
ISYDEQPCVVYEFMENGSLLDCIACKNRSSILNWKLRIKIGTDVASGLVYLHTAFETPFI
HRDIKTANILLDNKFIPKIGDFGLTRLGDHTMTSIAIGTSAYMSPEAFRGDISMKVDVFS
FGVVLLELLTGLAPYDEHRTGCDLLTHISEIERPIEELLDKRAGYWNNTIARKMDDLATL
CTAPKTQRPFMHGQEGVFESLKNIQSEIDVYHENS
>AaegyXP0016585402Interleukin
MTPYTRSTEVRKVFELDELASVLEDDWRTLFYLIPRKIADVERPAGSYPIRYNGTHESEL
DDYGRIQNTARARILLEEWGTSGRKGERPTLGHLYTLVDKGGMIRAVRHIEKLLKVPESA
QPNSGPAAPIDVDLELNRLIEKQLEGIAYPSSTALQNGDISITQVNNLDYNLPAKRDDVV
NPPNTVPDSIIEGSLPLLSRSDNNDQSIGAVPMLSDLLNADGQDTEASTSDNDSTPRQTI
EGNTLSSTSDSTSESSSNSTPTESLSRILPMVLPTIPEAGEVPNLSIFGPAASEASMDVG
IPAISALMASSDSQQIVNDVSRSTETFQSEEHSSESSSSDSTEQQSSNNEPVCASNLMAF
SSTNVATVEPLINFSFDSLTTATGNFDIKRFSNGNPLQPDGRVLGIGGFGEVFLALNLTP
IYPVSAVKRLFPTNYKYKEKFDRERELLSKYNHSNIVKLIGFSENVTLCLVYEYLPDGTL
GAALDKSRKGQLHLTVTRRISYLFGIAVALEYLHSPLVQVVHRDVTLANILLHGDVAKLC
DFGLVKRIDSITATEVSGTGPYISPEAMRGTVTPALDVYSYGVVLAEVVTGEEVLCEVLP
EGVGDLIERVTARGADLESMVDRKVSQHELSEWLTYGKELLKLSNWCLRERFKRPSAAAV
RECVQKMKQGIC
>AaegyXP0217109641IRAK4BOVIN
MTPYTRSTEVRKVFELDELASVLEDDWRTLFYLIPRKIADVERPAGSYPIRYNGTHESEL
DDYGRIQNTARARILLEEWGTSGRKGERPTLGHLYTLVDKGGMIRAVRHIEKLLKVPESA
QPNSGPAAPIDVDLELNRLIEKQLEGIAYPSSTALQNGDISITQVNNLDYNLPAKRDDVV
NPPNTVPDSIIEGSLPLLSRSDNNDQSIGAVPMLSDLLNADGQDTEASTSDNDSTPRQTI
EGNTLSSTSDSTSESSSNSTPTESLSRILPMVLPTIPEAGEVPNLSIFGPAASEASMDVG
IPAISALMASSDSQQIVNDVSRSTETFQSEEHSSESSSSDSTEQQSSNNEPVCASNLMAF
SSTNVATVEPLINFSFDSLTTATGNFDIKRFSNGNPLQPDGRVLGIGGFGEVFLALNLTP
IYPVSAVKRLFPTNYKYKEKFDRERELLSKYNHSNIVKLIGFSENVTLCLVYEYLPDGTL
GAALDKSRKGQLHLTVTRRISYLFGIAVALEYLHSPLVQVVHRDVTLANILLHGDVAKLC
DFGLVKRIDSITATEVSGTGPYISPEAMRGTVTPALDVYSYGVVLAEVVTGEEVLCEVLP
EGVGDLIERVTARGADLESMVDRKVSQHELSEWLTYGKELLKLSNWCLRERFKRPSAAAV
RECVQKMKQGIC
>AfuneAFUN011172PAIRAK4
MHRNMEIRHMAFQLDILAQILDTSEGWRDFLYMIPRNLDDLSKEEYALKYTGLNESILEK
ESQKRNTSPAKLLLDEWAISGQVRPTVGHLLTLLVRAKQIRAAEFLTKLLNEKPPARPID
GPGAPIDVTLPEDYQTESLLNGMSYPSSTILLHNVESMTIDNNRDYYDKMCPMKRFEIKE
KTSSIADGELPVFSSSNNDTRSGSDSSNARNPVMMDRYPEQIPGPSSPKKLPSKPREDIM
QEGPTSSNGLPMFSVLGITTDTNQPRQVESSKLQNNRNYERVNNEVDDQIAPNLSILGLG
ESVKENNVAPKGQQEDIPALSFLLASGNESNSANNTPDSIPMLSMLGSDSSATDTLESES
SSSAVIPPAGDSVSDLMKFSSFPMVAEYSYDLLRNVTDNFNTAQFTNGNLLVPNGRAIGA
GGFGTVFLALHLAPNIPVAAVKRLDPDKYKFREKFQLELDILSKHSHANVVSLLGSSSDG
PHLCLIYEYLNDGNLETALSLVRTGQRQMVGVARLKYLQDVANGITFLHDRAKIIHRDVK
SANILLDGSVAKLCDFGLIKLTSSRTTTSIIGTNAYMAPEAVRGDVSPALDIFAFGIVIA
ETVTGEPVLAEKESRSEIDLAGYICRQRAEGRDLGLLVDRRAVVGNNPDHWYAAGRTLLE
IAIKCMGEKWSRPTSGSLAVAIGGVRLVPS
>AmelliXP0011212292TUBEDROVI
MMSQSTIYLDIELRKLRPAELYILSQILNISDSWKKLMAIIPNDDMPNLPKFNSEHFSMI
EQAANHQRSAAEIFLSEWATMGKKRPTLSVLLNFLVKAELFRAADYVAKDLLNVKVPERP
KYGPATPVDISEEMKLLEEKEKFENLNFNESLIFKLSSENVDNKTINSNVMNDSFLERNI
QLTKLISSKEEHSNEQLENKKTLNTQMFDLMKFSLEESKECSKQEQMFKEMLSHELPVFL
NEFKQTVEQTKLYQEVSSEELPIFVKNAIAINQNLSNYHVDDSLNLSNLNINNEIITTEL
PQCVVEFHVNNEFNSNNRNN
>BdorsXP0198447311TUBEDROVI
MYTRDTELRRLQSNDVNRLAETLGFVGGRKLMENIPKHWSNQDGDNVEDSVRESQRWNGS
DVIELKYKPEQVRLIEEATRQTSGCYFAEILIQEWSTSGRKHERPTVGLLLQLLIKADLW
NAADFVAEHFLNEPPPERPLEGPGAKVDISIPTECLRSVVDFVNDSVGYPDTETLNDNIN
RTNGLDDHNRDYYTKFSPLNKDLNSVAPKPPPRTRSSRHQSTQHSLQQQLPIQQQQQNIQ
KTPTNNEAATAEAYEQNRPPQSHDNIQVSKQPQNVNSSMSNNMTSHDIPELSDLLKSNSN
LHSATSEDSREIPIVSLLDSRSKNVPSIPVVASTSNATAMAGSDMLGSLPLITELNSDGV
DIEVSNDFQGDNSDSNQLTHQITSPSPNGLSDDSRCSSLSNDSFDDGDYSAVNNSDVGIV
DMENADGNSCDQSLPNLSIFGRQSPNNDSSLTTVTCTSGDNSFELSLNESSSTSTTDPTA
QRK
>BgermPYGN0100125611
MEATTEIRKLPPAVICQLVRILETQDDWKKLMAMVPKDIVQNGEYQVPKYKVEHIKLIEQ
AGSNQKRPCSEIFLEEWGTSGKKRPDLSFLIHMLGKAELFRAADYITDLLKAPPLERPIA
GPSAPVDVSPETMQKLVVRLPLPPNKLNPVDTDEINRAIEEMSIPDGSLPSLNDSDRQRV
TANNSYSPLREYSRTPESKAFGEQETVPVDQLDRIRNAPLQVDTTIPHINYIELDNCTDH
FNEDPQISGGRKLGSGAFGAVYLGTLSQKPVAVKKLNRDAVNAEKQFRNEVESLSRFRHP
NLLRLLGYSCDSDLYCLVYEYMCNGSLQSRLACEDERVEVLGWETRLNIALGTARGILYL
HSAYEKPLIHRDIKSANILLDEHMTPKLGDFGLVRLGKHQGNSMTMTTTVLGTSAYMAPE
AFRGDVSVKLDTFSFGVVLIEILTGLPPYDEEREGHDLVTHIEAMCEDTGTIGDLLDARA
GDWGAACMTENAEMCSLVDSLYSLAQNCIQDSRQKRPAMSPVVQWLETIVSLI
>BimpaXP0034881091TUBEDROVI
MSQSTICFDTEIRKLRPAELYKLGQILSIQDSWKKLMAIIPKDNGSNLPKFNVEHFSMIE
QAAQQGNAAELFLSEWGTIGKRRPTLGYLLSLLTKAQLFRAADYVAGELLNEELPKRPQY
GPAAPVDISNEIKKLLEDKEELENFNFNESLIFELPTQVDDNETVNPNVMNDGSLERNMQ
STQLISSKGKHNKKQLENDEGTLNAQMSDLMKFSSEENVQECRKQEQVLKQQEIPSGELP
VLLNQFGQSAEQMKLYQEVLSKELPVFLNNTISSNEILTNYETKDSLHLSSRNIDENEIS
STELPQCIVDLRYSDSTCSLENNTKVVQNALSSKELPVTVLEYNE
>BmoriXP0049312431IRAK4
MERNTELRKLPMGSLYNIINILEINDSWQKVMAWIPTNPQSDHFHRKYNSEHLRMIQDDA
KISKRTCSEILFDEWSTSGRIRPTVATLLDVLVKAEIYRAADEIANILGEPLPPRPLEGP
AAKIDTNVTFMLNGESMPLDGSDVNLKDNQNLDTKNTNQHPDLHNRTTKQLKSADPLIIF
SNDNISNGPKDSKSFGHKTTAQVISYERNSAYRSTLRTEELPNISALMGTSVNSSQSYGT
TQSTELKETRRSLSSNNISILSDDSMRSVIDSKILEDENLISFDYNQLAAITNNFSEDLN
EGQTGLSGKIGGGGFGEVFVGTHNRYGQLAVKKVKCYLQFNYKHDVAIRLFNAEVKSLSQ
LRHKNIVPIFGYSIDGPTPCIVCKYIDGGSLMEKIAAKVLNENQRLEIISGTAEGLKYVH
NTVKPIEVNGDVSPITTFYIHGDVKSANILLTKDCKPMLCDFGLAKQLESTRVTSMMMGT
SAYMPPEAIKGTLTKKTDVYSFGIVLLELLTGLKPIVVDSNGNLNIKDYVEQVMNENKDI
TQLLDMVVERWTRAQGIYELAKRCLSDNRDNRPSIDEVCETLEKMINQESYEILYAHV
>CcapiXP0045341561TUBEDROVI
MYTRDTELRRLQSNDVNRLAETLGFDGGRKLMETIPKHWSNQHAVSVGESLTRDSHKWNG
TSVVELKYKPEQVRLIEEATRQTSGCYFAEILIQEWSTSGRKHERPTVGFLLQLLIKADL
WNAADFVAEHFLNEPAPERPLEGPGAKVDISIPTECFGSVADFVNDSVGFPDTETINDNA
IFVDGLVDHNRDYYTKVSPFSKDVNNTAPKPPPRTRSARQQNTKQLLHQEQQLQPLTLTA
QTNKETAIVDANGHIKRNQRDEPVDTSKEKTNFNFSLGDNITAHNIPELSDLLLVDSAPH
STEKPRDRHNEIPMLSILCCNTAEASGKIPSMPIATSISNEAIPLGHNATTTSGNTPNIP
IIATTSNVASPLMAASSGLTASLPLLTELNMESASGEVVNSAVQERSSRRSSNPNQLQHQ
TSSPSQNVLSDGSRCSSLSNDSFDDDDENDLNGINMSDTGNVDIELADGNSGDQSLPNLS
VFGRQSPNNDSSLTTVTCTSGENSFELSLNESSSTSTTDPTAQRK
>CsecunXP0237142921IRAK4
MDGSSLIRKLPPGIVYDLVHMLEIRDAWKQLMAVVPREGCESDDCYVPKYKVEHMKLIEQ
AGVTQRQPCAEIFLDEWRMSGRKQSDLTFLLQQLGKAELFRAADYVADLMKVPPLERPVT
GPAAPVDVSEKTIEKRLANLPLKTSEPGNQYNTVEIDRAFDEMTEADGSLPSLDGPRIQA
VGEVMQEEQSVFCGVTPRGESDGLGKQKTLPVDQLETLRNVSLHLDTVLPHLQYSELERF
TDCFNELPLGNNGGRKLGAGTFGSVYLGILPSQKCVAVKRLHTDAVNVEKQFQNEIESLS
RFRHNNLLGLLAYSCDSSTRCLVYEYMRNGSLQDRLACKDQETALQWRTRLSIGVDTARG
IVHLHTTFEKPLIHRDIKSANILLDHQMVPKLGDFGLVRLGQQSNSMTMPTTTVLGTSAY
MAPEAFRGDVSVKLDTFSFGVVLLELLTGLPPYDDGREGHDLVTHVEAMCEETDSINMLL
DKQAGDWGQSHDTGCKEGPSVAVSLYTVALNCIEDNKRKRPNMTTVLQCLEEIIGFIT
>CsecunXP0237142901IRAK4
MDGSSLIRKLPPGIVYDLVHMLEIRDAWKQLMAVVPREGCESDDCYVPKYKVEHMKLIEQ
AGVTQRQPCAEIFLDEWRMSGRKQSDLTFLLQQLGKAELFRAADYVADLMKVLYLSVPPL
ERPVTGPAAPVDVSEKTIEKRLANLPLKTSEPGNQYNTVEIDRAFDEMTEADGSLPSLDG
PRIQAVGEVMQEEQSVFCGVTPRGESDGLGKQKTLPVDQLETLRNVSLHLDTVLPHLQYS
ELERFTDCFNELPLGNNGGRKLGAGTFGSVYLGILPSQKCVAVKRLHTDAVNVEKQFQNE
IESLSRFRHNNLLGLLAYSCDSSTRCLVYEYMRNGSLQDRLACKDQETALQWRTRLSIGV
DTARGIVHLHTTFEKPLIHRDIKSANILLDHQMVPKLGDFGLVRLGQQSNSMTMPTTTVL
GTSAYMAPEAFRGDVSVKLDTFSFGVVLLELLTGLPPYDDGREGHDLVTHVEAMCEETDS
INMLLDKQAGDWGQSHDTGCKEGPSVAVSLYTVALNCIEDNKRKRPNMTTVLQCLEEIIG
FIT
>CsecunXP0237142911IRAK4
MDGSSLIRKLPPGIVYDLVHMLEIRDAWKQLMAVVPREGCESDDCYVPKYKVEHMKLIEQ
AGVTQRQPCAEIFLDEWRMSGRKQSDLTFLLQQLGKAELFRAADYVADLMKVLYLSVPPL
ERPVTGPAAPVDVSEKTIEKRLANLPLKTSEPGNQYNTVEIDRAFDEMTEADGSLPSLDG
PRIQAVGEVMQEEQSVFCGVTPRGESDGLGKQKTLPVDQLETLRNVSLHLDTVLPHLQYS
ELERFTDCFNELPLGNNGGRKLGAGTFGSVYLGILPSQKCVAVKRLHTDAVNVEKQFQNE
IESLSRFRHNNLLGLLAYSCDSSTRCLVYEYMRNGSLQDRLACKDQETALQWRTRLSIGV
DTARGIVHLHTTFEKPLIHRDIKSANILLDHQMVPKLGDFGLVRLGQQSNSMTMPTTTVL
GTSAYMAPEAFRGDVSVKLDTFSFGVVLLELLTGLPPYDDGREGHDLVTHVEAMCEETDS
INMLLDKQAGDWGQSHDTGCKEGPSVAVSLYTVALNCIEDNKRKRPNMTTVLQCLEEIIG
FIT
>CfelisXP0264736651IRAK4BOVIN
MANMQTEIRKLSSAETYGLVKILNDSNSWIDLMQIIPNESGNLFKYNTDHIRLIQNEASD
KKSCAEILLDEWGTSGRKRPTLEFLLDLLLKANLFRAADYILVDILKGVPAPRPSEGPAA
KIDTSMHMGNSLETIQENKFLAEKVCTKNISQSSNLEPDILSAIQQDCIPDFAVLLSTSQ
KSGHLSDIEPEITNSAVSSYAPSSGYIPDLAALDIIPYSTQNSTENMRSDKQDCSSENLN
VIVKDPQYATSAFRLPNLSELNINRSFLENSTSDVMPIVDSNINSEINCYPYKLLEMHTN
NFNDALYGQPGGCRLGSGAFGTIYLGQDLSVRPLAVKRLHKIDSENINLFKNEIEIMSNH
RHKNLLKLFGYSVDGPTYCLIYEYMPGGSLQDRLKMDDNKLCGGSRINIAIGCAEGIFYL
HNIPIIHRDVKSANILLDERNQPKLSDFGLIKKTNSALCSAQTTTILGTSAYMSPEAHRG
DISEKMDCYSFGVVLLELITGLPPLDEHREGCDIVTHIEQYCDSGVEGIDKLIDERPGPW
LMTAREMYKVALACLREKRNRPIMQEILESLKSVNM
>CquinXP0018645211IRAK4HUMAN
MTRYQRTTEIRKVTPFDLESLTEILEDDWRTLFYLIPRRIGDVDQPPGAYLTKYNGNQER
DLDKHASQERRCALQLLEEWGSSGKLQDRPTLEHLLKLLVKGNMFRAADEVAVNLLKEDP
PARPQSGPAARIDIEGLLNGEIERGLDQVSYPNSTILLNGMESSTVNNNLDRAEPEKRDD
VKDFPDLLRNSMLDGTLSQISLSDNNEQMGEPIVDRPNISALLRSEEPVAGPSGMSQIPV
ILLGSAISSTSDSVSNESSASSVMSQSAEEPPSGLGTISEEGESGDGDQGLPNLSIFGDR
VPDNVSSSNGIPDLSGLMNGPVSSSHRSEHDSADIPRLSVLGSTQQYSTNSNNSDDINST
LASDLIKFSITDSATAEPVHFSYQNLQVATANFNADPFNNGDLRKPNGHFLGKGGFGQVC
LAVNLTSNIAAAAVKRLLPTNENYRQKFDRERQILSQCHHPNIVKLFGYSENDQLCLVYE
YLPDGTLERALKANREGQTLPPTSRLSYLLGIASAIEYLHALPDPVIHRDVTPANILLRG
TTAKLADFGLVKRVESTTATVVAGTAAYLPVEALRGIVTPALDIYSFGVVIAEVVSGEDA
IGGVSGGSANVDQDDLLERVSARDADFIGLVDSRVDGEERWVEGGRRLLELSRRCLRDRT
KRPGAKEVRELIEDVANL
>DpulexEFX850811IRAK4HUMAN
MPITVRLRLSSMLDTNNSWKIVMGAIPELNGDVETKKFSSEHVGLIEEEAKRQKKSAFDI
LIDEWGTSGKQRPTVCELVKLLAELELYQAADYLSTDLLGEGPVERPANGPSANVPSSTE
DINFLQTTSHSIQAAILEATNEHINPRFFEKKMPFSPPEVDKFDTTLPHLSYADLEYLTN
DFDLNPVSQGRKLGAGAFGTVFLGILKENPQLDDRGIEIYKKMKLSLQHKVAVKRLHNQK
VDVDIDTNRLFRTEVETMSQYVHENLLALLAFSADGPDCCLVYSFIPNGSLEARLACEGA
SPPLQWNQRLDVAHGVSKALIHLHTGGAQPLVHRDVKSANVLLDHNMKAKLGDFGLIRIG
ASGRGSKSVAFTSNVLGTSAYMAPEAFRGDISVKLDTFSFGVIILELLTGLPPYDEERDG
NDLISHVDSALDEIEFIQLLDPKISPLPEDMASALHSIALSCIQEKKRRPLMTQVYAELL
QIDQSGLISM
>DananXP0019543061TUBEDROME
MSKVNGWNGCGAGTHGNGSSASLPPTPKYLRSTELRRVEDNDIYRLSKILDENACWRKLM
SIIPKGLDVQTSSAAGGLNFPNAIKKGFKYTTQDALQIDEAANRLAPDQSKSQMMIDEWK
TSGKLHERPTVGVLLQLLVQAELFSAADFVALDFLNEPKPDRPSDGPAAPISLDLTELLD
ETMDVDGDGLNPSPSNVAAQGSIGLNLDNFDKQIMPRNKSLPQPSETVPPIAPPRTSRLH
RDATSSNNATVSTATGSTSATTPNIPNLTILNRTEQLAEQENQPRPQNIPNLSILIASST
SSMTTQSTSLGQPNSQQDGSADTPNIPKITLLIENSAQISQPTTEAAETSLNNLPMISAL
NLNTSNGESPPPNSDSDSSLSNDEDEGDADDPDASLRNLSNSEQQNSNNDSSLTTVTGTS
GDNSFEMTNDSSSTSNDDYGGNIPNLSELQP
>DmelaNP0011891641TUBEDROME
MAYGWNGCGMGVQVNGSNGAIGLSSKYSRNTELRRVEDNDIYRLAKILDENSCWRKLMSI
IPKGMDVQACSGAGCLNFPAEIKKGFKYTAQDVFQIDEAANRLPPDQSKSQMMIDEWKTS
GKLNERPTVGVLLQLLVQAELFSAADFVALDFLNESTPARPVDGPGALISLELLEEEMEV
DNEGLSLKYQSSTATLGADAQGSVGLNLDNFEKDIVRRDKSVPQPSGNTPPIAPPRRQQR
STTNSNFATLTGTGTTSTTIPNVPNLTILNPSEQIQEPVLQPRPMNIPDLSILISNSGDL
RATVSDNPSNRTSSTDPPNIPRITLLIDNSGDVNSRPNHAPAKASTATTSTASSNNLPMI
SALNISKGSRETLRPESRSSSSSLSKDDDDDNDGEEDGEEEYPDAFLPNLSNSEQQSSNN
DSSLTTVTGTSGDNSFELTNDSSSTSNDDYACNIPDLSELQQ
>DwillFBpp0242673TUBEDROVI
MAKANGWYAPAGAGTRVGVAQGNGVTVSGASTHLPKYLRSTELRRVEDNDIYRLATILDV
NACWRKLMSIIPKGLDVQAASAAGALNYHEIAANGGLKYSAQDISLIDGVAERLPPDQSI
SQVMIDEWKTSGKLNERPTVGVLLQLLVQAELYSAADFVALDFLSESKPERPADGPAAHI
SLDLTEDLEEDMDVDNEQPGSLARNLDYFDKHIEPHDKSVPQPLVNERPPTAPTRSSRQL
RSNITANSSNQNPMTGTTTTRTTTTTATTTGATAGSASTSSSIPNVPNLTILNLSEQIQE
AQQHLQSVPNLSILNPSTPAAVSATTATSSSVDGTSNGISLQSTDLPRITLLIENSAEIG
SSPPTTSNVAVANLPEISALNLNTQTQQDSANSSSSTNSLSNEEDDDDDDDEEEDDPDAD
NSLPNLSNSEHQNSNNDSSLTTVTGTSGDNSFELTNDSSSASNEDYASNIPNLSELQP
>EdaniEDAN002664PAIRAK4HUMAN
MNRNSELRKLPAKSTVELANILEEMQAWKVLMSAIKRDDNSSKYSLTQINGRQRPTLGTL
LALLVDCELFRAADYLAINILGEPPVRRPRSTPSPPPESDIPDAIEDTSPQLVPYIDLES
ACHWHDDDAKLLGSGAFGSVFLGHLPQLNHKAVAVKKLQTDVTSNDKQYRHANLVQLLGY
SCDGPCYCLVYEFMSNGSLQDRLACLDSPFVENPTSEPLKYELRLHIAHDVARGLVYLHT
AGESPLIHRDVKSANILLGTNFTAKLGDFGLVRLSGDHNPNNSGSVSGTAGTSAYMAPEA
LQSGEITVLCDTFSYGVVLMEILTSLAPIDETRECWDLVSIV
>FocciXP0262846601IRAK4MOUSE
MRFERETEVRKLRLLSITAHYGLVEALESGSAWKKVMALVRRIPTDILPCPIKYTSRHIH
MVQDAGEKQNRSCSEIFLEEWGCSGRKRPTLADLLTLLKKAELYKAADYVAIQLLKESRP
SRPVCGPAAEVLVPTEMLNGKSAAPTAPPASNPNENYRSGWPEVANIPVVSLTIDDETAN
VESTKIEQQLVTVPVEQININTPEHIPYKKLQAITNSFDCNPVGENNGRLLGKGAFGSVH
LAIEDNILTAVKRLNVDIVDIDRLFQNELEALLRVEHSNLLRMVAYSKDGPEKCLVYEYM
SQGDLEERLSCKGRWSIPLPYLVRIKIALGTSNGLQHLHEYRDPPLVHRDVKSANILLDK
DLIPKLGDFGLIRLGDSSDGDSSAILASTVFGTSVYMAPEAMRGEVTVKNDVFSIGVVLL
ELLTGLSPYDANGEGLDLVTHVMEMCDGHSQSNYTLLDGKAGNWTSEGGIDLSKQLFSLA
QDCLEDKDRRPFMSTVVQRLQTIINS
>FocciXPXP0262846611IRAK4MOUSE
MALVRRIPTDILPCPIKYTSRHIHMVQDAGEKQNRSCSEIFLEEWGCSGRKRPTLADLLT
LLKKAELYKAADYVAIQLLKESRPSRPVCGPAAEVLVPTEMLNGKSAAPTAPPASNPNEN
YRSGWPEVANIPVVSLTIDDETANVESTKIEQQLVTVPVEQININTPEHIPYKKLQAITN
SFDCNPVGENNGRLLGKGAFGSVHLAIEDNILTAVKRLNVDIVDIDRLFQNELEALLRVE
HSNLLRMVAYSKDGPEKCLVYEYMSQGDLEERLSCKGRWSIPLPYLVRIKIALGTSNGLQ
HLHEYRDPPLVHRDVKSANILLDKDLIPKLGDFGLIRLGDSSDGDSSAILASTVFGTSVY
MAPEAMRGEVTVKNDVFSIGVVLLELLTGLSPYDANGEGLDLVTHVMEMCDGHSQSNYTL
LDGKAGNWTSEGGIDLSKQLFSLAQDCLEDKDRRPFMSTVVQRLQTIINS
>GbreviGBRI007186PATUBEDROVI
MSSYTRDTELRHLHHKDIYDLSLILDDNEGWLDLIQVIPKKIDNQNFNIEESTDCEEFLP
FNERKYNNDHIRLIQDAVQYHGHKLFSEILFDEWGTSGRKHERPTLGVLLKLLLKAKLIR
AANFLAKNLLKEPLPQSTAEAAAKIVDTSLPSEIFKDIEDMVFDSEFYPSTEILNKNDES
LMDNNKDFYTKYINGKQILTNDSSGPPKPPPRLLKSLRLQNQQQNSIKISRITNNEENGN
SSNVATQNAENALLLSNQRNGKTDCNTMPTTSTSTVNSNLPLLSILVKPRDKSNDEPNVL
NIGTVETNTSRQSKLDSNLPLLSIFEKHLKPKKEEDMERKIPTQQNLLNNIDNVEIAAQE
SEKNVPCLSILRNNQTPEVDKEYTLSTSSTRIQLKNSPVFESNFPLLSIFEKRKNVSNDN
PMGYPAQQQRDVRNESPMEYPIKQDIPNINSGELLHENGVIETERNVPSLSTPRNTEHKH
EFNSQLQMTNDSILDSNLPLLSILTKPSKRRPEERIDNYNEEVLPSLSVLDLNGACNAST
TGNSSNNADCNKVVEDHSIGSNSEFPQMATNNNENSSQVLAIKDDFNMNKNNACNTNDME
GDDEDDDDDNSLPNLSIFDQASSNNDSSLTNVTGTSGENSFDLSLNDCSSASMDNIPSLG
ALKQ
>GfusciGFUI027738PATUBEDROVI
MSCYSRETELRHLHQKDTYELSLILDDNEGWLDLIQVIPKKIDNESFNADESIDAEEFLP
ISERKYNNDHIRLIQNAVQYHGDSRLFSEILFDEWGTSGRKHERPTLGVLLNLLLKAKLI
RAANFLAKDLLKEPLPRPTTGAAVKIADTSLPSEIFKDIEDMVFDSEFYPTTEMLNKNDQ
SLMDNNKDYCTKYFNDKNITTTDSVPPKPPPRLLKSSRLQIQQQNSIQTLGIVNNEENEN
INTAAPNEQNISPRNGQTVSKLMSPSTSALNLPLLSILVKPRGKRNDDKDMRNVDALERR
QTNAFQKNEEDCVNRQNENTLDSNLPLLSIFEKPFKPKTEEVIDRKLTIDGNLSSINDDD
NVVQKSEKNMKSQTTITDKEDKANAITKAQFAVNSNLPLLSIFEKYKNVSNGSPTGYPIQ
QNAEPLHGEGVIESERNVPLLSILRNTERKADASSPAPLTNNSFVDPNLPLLSILTKPNK
LQTEERSNHDHTDNYNEEELPSLSRLNLNGACNDKVLERDRSTGNNSNFLEMKANNNEGS
VPLLVLDDDFNMNKNSDRDTNDIEGDGEEDDDNSLPNLSIFDQASSNNDSSLTNVTGTSG
ENSFDLSLNDCSSASDNVPSLGALKQ
>LfulvaLFUL018739PAIRAK4
LKMDRTLEIRKLPPVALFRLVQILELGQAWKQLMAIIPKSHDCSEPKYKVEHISGRKRPD
VALLLDLLVKAHLFRAADYVAIELLKEGPPARPDEGPAALVDVSAEALEVLMPKMQLNQF
DLNSDSALGYVSKVPSNSYAPDKLNLSTDLPHFEYNQLLEATSGFLEEPFIKMLETAEMQ
VSGKLYGNGRKLGTGAFGSVYLGYLAVPPSTESKIAVAVKRLNKDAINLDLQFRNEVEML
SKFQHTNLLPLIGYSCDGPLYCLVYEYMSNGSLQEKLAYKDDAFILTWIQRIKIAEEIAQ
GIVYLHTAWPKPLIHRDIKSANILLDHQLIPKLGDFGLVRLSTSSMQSGSAFQGQDKQSS
ALLTTTVLGTSAYMAPEAFRGDISVKLDTFSFGVVLLELLTSLPPYDTEREGCDLVTHVE
EICVEGKIAPLLDSQAGDWGCNSNAAQNLYQVTMECLEEKRKRPKMVDVLEQLEKIVLEN
VSKE
>LlunaKZ33232511
QKRPCTEILFEEWGTSGRNRPTLGTLLQILMEAELFRAADIVAVDLLNSSPPKRPVTGPA
AKVDVSLPHIL
>LmigraJAMgmodel159831IRAK4
MITLQKEIVGVKTRQDEVIRHLDEMAKVVSERIEQKADAIRVNQEEIGKVNATIDAVEVH
ADSIVTSINEVKAHVDNAEARVGDILEYGEAWKQLMAIIPKTGSDTSEMKYKVEHVKLIE
HHANLQKRPCAEIFLEEAAEFVAGDLLKDKLPERPESGPAAAVDLSDEALQQLIRSKNHV
KPLADVNGLIDSLPKPFEKLTLFNGPQPSAPSQGSGDLQINNTDRGQISANESNEIINEM
PTRRIDSIDDPVISSERNEYRADSSSDVHPNIITSVPHFPYSLLDDITDHFCETLVVAGQ
DLSKGRKLGTGAFGSVYLGILPTEKVAVKRLKRDAINVEKQFQNEIHTLSRFRHENLLPL
VGYSCDGPNYCLVYEYMSNGSLQERLACQLGDFGLVHLGAGSQQTQSALLTSTVFGTSAY
MAPEAFRGDVSVKLDAFSFGVVLLELLTSLSPYDENREGCDLVTHVDDICEGSIEPLLDT
KAGSWTTESGQKISEELYLMAIKCLEEKRLRPSMDYIMNTLEKIAEKCGLL
>LcupriXP0232991321TUBEDROVI
MSFSYNRNTELRNVHTKDLYNLAVILDDDNYWQTLMEIIPKELNNQTFGTSQDLEKIASG
SAYERKYNNDHIRLIENAIRRPGESRLYSQILFDEWGSSGRKHERPTLGVLLHLLVQSKL
YRAADFVAELLNEPKPQRPTNGPAAEFEFEIDVFNDIQETVNDTRFYPNTEDLQENISID
INKDYYTKYHKIVDKKIPTINDNTEETTMTVAPKPPPRLLKSARLLKQQQQQQLQQQQQL
SNQLLQQTANKNDINNKSPNIIQEQVQQQQQQQQIQQLNTHSNNESMSVLSSVSTNNMPK
LSALMNSTNSIIATTTTTTMTTTNYSSEISEPVLPKLSALNNSSERIPQPYGDEDDDDSL
NSTPSLIYTKPNIVHDQQHSDMNSIPIVVLSKPLNIDFKKEQTDSENDVEINDDLPAISA
LNLNGERDEVVNQQNQSQQSNNFENVPSVALNYTGHRRASFEECAVHDEDLNIPCLVANM
NFNENPSRHQLEAIEEDYNGIEHEHDNEGAVAELDEDEDSIPNLSFLENRSSNNESSLTS
VTNTSGDNSFEQSVNDCSSTSTDNVPFLSVFNQ
>LlongiLLOJ005198PATUBEDROVI
MATLTRKTEVRHLPAADMFRIAQQLDSSQNWKKLMRIIPKKLENDDEIGIFGGKYNAEHI
KIIENNKGSRLAAEVLMEEWGTSGRIRPNLSHLLQLLVKAELFRAADYVACDLLNEPRPK
RPEKGPAAKIDITLPPDEELAEIGAILSDMTYPNSSGINNLQSQLDNNRDFYDKWMPKDQ
QKFHLKPLEHSTRALTENLIQFSRSSVSGTQEANLSIHSDIVGNDGIVLVGGEDGPSNNS
RNVPSSIGTLSTDIPDTISTNSRNDTEHSDVVNDVLPDVSILRVHREDPPAEEPNDIIPR
FSLLMPHADENKSKDSILDSTSSVDSSSSSSQSTSEIISNNSIPNLSLLQGK
>MsextaMsex208663RAY1154
MDRNLELRKLPIGSLYNIENTLEIDNGWQKVMAFIPKDPLSDHFEQKYTIEHMRLIQEHA
KETHRKCAEVLFDEWGTSGRIRPTIETLKQVLIKAEIFRAADEVATMLQEPLPPRPSGGP
AAAIDINITSLLSGDSSEQTTGDGDLDSNETNKDFNHSKKKNLFDKTTKQVKSSTNLMKF
STICQSLKNKSFGRQTTAQMVTQEKDLIKFSSGIPTEELPALSALMSKQNDKSSNETYAE
KATESTEVSGTSQAKSQSHQSWFPTNGPHMAPPPIDIYSVVDSKILEDTNLIRFEYSQLE
VITNYFPESKSEGPSGPCGKIGKGGFGEVFVGSHPTHGLLAVKKVRCYLQFDCEPKVAIK
VFNAEVKSLSQLRHDNIVPILGYSVDGPTPCIVCKYIEGGSLEQKLAQKVLTETERMGIM
IGTAEGLKYIHNTIKPVIMDSAESQPTNLMKTYFIHGDVKSANILLTTDCVPKLCDFGLA
KQLESTYIVSSMMGTSAYMPPEGFTGTITRKTDIFSFGIVILELLTGLRPIVTSSNGNIN
IKNYVEESCKDNEIDNLLDPVVDNWTKAQKVFTLAKRCLEMDRNLRPSMDEVCAMLNRIN
YHESYELFYARV
>MsextaMsex208663RBserine
MDRNLELRKLPIGSLYNIENTLEIDNGWQKVMAFIPKDPLSDHFEQKYTIEHMRLIQEHA
KETHRKCAEVLFDEWGTSGRIRPTIETLKQVLIKAEIFRAADEVATMLQEPLPPRPSGGP
AAAIDINITSLLSGDSSEQTTGDGDLDSNETNKDFNHSKKKNLFDKTTKQVKSSTNLMKF
STICQSLKNKSFGRQTTAQMVTQEKDLIKFSSGIPTEELPALSALMSKQNDKSSNETYAE
KATESTEVSGTSQAKSQSHQSWFPTNGPHMAPPPIDIYSVVDSKILEDTNLIRFEYSQLE
VITNYFPESKSEGPSGPCGKIGKGGFGEVFVGSHPTHGLLAVKKVRCYLQFDCEPKVAIK
VFNAEVKSLSQLRHDNIVPILGYSVDGPTPCIVCKYIEGGSLEQKLAQKVLTETERMGIM
IGTAEGLKYIHNTIKPVIMDSAESQPTNLMKTYFIHGDVKSANILLTTDCVPKLCDFGLA
KQLESTYIVSSMMGTSAYMPPEGFTGTITRKTDIFSFGIVILELLTGLRPIVTSSNGNIN
IKNYVEESCKDNEIDNLLDPVVDNWTKAQKVFTLAKRCLEMDRNLRPSMDEVCAMLNRIN
YHESYELFYARV
>MrotuXP0121409571TUBEDROVI
MSQNTICWDTELRKLKLGELYQLGWILNVSDLWKKLMAIVPKEDTSDLPKFTSEHFSIIE
QAAQQQKRNAAEIFLSEWGTMGKRRPTLHTLFKLLVKAELFRAADYVARDILKVELPERP
KCGPAAPVDTSDEIMKELLKKVEEFQKVKHDEICAFQLPSKINENENINCNAIDKCTNDS
FVDRNIQSTKLVSTKEKCDVKTSESCKDINARQDPIEILSNKETYNSLSRVYITDANTLP
QLVFENAEMMSDKLPKPVLNKFRQTAEETILYEEMLPDELPTLLNDRINLSPSVFGSSET
NNRNSTANVDNTVYIENSEDKQENVLSSQQLPITILEYNK
>MrotuXP0121409531TUBEDROVI
MSQNTICWDTELRKLKLGELYQLGWILNVSDLWKKLMAIVPKEDTSDLPKFTSEHFSIIE
QAAQQQKRNAAEIFLSEWGTMGKRRPTLHTLFKLLVKAELFRAADYVARDILKVELPERP
KCGPAAPVDTSDEIMKELLKKVEEFQKVKHDEICAFQLPSKINENENINCNAIDKCTNDS
FVDRNIQSTKLVSTKEKCDVKTSESCKDINARQDPIEILSNKETYNSLSRVYITDANTLP
QLVFENAEMMSDKLPKPVLNKFRQTAEETILYEEMLPDELPTLLNDRINLSPSVFGSSET
NNVLHLSNLNINEYELISNELPQCIVEFQRNSTANVDNTVYIENSEDKQENVLSSQQLPI
TILEYNK
>MrotuXP0121409541TUBEDROVI
MSQNTICWDTELRKLKLGELYQLGWILNVSDLWKKLMAIVPKEDTSDLPKFTSEHFSIIE
QAAQQQKRNAAEIFLSEWGTMGKRRPTLHTLFKLLVKAELFRAADYVARDILKVELPERP
KCGPAAPVDTSDEIMKELLKKVEEFQKVKHDEICAFQLPSKINENENINCNAIDKCTNDS
FVDRNIQSTKLVSTKEKCDVKTSESCKDINARQDPIEILSNKETYNSLSRVYITDANTLP
QLVFENAEMMSDKLPKPVLNKFRQTAEETILYEEMLPDELPTLLNDRINLSPSVFGSSET
NNVLHLSNLNINEYELISNELPQCIVEFQRNSTANVDNTVYIENSEDKQENVLSSQQLPI
TILEYNK
>MrotuXP0121409551TUBEDROVI
MSQNTICWDTELRKLKLGELYQLGWILNVSDLWKKLMAIVPKEDTSDLPKFTSEHFSIIE
QAAQQQKRNAAEIFLSEWGTMGKRRPTLHTLFKLLVKAELFRAADYVARDILKVELPERP
KCGPAAPVDTSDEIMKELLKKVEEFQKVKHDEICAFQLPSKINENENINCNAIDKCTNDS
FVDRNIQSTKLVSTKEKCDVKTSESCKDINARQDPIEILSNKETYNSLSRVYITDANTLP
QLVFENAEMMSDKLPKPVLNKFRQTAEETILYEEMLPDELPTLLNDRINLSPSVFGSSET
NNVLHLSNLNINEYELISNELPQCIVEFQRNSTANVDNTVYIENSEDKQENVLSSQQLPI
TILEYNK
>MrotuXP0121409561TUBEDROVI
MSQNTICWDTELRKLKLGELYQLGWILNVSDLWKKLMAIVPKEDTSDLPKFTSEHFSIIE
QAAQQQKRNAAEIFLSEWGTMGKRRPTLHTLFKLLVKAELFRAADYVARDILKVELPERP
KCGPAAPVDTSDEIMKELLKKVEEFQKVKHDEICAFQLPSKINENENINCNAIDKCTNDS
FVDRNIQSTKLVSTKEKCDVKTSESCKDINARQDPIEILSNKETYNSLSRVYITDANTLP
QLVFENAEMMSDKLPKPVLNKFRQTAEETILYEEMLPDELPTLLNDRINLSPSVFGSSET
NNVLHLSNLNINEYELISNELPQCIVEFQRNSTANVDNTVYIENSEDKQENVLSSQQLPI
TILEYNK
>MdomeXP0051862821TUBEDROVI
MSANYTRDTELRNVQSNDLYQLAVILDDNNYWQKLMESIPKTINNKLYGPSCNIYDDVYS
SAPLAISERKYNNDHIRLIQNAYKRTGELCAELLFDEWGTSGRKHERPTLGLLLYLLVKA
HLFRGADYVAETLLKEEKPPRPIEGPAAEISCGFPSSIFANVKDIVEDSQYYPGTELLQQ
NANFESSTMDNNKDYYTKYKGPIDKYFAPSFSSNNDNAEAPKPPPRLLRSARLMKQQMLQ
NTQPRQPENTEPTATLTNQREANSIETSNGEASSITTDNLPNFSLLMKSSNSIRNDSTPK
LSFLIGNSVILSQSTDENNGIHIPDTRSTEACLPSNDIDDVQTSQDLPAISALNLNGERD
VSHDVNNLEDDVPSVALNFYANSPINSRSIDIASNEVPCVVESMGHEMNTQLSEIDNETD
NSDDDDIDDDDADVPNLSIFNDSSLTSVTNTSAENSFEQNNDSRPTSADNIPPIHSECIP
TLN
>NvitriXP0016063601TUBE
MATLDTEIRKLQPIELCTLAHILNQADAWKTLMAAIPSPDNPNHSLFNHEHFKMIEQAIR
QQQRSGAEIFLSEWSTLGKQRPTCRSMLDLLVKAELFRAADYLAVDILKGNPPVRPNFGP
AATIDVSENAIEEILKQQAALVKTSAQSTQDQEPLSWSMHFAEKPVHDVTATFHSEKAED
KQEELSDFIKFSETVKSGLLKFSDSEVKVQDWIAKDQTEVSEDYVLQEARSEDIPLCVRE
NVFQEINSRMMSTTTQETETATTIDSSDFSESTIASEEVQLPNISQNVIPVVVMEYNEKE
KGETD
>NvitriXP0168447501TUBE
MEFYGASLSCQYFYHILKCRNSCFKTSCGCYSNCSDITRLTEMATLDTEIRKLQPIELCT
LAHILNQADAWKTLMAAIPSPDNPNHSLFNHEHFKMIEQAIRQQQRSGAEIFLSEWSTLG
KQRPTCRSMLDLLVKAELFRAADYLAVDILKGNPPVRPNFGPAATIDVSENAIEEILKQQ
AALVKTSAQSTQDQEPLSWSMHFAEKPVHDVTATFHSEKAEDKQEELSDFIKFSETVKSG
LLKFSDSEVKVQDWIAKDQTEVSEDYVLQEARSEDIPLCVRENVFQEINSRMMSTTTQET
ETATTIDSSDFSESTIASEEVQLPNISQNVIPVVVMEYNEKEKGETD
>PhumaPHUM194370PARAK4
MNENTEIRKLPAAAIYKLGQILDTENAWQKVMAMIPSDPNDFNSVAKYTPQHIKLIQTAG
EKQNKSCTEILFDEWGTSGEVRPNLNTLLQILIKAQFYRAAEFVAVELLKGEPPERPLVG
PAAPVKLPSLTQDLDSNFQSGDVIHIPYSTLEQVTNNFNETPLKKCIHGDGVVHFTGHKL
GSGAFGTVYFGELENGKQVAVKKLHMTNINLKNQFENEIKVLSEYRHVNLVPLIGFSCDT
DDNCLIYEFMSNGSLLDKLQIKIGSPSVCNSLDANKVLNGMVSNCGSPSAILTDKPLGWM
KRIEIALDVCEGINFLHNSKKFPLIHRDIKSANILLDHRLTGKLGDFGLVKIKPNLTESK
MLTSTVFGTSAYMAPEAFRGDVSVKMDVFSYGVVLLELLTGLPPYDENREGCDLVTYVED
AVDDSIEFLLDKKAGFWNSEIAQKIFTLSQSCLEEKKTRPLIKNVLETLKFIYNDSFESE
DSSTA
>PpapPPAI003151PATUBE
MTTLTRKTEIRHLPSAEVFKIAQQLDSSQNWKKLMRIIPKKLEEDADIVVFGGKYNAEHI
KIIENNKGSRLAAEVLIDEWGTSGRIRPNLAHLLQLLVKAELFRAAEYVACDLLNEPLPK
RPDKGPAAKIDITLPPDEEIEAIGGILSNMEYPNSSNLNNDRSQMDNNRDFYDKWTPNDQ
QKIRLDESRNRISENLIEFSVSSVSVTQDSNFSLHSDIVGNDGIVLVGGEDGPSNASRNI
PSSIDTLSTDIPDTVTSNSENNTEIPNTEINDVLPDVSLLRVHRADPPEDSSDNLPHFSL
LMPRAPRANETKSEDTDVNLSSDSETFQSTSEIISDSIPNIPNLPMLQGK
>RzephXP0174774781TUBE
MYTRDTELRRLQSNDVNRLAETLGFDGGRKLMETIPKNWSTQDASNIGDSVGRGSHKWNG
SSVVELKYKPEQIRLIEEATKQTSGCYFAEILIQEWSTSGRKHERPTVGLLLQLLIKADL
WNAADFVAEHFLNEPLPERPLEGPGAKVDISIPTECLGSVADFVNDSIGYPDTETLNDNA
HRVDSVPDHNRDYYTKVPFFSKDMNGTAPKPPPRAQRIARKQNLQNRQQQQLQLQNQQPQ
INNEADTAEPVDGTKKNHGHEKGDVPNLQQNCHLSVSNTMSAHNIPELSDLLEFNSSNHS
TAKSEELNRIPMLTLLDSNIASASGELKDAPIVASTSNAAATLSSEIGSGGSLPLITELN
LSTNSSVALNGVGNNFSSNQLXRQITTPSPNALSDDSHCSSLSNDSFDDDGQNEYNGINM
SDVGNVDAELDGNSGDQSLPCLSVFGRQSPGNDSSLTTVTCTSGDNSFEFSLNDSSSTST
TDPTAQWK
>RproliRPRC005871-PAIRAK4BOVIN
MCNLNTELRKLSPKSVFELCRILEVGKGWKELMAIVTNESGTLKYTVEHMRMIEDASEKQ
RRACSEIFLEDWGTSGRELPRLSDLLNLSKNCQLYRAADFISVNLLKQTPPERPEVGPAA
IMGLPEEKPLPMAPPLSMYSDSSAKNFVPLHETMPISANLDGMVCADNLRHYNYEDLSIG
TKRFSEDMELGHGGFGSVYKCYLREVDETVAVKRLRLERVAVRGLEEIQFRTEVLTLSKL
SHPNLLSLVGYSCDGPHLCLMYPFMEGSRVLEWKERYDIACGTSRGLLYLHTYSSKPLVH
RDVKSANILLDENLTPKVGDFGLARQGSAGQNTSTVALTTTVLGTSAYMAPEAFRGDVSV
KMDVFSFGVVGIITVKSIVLLELITGLPPFDEDREGCDLGKSHR
>ScalciSCAU003206PATUBE
MSTYCRDTELRNVQTNDLYKLAVILDDNDYWKKLMEAIPKDINNKTFGSPLHPIFDDNGG
RKYSNDHIRLIQNAFKRTGESRLCPQILFDEWGSSGRKNERPTLGVLLNLLLKAQLFRAA
DFVAENFLGEPKPPRPTDGPGAEITCELPSTIYEDICEMANDSQNYPGTELILQNANFGN
SLMDNNKDYYTKYRDPIEKIFAPAFASANDNGVAPKPPPRLHKSVKHLEKQKQSQKKKAN
HTYVPHTNLFDETAKITNHHNIFTINEYEPPPQELSSLVTPAMPSDNLPKISLLLESTNS
KLGNSLMSSEDSTPKLSFLIGNSIRLSDTSEEIRNCTDSAPNIEYKARDDLNSTFSDIPH
SKQHSHDLPAISALNLNGERDPLSYSNSIKNVPSVALNFKASSQDTDEHVHISSATKGKN
SDTHIDTDIGAVGNIVDDSDNSEVDEDNDVDVYIEDDDADVPNLSIFNDSSLTSVTNTSG
ENSFEQNNDSRPTSTDNMLPLTTEGIPITN
>TcastXP0081980861IRAK4HUMAN
MDPSVEIRKLPLDVRSHLISLLELQDSWKKLMAIIPQTLSLNEYKCDINFNNPAKYRSEH
FHIIEDNSVKKRIFCSEILLREWGTSGRVRPAVGHLKYLLQKAELFRAADYVAVDILKEE
PPPRPAKGPAAPVVFNPDELLDPETKRIEKILDEINYPSSAIENINKLNSFNTNLNYSGK
ETTKVIPKIIISESPDVEETPPPFRLPVVVQKVKSESDLIKFSQESVSNSDNNANVPHLS
SLLTDEASNNNIPAVISDLVSQSSSETTENADSAVNRPELSSLLNQSSDDSEPNFNVPAI
SELSLASSSDSSSNFPALSQLIDSEKNSRSCSSPLPNLSLNTPLPHFSYCDLATATNNFD
ETPVAQGGRFLGSGAFGKVYLGVGLVSKPVAVKKVILENVDVVRVDDMVTKQFRNEVEIL
SKYEHENLVALRGYSCDGDTYCLLYEYVPGGALKDRLQVSVCLLNMS
>TcastXP0081980841IRAK4BOVIN
MDPSVEIRKLPLDVRSHLISLLELQDSWKKLMAIIPQTLSLNEYKCDINFNNPAKYRSEH
FHIIEDNSVKKRIFCSEILLREWGTSGRVRPAVGHLKYLLQKAELFRAADYVAVDILKEE
PPPRPAKGPAAPVVFNPDELLDPETKRIEKILDEINYPSSAIENINKLNSFNTNLNYSGK
ETTKVIPKIIISESPDVEETPPPFRLPVVVQKVKSESDLIKFSQESVSNSDNNANVPHLS
SLLTDEASNNNIPAVISDLVSQSSSETTENADSAVNRPELSSLLNQSSDDSEPNFNVPAI
SELSLASSSDSSSNFPALSQLIDSEKNSRSCSSPLPNLSLNTPLPHFSYCDLATATNNFD
ETPVAQGGRFLGSGAFGKVYLGVGLVSKPVAVKKVILENVDVVRVDDMVTKQFRNEVEIL
SKYEHENLVALRGYSCDGDTYCLLYEYVPGGALKDRLQKHELIWTERLYVAMGTARAIAY
LHTAYASPLIHRDVKSANILLDSNNKPKLCDFGLIKRALNQNTNTATTIFGTSAYMAPEA
FRGDVSVKLDTFSFGVVLLELLTSMPPMDESREGVDLVTHVQETCQDGIKPLLDTTVGSW
MANSINFGEKLYEIATSCLKEKKERPTMTSICGILGDLVQKFL
>TcastXP0081980851IRAK4BOVIN
MAIIPQTLSLNEYKCDINFNNPAKYRSEHFHIIEDNSVKKRIFCSEILLREWGTSGRVRP
AVGHLKYLLQKAELFRAADYVAVDILKEEPPPRPAKGPAAPVVFNPDELLDPETKRIEKI
LDEINYPSSAIENINKLNSFNTNLNYSGKETTKVIPKIIISESPDVEETPPPFRLPVVVQ
KVKSESDLIKFSQESVSNSDNNANVPHLSSLLTDEASNNNIPAVISDLVSQSSSETTENA
DSAVNRPELSSLLNQSSDDSEPNFNVPAISELSLASSSDSSSNFPALSQLIDSEKNSRSC
SSPLPNLSLNTPLPHFSYCDLATATNNFDETPVAQGGRFLGSGAFGKVYLGVGLVSKPVA
VKKVILENVDVVRVDDMVTKQFRNEVEILSKYEHENLVALRGYSCDGDTYCLLYEYVPGG
ALKDRLQKHELIWTERLYVAMGTARAIAYLHTAYASPLIHRDVKSANILLDSNNKPKLCD
FGLIKRALNQNTNTATTIFGTSAYMAPEAFRGDVSVKLDTFSFGVVLLELLTSMPPMDES
REGVDLVTHVQETCQDGIKPLLDTTVGSWMANSINFGEKLYEIATSCLKEKKERPTMTSI
CGILGDLVQKFL
