# Supplementary material for: Evolution of Toll, Spatzle and MyD88 in insects: the problem of the Diptera bias
Source: BMC Genomics. 2021 Jul 21;22:562. doi: 10.1186/s12864-021-07886-7 (PMC8296651; doi:10.1186/s12864-021-07886-7)
Supplement: Supplementary file 11 — Additional file 11. Text files, in FASTA format, with protein sequences found with FAT searches of Pellino. [file 12864_2021_7886_MOESM11_ESM.txt]

>A_echi_XP_011067820_1_PELI_DROME
MVIRSDGGSSESPLLVEEGETVGAPHSPRNIHSHSHSHGNPHRSHSYHHEKPKQLVKYGE
LVILGYNGYLPPGDRGRRRSKFVLYKRPVPNGVKRSKHYIVKTPHSSQAILNTKQHSISY
TLSRTQAVIVEYTEDEKTDMFQIGRSSESPIDFVVMDTCAGSGDGGPANEGRVAQSTISR
FACRILADRLDPRIARIYAAGFDSSRNIFLGEKATKWQENREIDGLTTNGVLIMHPRGQF
CGGEAQCGFWREVSVGGGVFSLRESRSAQQKGNVVEDESNILQDGTLIDLCGATLLWRSA
EGLAKSPTKQDLEELVDAINAGRPQCPVGLNTLVIPRKAASDSTQQQPYVYLKCGHVQGH
HDWGQEKDKVTRRCPMCLVAGAVVKLSMGIEPAFYVDCGPPTYAFSPCGHMATEKTVKYW
EKVAIPHGTNGYIAICPFCAVPLEGTPGYVKLIFQDNVD

>A_echi_XP_011067817_1_PELI_DROME
MPVTKRIPYPSRSDGGSSESPLLVEEGETVGAPHSPRNIHSHSHSHGNPHRSHSYHHEKP
KQLVKYGELVILGYNGYLPPGDRGRRRSKFVLYKRPVPNGVKRSKHYIVKTPHSSQAILN
TKQHSISYTLSRTQAVIVEYTEDEKTDMFQIGRSSESPIDFVVMDTCAGSGDGGPANEGR
VAQSTISRFACRILADRLDPRIARIYAAGFDSSRNIFLGEKATKWQENREIDGLTTNGVL
IMHPRGQFCGGEAQCGFWREVSVGGGVFSLRESRSAQQKGNVVEDESNILQDGTLIDLCG
ATLLWRSAEGLAKSPTKQDLEELVDAINAGRPQCPVGLNTLVIPRKAASDSTQQQPYVYL
KCGHVQGHHDWGQEKDKVTRRCPMCLVAGAVVKLSMGIEPAFYVDCGPPTYAFSPCGHMA
TEKTVKYWEKVAIPHGTNGYIAICPFCAVPLEGTPGYVKLIFQDNVD

>A_echi_XP_011067818_1_PELI_DROME
MPVTKRIPYPSRSDGGSSESPLLVEEGETVGAPHSPRNIHSHSHSHGNPHRSHSYHHEKP
KQLVKYGELVILGYNGYLPPGDRGRRRSKFVLYKRPVPNGVKRSKHYIVKTPHSSQAILN
TKQHSISYTLSRTQAVIVEYTEDEKTDMFQIGRSSESPIDFVVMDTCAGSGDGGPANEGR
VAQSTISRFACRILADRLDPRIARIYAAGFDSSRNIFLGEKATKWQENREIDGLTTNGVL
IMHPRGQFCGGEAQCGFWREVSVGGGVFSLRESRSAQQKGNVVEDESNILQDGTLIDLCG
ATLLWRSAEGLAKSPTKQDLEELVDAINAGRPQCPVGLNTLVIPRKAASDSTQQQPYVYL
KCGHVQGHHDWGQEKDKVTRRCPMCLVAGAVVKLSMGIEPAFYVDCGPPTYAFSPCGHMA
TEKTVKYWEKVAIPHGTNGYIAICPFCAVPLEGTPGYVKLIFQDNVD

>A_pisum_XP_001946282_2_PELI_DROME
MDTNAEKNAAAVNNVPIVDSKKTAAASTISRFACRIICDRENTNIARLYAAGFDSSRNIF
LGEKATKWKDGEEIDALTTNGVLVMHPSGKFHKGNTEPGIWLEVSVCGKLFSLRGSRSAQ
LKGDMVDDSDNILTDGTLIDLCGATLLWRSAEGLSLSPSREYLKKLIERTNRERPTCPVG
LYTLVFPHHSEDHAAAVASSELADIKQQPYAYLQCGHVQGRHAWGLNKDSNSRTCPMCLK
VGGIAKLSMGIEASFYVQDKEKPDLYAFNPCGHVATEKTVKFWSNVGIPYGTNGFEAFCP
FCAKLLEGYPGYVKLIFN


>A_aegy_XP_021709421_1_PELI_DROME
MVKRTDGTESPIITESDADTDKPRVKYGELVILGYNGFLPQGDRGRRRSKFVLYKRGDPN
GVKRSKHYIVQSPQTSQAILDAKQHSISYTLSRNQAVIVEYKEDPDTDMFQVGRSSESPI
DFVVMDTLPGDKKDAKVLQSTISRFACRILVDRSDGHKARIYAAGFDSSRNIFLGEKATK
WQDNVEIDGLTTNGVLIMHPKGQFCGGSAECGLWRETSVGGDVFSLRECRSAQQKGQPVY
EETNALQDGTLIDLCGATLLWRSAEGLRHSPTKKDLEKLVDEINAGRPQCPVGLNTLVIP
RKVSLGEHVNQPYVYLNCGHVQGQHGWGQDKASNARRCPMCLELGPVVTLCMGVENAFYV
DSGPPTYCFNPCGHMATEKTVKYWANVDIPHGTNGFQAVCPFCATPLQGSPGYIKLIFQD
NLD

>A_aegy_XP_021709427_1_PELI_DROME
MVKRTDGTESPIITESDADTDKPRVKYGELVILGYNGFLPQGDRGRRRSKFVLYKRGDPN
GVKRSKHYIVQSPQTSQAILDAKQHSISYTLSRNQAVIVEYKEDPDTDMFQVGRSSESPI
DFVVMDTLPGDKKDAKVLQSTISRFACRILVDRSDGHKARIYAAGFDSSRNIFLGEKATK
WQDNVEIDGLTTNGVLIMHPKGQFCGGSAECGLWRETSVGGDVFSLRECRSAQQKGQPVY
EETNALQDGTLIDLCGATLLWRSAEGLRHSPTKKDLEKLVDEINAGRPQCPVGLNTLVIP
RKVSLGEHVNQPYVYLNCGHVQGQHGWGQDKASNARRCPMCLELGPVVTLCMGVENAFYV
DSGPPTYCFNPCGHMATEKTVKYWANVDIPHGTNGFQAVCPFCATPLQGSPGYIKLIFQD
NLD

>A_aegy_XP_021709432_1_PELI_DROME
MVKRTDGTESPIITESDADTDKPRVKYGELVILGYNGFLPQGDRGRRRSKFVLYKRGDPN
GVKRSKHYIVQSPQTSQAILDAKQHSISYTLSRNQAVIVEYKEDPDTDMFQVGRSSESPI
DFVVMDTLPGDKKDAKVLQSTISRFACRILVDRSDGHKARIYAAGFDSSRNIFLGEKATK
WQDNVEIDGLTTNGVLIMHPKGQFCGGSAECGLWRETSVGGDVFSLRECRSAQQKGQPVY
EETNALQDGTLIDLCGATLLWRSAEGLRHSPTKKDLEKLVDEINAGRPQCPVGLNTLVIP
RKVSLGEHVNQPYVYLNCGHVQGQHGWGQDKASNARRCPMCLELGPVVTLCMGVENAFYV
DSGPPTYCFNPCGHMATEKTVKYWANVDIPHGTNGFQAVCPFCATPLQGSPGYIKLIFQD
NLD

>A_aegy_XP_021709438_1_PELI_DROME
MVKRTDGTESPIITESDADTDKPRVKYGELVILGYNGFLPQGDRGRRRSKFVLYKRGDPN
GVKRSKHYIVQSPQTSQAILDAKQHSISYTLSRNQAVIVEYKEDPDTDMFQVGRSSESPI
DFVVMDTLPGDKKDAKVLQSTISRFACRILVDRSDGHKARIYAAGFDSSRNIFLGEKATK
WQDNVEIDGLTTNGVLIMHPKGQFCGGSAECGLWRETSVGGDVFSLRECRSAQQKGQPVY
EETNALQDGTLIDLCGATLLWRSAEGLRHSPTKKDLEKLVDEINAGRPQCPVGLNTLVIP
RKVSLGEHVNQPYVYLNCGHVQGQHGWGQDKASNARRCPMCLELGPVVTLCMGVENAFYV
DSGPPTYCFNPCGHMATEKTVKYWANVDIPHGTNGFQAVCPFCATPLQGSPGYIKLIFQD
NLD

>A_fune_AFUN016521_PA_PELI_DROME
MVKRTDGTESPIITESDADTDKPRMRYGELVILGYNGFLPQGDRGRRRSKFVLYKRVESN
GVKRSKHYIVQSPQSSQAILDAKQHSISYTLSRNQAVIVEYKEDPDTDMFQVGRSSESPI
DFVVMDTLPGDKKDAKIVQSTISRFACRILVDRADGNKARIYAAGFDSSRNIFLGEKATK
WQDNVEIDGLTTNGVLIMHPKGDFCGGNADCGQWRETSVGGDVFSLRECRSAQQKGQQIY
DETNVLQDGTLIDLCGATLLWRSAEGLRHSPTKKDLEKLVDEINAGRPQCPVGLNTLVIP
RKVSLGDHVNQPYVYLNCGHVQGQHGWGQDKNTNARRCPMCLEVGPVVTLCMGVEPAFYV
DSGPPTYAFNPCGHMATEKTVKYWANVDIPHGTNGFQSVCPFCATPLVGSPGYIKLIFQD
NLD

>A_gamb_XP_003436746_1_PELI_DROME
RTDGTESPIITESDADTDKPRMRYGELVILGYNGFLPQGDRGRRRSKFVLYKRTESNGVK
RSKHYIVQSPQSSQAILDAKQHSISYTLSRNQAVIVEYKEDPDTDMFQVGRSSESPIDFV
VMDTLPGDKKDAKIVQSTISRFACRILVDRADGNKARIYAAGFDSSRNIFLGEKATKWQD
NVEIDGLTTNGVLIMHPKGDFCGGNADCGQWRETSVGGDVFSLRECRSAQQKGQQIYDES
NVLQDGTLIDLCGATLLWRSAEGLRHSPTKKDLEKLVDEINAGRPQCPVGLNTLVIPRKV
SLGDHVNQPYVYLNCGHVQGQHGWGQDKNTNARRCPMCLEVGPVVTLCMGVEPAFYVDSG
PPTYAFNPCGHMATEKTVKYWANVDIPHGTNGFQSVCPFCATPLVGSPGYIKLIFQDNLD

>A_gamb_XP_313144_3_PELI_DROME
RTDGTESPIITESDADTDKPRMRYGELVILGYNGFLPQGDRGRRRSKFVLYKRTESNGVK
RSKHYIVQSPQSSQAILDAKQHSISYTLSRNQAVIVEYKEDPDTDMFQVGRSSESPIDFV
VMDTLPGDKKDAKIVQSTISRFACRILVDRADGNKARIYAAGFDSSRNIFLGEKATKWQD
NVEIDGLTTNGVLIMHPKGDFCGGNADCGQWRETSVGGDVFSLRECRSAQQKGQQIYDES
NVLQDGTLIDLCGATLLWRSAEGLRHSPTKKDLEKLVDEINAGRPQCPVGLNTLVIPRKV
SLGDHVNQPYVYLNCGHVQGQHGWGQDKNTNARRCPMCLEVGPVVTLCMGVEPAFYVDSG
PPTYAFNPCGHMATEKTVKYWANVDIPHGTNGFQSVCPFCATPLVGSPGYIKLIFQDNLD

>A_melli_XP_006566653_1_PELI_DROME
MVIRSDGGSSESPLLVEEGETVGAPHSPRSKHNHNHSHANPHRSHSYRHEKPKQLVKYGE
LVILGYNGFLPPGDRGRRRSKFVLFKRPVPNGVKRSKHYIVKTPHSSQAILNTKQHSISY
TLSRTQAVIVEYTEDEGTDMFQVGRSSESPIDFVVMDTCAGGSDGSNEGRVAQSTISRFA
CRILADRSDPRIARIYAAGFDSSRNIFLGEKATKWQENREIDGLTTNGVLIMHPRGQFCG
GEAQCGFWREVSVGGGVFSLRESRSAQQKGNVVEDENNILQDGTLIDLCGATLLWRSAEG
LAKSPTKHDLEELVDAINAGRPQCPVGLNTLVIPRKAAADSTQQQPYVYLKCGHVQGLHD
WGQEKDKATRRCPMCLVAGSVVKLSMGIEPAFYVDCGPPTYAFRPCGHMATEKTVKYWEK
VAIPHGTNGYIAICPFCAVPLEGTPGYVKLIFQDNVD

>A_melli_XP_006566652_1_PELI_DROME
MPVTKRIPCPSRSDGGSSESPLLVEEGETVGAPHSPRSKHNHNHSHANPHRSHSYRHEKP
KQLVKYGELVILGYNGFLPPGDRGRRRSKFVLFKRPVPNGVKRSKHYIVKTPHSSQAILN
TKQHSISYTLSRTQAVIVEYTEDEGTDMFQVGRSSESPIDFVVMDTCAGGSDGSNEGRVA
QSTISRFACRILADRSDPRIARIYAAGFDSSRNIFLGEKATKWQENREIDGLTTNGVLIM
HPRGQFCGGEAQCGFWREVSVGGGVFSLRESRSAQQKGNVVEDENNILQDGTLIDLCGAT
LLWRSAEGLAKSPTKHDLEELVDAINAGRPQCPVGLNTLVIPRKAAADSTQQQPYVYLKC
GHVQGLHDWGQEKDKATRRCPMCLVAGSVVKLSMGIEPAFYVDCGPPTYAFRPCGHMATE
KTVKYWEKVAIPHGTNGYIAICPFCAVPLEGTPGYVKLIFQDNVD

>B_dors_XP_011203512_1_PELI_DROME
MVKRTDGTESPILAEADADGHDKPRVRYGELVILGYNGYLPQGDRGRRRSKFVLYKRTEP
NGVKRSKHYIVQSPQTSKAILDANQHSISYTLSRNQAVIVEYKEDTETDMFQVGRSSESP
IDFVVMDTLPGDKKDAKVMQSTISRFACRILVNRCEASKARIFAAGFDSSRNIFLGEKAT
KWQDNVEIDGLTTNGVLIMHPKGQFCGGNAKCGLWRECSVGGDVFSLRESRSAQQKGQPI
YDESNVLQDGTLIDLCGATLLWRSAEGLQHSPTKRDLEKLIDEINAGRPQCPVGLNTLVI
PRKVNIGDQVNQPYVYLNCGHVQGHHDWGQDKSTGARRCPMCLEVGPVVTLCMGLEPAFY
VDVGAPTFAFNPCGHMATEKTVKYWANVDIPHGTNGFQAVCPFCATPLDGSSGYIKLIFQ
DNLD

>B_dors_XP_011203513_1_PELI_DROME
MVKRTDGTESPILAEADADGHDKPRVRYGELVILGYNGYLPQGDRGRRRSKFVLYKRTEP
NGVKRSKHYIVQSPQTSKAILDANQHSISYTLSRNQAVIVEYKEDTETDMFQVGRSSESP
IDFVVMDTLPGDKKDAKVMQSTISRFACRILVNRCEASKARIFAAGFDSSRNIFLGEKAT
KWQDNVEIDGLTTNGVLIMHPKGQFCGGNAKCGLWRECSVGGDVFSLRESRSAQQKGQPI
YDESNVLQDGTLIDLCGATLLWRSAEGLQHSPTKRDLEKLIDEINAGRPQCPVGLNTLVI
PRKVNIGDQVNQPYVYLNCGHVQGHHDWGQDKSTGARRCPMCLEVGPVVTLCMGLEPAFY
VDVGAPTFAFNPCGHMATEKTVKYWANVDIPHGTNGFQAVCPFCATPLDGSSGYIKLIFQ
DNLD

>B_germ_PSN44269_1_PELI_DROME
MRRCCPDQSKATWYNGSLPQGDRGRRRSKLVLYKRVIANGIGRSAERSIDFVVIDTIPGD
KLGEHRVVHSTLSRFACRILCDRANPEVVRIYAAGFDSSRNIFLGEKAIKWQVGEEIDGL
TTNGVFIQHPRGSFSDGEANTLSWREVSVGGDIFSLRESRSALQRGIVVDDETNILQDGT
LIDLCGVTLLWRSAEGLAKSPTKDHLEALVDELNVGQSHCPLGLNKLVIPRKLMLCMNDD
ETINEKQQPYVYVNCGHVQNKKDKRCPRCSKVGPVMKLCMGIEPAFYVNAGAPTFAFNPC
GHMATEKTVKYWVNVAIPHGINGFDAVCPFCRIAIVGSPGYIRLIFQNKSRS

>B_germ_PSN30401_1_PELI_DROME
YNGSLPQGDRGRRRSKLVLYKRVIANGVKRSKHYVIKTPRSSPAIQDAKQHSISYALSRN
EAVIIGRSSERSIDFVVIDTIPGDKLGEHTVVHSTLSRFACRILCDQANPEVVRIYAAGF
DSSRNIFLGQVGEEIDGLTTNGVFIQHPRGSFSDGEANTLSWREVSVGGDIFSLRESRSA
LQRGIVDDETNILQDGTLIDLCGVTLLWQSAEGLAKSPWMNSVGQSHCPLGLNKLVIPRK
LMLCMNDDETINEKQQPYVYVNCGHVQNKKDKRCPRCSKVGPVMKLCMGMEPAFYVNAGA
PTFAFNPCGHMATEKTVKYWVNVAIPHGINGFDAVCPFCRIAIVGSPGYIRLIFQNKSRS

>B_impa_XP_003489683_1_PELI_DROME
MVIRSDGGSSESPLLVEEGETVGAPHSPRSKHNHNHTHANPHRSHSYRHEKPKQLIKYGE
LVILGYNGFLPPGDRGRRRSKFVLFKRPVPNGVKRSKHYIVKTPHSSQAILNTKQHSISY
TLSRTQAVIVEYTEDEGTDMFQVGRSSESPIDFVVMDTCAGGSDGSNEGRVAQSTISRFA
CRILADRSDPRIARIYAAGFDSSRNIFLGEKATKWQENREIDGLTTNGVLIMHPRGQFCG
GEAQCGFWREVSVGGGVFSLRESRSAQQKGNVVEDENNILQDGTLIDLCGATLLWRSAEG
LAKSPTKHNLEELVDAINAGRPQCPVGLNTLVIPRKAAADSAQQQPYVYLKCGHVQGLHD
WGQEKDKATRRCPMCLVAGSVVKLSMGIEPAFYVDCGPPTYAFRPCGHMATEKTVKYWEK
VAIPHGTNGYIAICPFCAVPLEGTPGYVKLIFQDNVD

>B_impa_XP_012241288_1_PELI_DROME
MKRSISDGGSSESPLLVEEGETVGAPHSPRSKHNHNHTHANPHRSHSYRHEKPKQLIKYG
ELVILGYNGFLPPGDRGRRRSKFVLFKRPVPNGVKRSKHYIVKTPHSSQAILNTKQHSIS
YTLSRTQAVIVEYTEDEGTDMFQVGRSSESPIDFVVMDTCAGGSDGSNEGRVAQSTISRF
ACRILADRSDPRIARIYAAGFDSSRNIFLGEKATKWQENREIDGLTTNGVLIMHPRGQFC
GGEAQCGFWREVSVGGGVFSLRESRSAQQKGNVVEDENNILQDGTLIDLCGATLLWRSAE
GLAKSPTKHNLEELVDAINAGRPQCPVGLNTLVIPRKAAADSAQQQPYVYLKCGHVQGLH
DWGQEKDKATRRCPMCLVAGSVVKLSMGIEPAFYVDCGPPTYAFRPCGHMATEKTVKYWE
KVAIPHGTNGYIAICPFCAVPLEGTPGYVKLIFQDNVD

>B_impa_XP_012241285_1_PELI_DROME
MPVTKRIPCPSRSDGGSSESPLLVEEGETVGAPHSPRSKHNHNHTHANPHRSHSYRHEKP
KQLIKYGELVILGYNGFLPPGDRGRRRSKFVLFKRPVPNGVKRSKHYIVKTPHSSQAILN
TKQHSISYTLSRTQAVIVEYTEDEGTDMFQVGRSSESPIDFVVMDTCAGGSDGSNEGRVA
QSTISRFACRILADRSDPRIARIYAAGFDSSRNIFLGEKATKWQENREIDGLTTNGVLIM
HPRGQFCGGEAQCGFWREVSVGGGVFSLRESRSAQQKGNVVEDENNILQDGTLIDLCGAT
LLWRSAEGLAKSPTKHNLEELVDAINAGRPQCPVGLNTLVIPRKAAADSAQQQPYVYLKC
GHVQGLHDWGQEKDKATRRCPMCLVAGSVVKLSMGIEPAFYVDCGPPTYAFRPCGHMATE
KTVKYWEKVAIPHGTNGYIAICPFCAVPLEGTPGYVKLIFQDNVD

>B_impa_XP_012241286_1_PELI_DROME
MPVTKRIPCPSRSDGGSSESPLLVEEGETVGAPHSPRSKHNHNHTHANPHRSHSYRHEKP
KQLIKYGELVILGYNGFLPPGDRGRRRSKFVLFKRPVPNGVKRSKHYIVKTPHSSQAILN
TKQHSISYTLSRTQAVIVEYTEDEGTDMFQVGRSSESPIDFVVMDTCAGGSDGSNEGRVA
QSTISRFACRILADRSDPRIARIYAAGFDSSRNIFLGEKATKWQENREIDGLTTNGVLIM
HPRGQFCGGEAQCGFWREVSVGGGVFSLRESRSAQQKGNVVEDENNILQDGTLIDLCGAT
LLWRSAEGLAKSPTKHNLEELVDAINAGRPQCPVGLNTLVIPRKAAADSAQQQPYVYLKC
GHVQGLHDWGQEKDKATRRCPMCLVAGSVVKLSMGIEPAFYVDCGPPTYAFRPCGHMATE
KTVKYWEKVAIPHGTNGYIAICPFCAVPLEGTPGYVKLIFQDNVD

>B_impa_XP_012241287_1_PELI_DROME
MPVTKRIPCPSRSDGGSSESPLLVEEGETVGAPHSPRSKHNHNHTHANPHRSHSYRHEKP
KQLIKYGELVILGYNGFLPPGDRGRRRSKFVLFKRPVPNGVKRSKHYIVKTPHSSQAILN
TKQHSISYTLSRTQAVIVEYTEDEGTDMFQVGRSSESPIDFVVMDTCAGGSDGSNEGRVA
QSTISRFACRILADRSDPRIARIYAAGFDSSRNIFLGEKATKWQENREIDGLTTNGVLIM
HPRGQFCGGEAQCGFWREVSVGGGVFSLRESRSAQQKGNVVEDENNILQDGTLIDLCGAT
LLWRSAEGLAKSPTKHNLEELVDAINAGRPQCPVGLNTLVIPRKAAADSAQQQPYVYLKC
GHVQGLHDWGQEKDKATRRCPMCLVAGSVVKLSMGIEPAFYVDCGPPTYAFRPCGHMATE
KTVKYWEKVAIPHGTNGYIAICPFCAVPLEGTPGYVKLIFQDNVD

>B_mori_XP_004921823_1_PELI_DROME
MVVKRAADSADSPILEEAGESGSEQKPKPLVKYGELVILGYNGYLPAGERGRRRSKFVLY
RRPQANGVRRSKHYVVKTPHSSKAILDASQHSISYTLSRSQAVIVEYTEDPDTDMFQIGR
SSEPPIDFVVMDTVAGDKTGDTKVLQSTISRFACRIIADRNDVNNCRIYAAGFDSSRNIF
LGEKATKWTENHEIDGLTTNGVLIMHPRGDFCGGSATCGPWRETSVGGAVFSLRESRSAQ
QKGLPCQAETNVLRDGTMIDLCGATLLWRSAEGLKNSPTKRDLEALVDELNAGRPQCPVG
LNTLVIPRKLSTAHQDLNQPYVYLNCGHVQGEHSWGAEGSETGVRRCPMCLTAGPVVRVC
MGIEPAFYVDAGPPTYAFNPCGHMASERTVKYWANVDIPHGTNGFHAICPFCAAPLQGSP
GYVRLIFQDNLD

>C_flor_XP_011255331_1_PELI_DROME
MVIRSDGGSSESPLLVEEGETIGTPHSPRNIHSHSHSHGNPHRSHSYHHEKPKQLVKYGE
LVILGYNGYLPPGDRGRRRSKFVLYKRPVPNGVKRSKHYIVKTPHCSQAILNTKQHSISY
TLSRTQAVIVEYTEDEKTDMFQIGRSSESPIDFVVMDTCAGGSDGGPANEGRVAQSTISR
FACRILADRSDPRIARIYAAGFDSSRNIFLGEKATKWQENREIDGLTTNGVLIMHPRGQF
CGGEAQCGFWREVSVGGGVFSLRESRSAQQKGNVVEEENNILQDGTLIDLCGATLLWRSA
EGLAKSPTKQDLEELVDAINAGRPQCPVGLNTLVIPRKAASDSTQQQPYVYLKCGHVQGH
HDWGQEKDKVTRRCPMCLVAGAVVKLSMGIEPAFYVDCGPPTYAFSPCGHMATEKTVKYW
EKVAIPHGTNGYIAICPFCAVPLEGTPGYVKLIFQDNVD

>C_flor_XP_011255330_1_PELI_DROME
MPVTKRIPYPSRSDGGSSESPLLVEEGETIGTPHSPRNIHSHSHSHGNPHRSHSYHHEKP
KQLVKYGELVILGYNGYLPPGDRGRRRSKFVLYKRPVPNGVKRSKHYIVKTPHCSQAILN
TKQHSISYTLSRTQAVIVEYTEDEKTDMFQIGRSSESPIDFVVMDTCAGGSDGGPANEGR
VAQSTISRFACRILADRSDPRIARIYAAGFDSSRNIFLGEKATKWQENREIDGLTTNGVL
IMHPRGQFCGGEAQCGFWREVSVGGGVFSLRESRSAQQKGNVVEEENNILQDGTLIDLCG
ATLLWRSAEGLAKSPTKQDLEELVDAINAGRPQCPVGLNTLVIPRKAASDSTQQQPYVYL
KCGHVQGHHDWGQEKDKVTRRCPMCLVAGAVVKLSMGIEPAFYVDCGPPTYAFSPCGHMA
TEKTVKYWEKVAIPHGTNGYIAICPFCAVPLEGTPGYVKLIFQDNVD

>C_capi_XP_023158998_1_PELI_DROME
TDGTESPILAEADADGHDKPRVRYGELVILGYNGYLPQGDRGRRRSKFVLYKRTEPNGVK
RSKHYIVQSPQTSKAILDANQHSISYTLSRNQAVIVEYKEDTETDMFQVGRSSESPIDFV
VMDTLPGDKKDAKVMQSTISRFACRILVNRCEASKARIFAAGFDSSRNIFLGEKATKWQD
NVEIDGLTTNGVLIMHPKGQFCGGNAKCGLWRECSVGGDVFSLRESRSAQQKGQPIYDES
NVLQDGTLIDLCGATLLWRSADGLQHSPTKRDLEKLIDEINAGRPQCPVGLNTLVIPRKV
NIGDQVNQPYVYLNCGHVQGHHDWGQDKSTGARRCPMCLEVGPVVTLCMGLEPAFYVDVG
APTFAFNPCGHMATEKTVKYWANVDIPHGTNGFQAVCPFCATPLDGSSGYIKLIFQDNLD

>C_secun_XP_023715361_1_PELI_DROME
MPLLHSLSDGTESPLLEEHEESSPADKPKQITKYGELTILGYNGFLPPGDRGRRRSKFVL
YKRTSSNGVKRSKHYVVKTPHSSQAILDTEQHSISYTLSRNQAVIVEYMPDEETDMFQIG
RSSESPIDFVVMDTIPGDKTGESKVLQSTISRFACRILCDRSNPRVAKIFAAGFDSSRNI
FLGVSVDDETNVLQDGTLIDLCGATLLWRSHEGLEKSPTKHHLETLIDELNAGRPQCPVG
LNTLVIPRKLTLSMSDETVNAKQQPYVYLNCGHVQGHHDWGQDKDSKDRRCPMCLEMGPV
VKMCMGIEPAFYVDAGRPTFAFNPCGHMATEKTVKYWANVAIPHGTNGFDAVCPFCATPL
FGCPGYVRLIFQDNVD

>C_secun_XP_023712740_1_PELI_DROME
MLEKHEEFSPADKSKEMVKYGELVVLGYNGFLPPGDRGRRRSKYVLYRRSSANGVKRSKH
YVVERPHSSQAIHDTGQHSISYTLSGDQTVIVEYAPDEETDMFQIGRSSEFPIDFVVMDT
IPEDKRGKSKVLRSTVSRFACRILCDRTHPRVAKIYAAGFDSSRNIFLGEKAVKWQENGE
IDGLTTNGVLIMHPQGSFCGGEAKSGLWREVSVGGGVFSMRQLGEAHQKGHLVEGETNVL
QDGTLIHLCGATLLWRSNEGLQKSPVS

>C_secun_XP_023712739_1_PELI_DROME
MSDGTGSHMLEKHEEFSPADKSKEMVKYGELVVLGYNGFLPPGDRGRRRSKYVLYRRSSA
NGVKRSKHYVVERPHSSQAIHDTGQHSISYTLSGDQTVIVEYAPDEETDMFQIGRSSEFP
IDFVVMDTIPEDKRGKSKVLRSTVSRFACRILCDRTHPRVAKIYAAGFDSSRNIFLGEKA
VKWQENGEIDGLTTNGVLIMHPQGSFCGGEAKSGLWREVSVGGGVFSMRQLGEAHQKGHL
VEGETNVLQDGTLIHLCGATLLWRSNEGLQKSPVS

>C_secun_XP_023712738_1_PELI_DROME
MFESDGTGSHMLEKHEEFSPADKSKEMVKYGELVVLGYNGFLPPGDRGRRRSKYVLYRRS
SANGVKRSKHYVVERPHSSQAIHDTGQHSISYTLSGDQTVIVEYAPDEETDMFQIGRSSE
FPIDFVVMDTIPEDKRGKSKVLRSTVSRFACRILCDRTHPRVAKIYAAGFDSSRNIFLGE
KAVKWQENGEIDGLTTNGVLIMHPQGSFCGGEAKSGLWREVSVGGGVFSMRQLGEAHQKG
HLVEGETNVLQDGTLIHLCGATLLWRSNEGLQKSPVS

>C_secun_XP_023712737_1_PELI_DROME
MNRTTASDGTGSHMLEKHEEFSPADKSKEMVKYGELVVLGYNGFLPPGDRGRRRSKYVLY
RRSSANGVKRSKHYVVERPHSSQAIHDTGQHSISYTLSGDQTVIVEYAPDEETDMFQIGR
SSEFPIDFVVMDTIPEDKRGKSKVLRSTVSRFACRILCDRTHPRVAKIYAAGFDSSRNIF
LGEKAVKWQENGEIDGLTTNGVLIMHPQGSFCGGEAKSGLWREVSVGGGVFSMRQLGEAH
QKGHLVEGETNVLQDGTLIHLCGATLLWRSNEGLQKSPVS

>C_felis_XP_026477976_1_PELI_DROME
MVKRDGSAQAIPEENPSLAGDDEPSKPPVKYGEVVILGYNGFLPQGDRGRRRSKFVFQRR
PTANGVRRAKHYEVRSPQTSRAIMDTRQHSISYTLSRNHAVIVEYAEDPDTDMFQIGRSS
EEPIDFVVMDTVPGDKKGEQRAEQSTISRFSCRVIAERARPGNARIYAAGFDSSRNIFLG
EKATKWQDACEIDGLTTNGVLIMHPRGSFCGGDAQSGCWREASVGGGVFSLRESRAALQK
GIPVENETNILQDGTLIDLCGATLLWRSAEGLEKSPTKKDLEKQVDELNAGRPQCPVGLN
TLVIPRKVSAGDHVNQPYVYLNCGHVQGQHNWGQDKESTKRRCPMCLETGPVVTLCMGIE
PAFYVDSGSPTFAFNPCGHMATEKTVKYWASIEIPHGTNGFHAICPFCAVPLDSPGYVKL
IFQDYLD


>C_quin_XP_001849385_1_PELI_DROME
MVKRTDGTESPIIAEGDADTDKPRVKYGELVILGYNGFLPQGDRGRRRSKFVLCKRGDAN
GVKRSKHYIVQSPQTSQAILDAKQHSISYTLSRNQAVIVEYKEDPDTDMFQVGRSSESPI
DFVVMDTLPGDKKDAKVLQSTISRFACRILVDRTDPTHKARIYAAARLSRNISWGELEKN
EKATKWQDNVEIDGLTTNGVLIMHPKGQFCGGAAECGLWRETSVGGDVFSLRECRSAQQK
GQPVYDETNILQDGTLIDLCGATLLWRSAEGLRHSPTKKDLEKLVDEINAGRPQCPVGLN
TLVIPRKVSLGQHGWGQDKASNARRCPMCLELGPVVTLCMGVENAFYVDSGPPTYCFNPC
GHMATEKTVKYWANVDIPHGTNGFQAVCPFCATPLQGSPGYIKLIFQDNLD

>D_pulex_EFX74603_1_PELI_DROME
MPSDRGSSSGGSQVGSNGKIHGYLIVLGNNGSLPSGDKGRKRSKYGVMQRPKPNGVQPSN
QYRVQTPQTHPAVTDVNQHTIFYTLPRHQAVIVEYTSDPTKDMYQIGRSSEEPIDFVVAD
TVPGNLNKSSVNRTSSCSSNGGQVMAVGRVAQSTISRFACRLLVERDSLPARAYVYAAGF
DSSRNIFLGEKATKWETDKGIDGLTTNGVLLLQPKGEFEGGAASPGQWVEVSVGGALYHL
RDSRSAPQKKSQVENELNLLVDGSLIDLCGATLLWRSAEGLAKGPTARHLEKMVDELNAG
KPQCPVGLNTLVLPRKSTLPPPDQTPYVYLKCGHVQGQHHWGKEGEDRTCPICLKVGPVS
QLSMGLEPAFWVDREPPTYAFNPCGHMASEKTVKYWGAIPIPHGTNGFIGKCPFCATPLE
DRGFAKLIFQDHLDS

>D_anan_XP_001955382_1_PELI_DROME
MVKRTDGTESPILAEDGGDGHDKPRLRYGELVILGYNGYLPQGDRGRRRSKFVLHKRTEA
SGVKRSKHYIVQSPQTSKAILDANQHSISYTLSRSQAVIVEYKEDTETDMFQVGRSSESP
IDFVVMDTLPGDKKDAKVMQSTISRFACRILVNRCEPAKARIFAAGFDSSRNIFLGEKAT
KWQDNVEIDGLTTNGVLIMHPKGSFCGGSAKCGLWRECSVGGDVFSLRESRSAQQKGQPI
YDECNILQDGTLIDLCGATLLWRSAEGLQHSPTKHDLEKLIDAINAGRPQCPVGLNTLVI
PRKVNIGDQVNQPYVYLNCGHVQGHHDWGQDENTGARRCPMCLELGPVVTLCMGLEPAFY
VDVGAPTFAFNPCGHMATEKTVKYWANVEIPHGTNGFQAVCPFCATPLDGATGYIKLIFQ
DNLD

>D_mela_NP_001097890_1_PELI_DROME
MVKRTDGTESPILAEDGGDGHDKPRLRYGELVILGYNGYLPQGDRGRRRSKFVLHKRTEA
SGVKRSKHYIVQSPQTSKAILDANQHSISYTLSRNQAVIVEYKEDTETDMFQVGRSSESP
IDFVVMDTLPGDKKDAKVMQSTISRFACRILVNRCEPAKARIFAAGFDSSRNIFLGEKAT
KWQDNVEIDGLTTNGVLIMHPKGSFCGGNAKCGLWRECSVGGDVFSLRESRSAQQKGQPI
YDECNILQDGTLIDLCGATLLWRSAEGLQHSPTKHDLEKLIDAINAGRPQCPVGLNTLVI
PRKVNIGDQVNQPYVYLNCGHVQGHHDWGQDENTGARRCPMCLELGPVVTLCMGLEPAFY
VDVGAPTYAFNPCGHMATEKTVKYWANVEIPHGTNGFQAVCPFCATPLDGATGYIKLIFQ
DNLD

>D_mela_NP_524466_1_PELI_DROME
MVKRTDGTESPILAEDGGDGHDKPRLRYGELVILGYNGYLPQGDRGRRRSKFVLHKRTEA
SGVKRSKHYIVQSPQTSKAILDANQHSISYTLSRNQAVIVEYKEDTETDMFQVGRSSESP
IDFVVMDTLPGDKKDAKVMQSTISRFACRILVNRCEPAKARIFAAGFDSSRNIFLGEKAT
KWQDNVEIDGLTTNGVLIMHPKGSFCGGNAKCGLWRECSVGGDVFSLRESRSAQQKGQPI
YDECNILQDGTLIDLCGATLLWRSAEGLQHSPTKHDLEKLIDAINAGRPQCPVGLNTLVI
PRKVNIGDQVNQPYVYLNCGHVQGHHDWGQDENTGARRCPMCLELGPVVTLCMGLEPAFY
VDVGAPTYAFNPCGHMATEKTVKYWANVEIPHGTNGFQAVCPFCATPLDGATGYIKLIFQ
DNLD

>D__will_FBpp0378335_PELI_DROME
MVKRTDGTESPILAEDGGDGHDKPRLRYGELVILGYNGYLPQGDRGRRRSKFVLHKRTEA
SGVKRSKHYIVQSPQTSKAILDANQHSISYTLSRSQAVIVEYKEDTETDMFQVGRSSESP
IDFVVMDTLPGDKKDAKVMQSTISRFACRILVNRCEPAKSKIFAAGFDSSRNIFLGEKAT
KWQDNVEIDGLTTNGVLIMHPKGSFCGGTAKCGLWRECSVGGDVFSLRESRSAQQKGQPI
YDECNILQDGTLIDLCGATLLWRSAEGLQHSPTKHDLEKLIDAINAGRPQCPVGLNTLVI
PRKVNIGDQVNQPYVYLNCGHVQGHHDWGQDENTGARRCPMCLELGPVVTLCMGLEPAFY
VDVGAPTFAFNPCGHMATEKTVKYWANVEIPHGTNGFQAVCPFCATPLDGATGYIKLIFQ
DNLD

>E_daniEDAN006640_PA_PELI_DROME
MVLRTEGTSEQQQQQQQQQGPSPGKILSHVQEQLMPPPSSPATAATSSPEPPKKTSLVKY
GELVILGYNGFLPPVDRGRRRSKFVLYKRPAPNGVKRSKHYVVKTPHSSQAILDSSQHSI
SYTLNRNQAVIVEYMPDDETDMFQIGRSSEPPIDFVLMDTIPGDKNGDQRVMQSTISRFA
CRILAERSDSRVARIYAAGFDSSRNIFLGERATKWQAGGEIDGLTTNGVLIMHPKGDFCC
EEDETSGGSSGLWREVSVGGGVFTLRESRSAQQKGLHVADESNVLQDGTLIDLCGATLLW
RSAEGLAKSPTKQTLETMVDEINAGRPQCPVGLNTLVIPRKIYLGAGAQQPYVYLNCGHV
QGHHDWEKSASGERKCPMCMKSGPVVMLCMGIEPAFYVDVGQPTHAFNPCGHMASEKTVK
YWASIPIPHGTNGFDAVCPFCATPLEGHPGYVKLIFQDNVD

>F_occi_XP_026276059_1_PELI_DROME
MVIRSDGAESPVLEDKESPILPDKPSRVKYGELVILGYNGFLPPGDRGRKRSKYVLWKRP
DPNGVKRSKHYVVKTPHNSQAILDSQQHSISYTLSRNQAIIVEYMPDEDTDMFQIGRSSE
NPIDFVVVDTVAGEKNGDSGKVVQSTISRFACRILAERANPSVARIYAAGFDSSRNIFLG
EKATKWQEGRDIDGLTTNGILLMHPQGSFCGGDSEPGVWREVSVCGGIYSLRESRSAQKK
GRAVEEVTNVLQDGTLIDLCGATLLWRSAEGLEKSPTKDYLENLVDKLNAGRPVCPVGLN
TLVIPRKSSYTGPDGGADKQQPYVYLNCGHVQGSHDWGHEKNSHTRTCPLCTKVGPVQKL
CMGIEPAFYVDAGPPIFFAFNPCGHMATEKTVKYWASVMIPHGTNAFESFCPFCATPLEG
FPGYVRLIFQDNVD

>F_occi_XP_026276058_1_PELI_DROME
MVIRSDGAESPVLEDKESPILPDKPSRVKYGELVILGYNGFLPPGDRGRKRSKYVLWKRP
DPNGVKRSKHYVVKTPHNSQAILDSQQHSISYTLSRNQAIIVEYMPDEDTDMFQIGRSSE
NPIDFVVVDTVAGEKNGDSGKVVQSTISRFACRILAERANPSVARIYAAGFDSSRNIFLG
EKATKWQEGRDIDGLTTNGILLMHPQGSFCGGDSEPGVWREVSVCGGIYSLRESRSAQKK
GRADCVSQVEEVTNVLQDGTLIDLCGATLLWRSAEGLEKSPTKDYLENLVDKLNAGRPVC
PVGLNTLVIPRKSSYTGPDGGADKQQPYVYLNCGHVQGSHDWGHEKNSHTRTCPLCTKVG
PVQKLCMGIEPAFYVDAGPPIFFAFNPCGHMATEKTVKYWASVMIPHGTNAFESFCPFCA
TPLEGFPGYVRLIFQDNVD

>F_occi_XP_026288610_1_PELI_DROME
MYSTNVAGCSKNDCRMVSSSHCTETYGGFFLIGCNGRLPAGDKGRKCSKFILVRRDVPNG
LRQASAHRISSPKSSEPTKATEKFIIRYIFSNEESVLVDYASDKETDMFQIGRSDENDFP
VLGKIAEGKGKARGSTVAKYSCRVLANRANKSEVRIYAAGFDSNKEIVLEEKKAVKWKKG
SDTNVDALTFNGILLNNPEGSFCGGELEAGVWREVSVCGNILSLRGVRSSHEKGREINTS
TNLLRDGSLVDLCGATLLWRSAEGLQKCINENYIKNIFNKLSESINDVFIIPRKYVREEL
EDKKQYPHVYVNCGHVHKGRLLPEDCPSCQVTGPHQNLCMGMEFAFYVDDVNDSFTPELY
AFIPCGHIATEKTVKFWARTPLPHGKSGYQSICPFCGTALQGYPGYIHLKFCGGST

>F_occi_XP_026288611_1_PELI_DROME
MYSTNVAGCSKNDCRMVSSSHCTETYGGFFLIGCNGRLPAGDKGRKCSKFILVRRDVPNG
LRQASAHRISSPKSSEPTKATEKFIIRYIFSNEESVLVDYASDKETDMFQIGRSDENDFP
VLGKIAEGKGKARGSTVAKYSCRVLANRANKSEEKKAVKWKKGSDTNVDALTFNGILLNN
PEGSFCGGELEAGVWREVSVCGNILSLRGVRSSHEKGREINTSTNLLRDGSLVDLCGATL
LWRSAEGLQKCINENYIKNIFNKLSESINDVFIIPRKYVREELEDKKQYPHVYVNCGHVH
KGRLLPEDCPSCQVTGPHQNLCMGMEFAFYVDDVNDSFTPELYAFIPCGHIATEKTVKFW
ARTPLPHGKSGYQSICPFCGTALQGYPGYIHLKFCGGST

>G_brevi_GBRI037057_PA_PELI_DROME
MDKGEQNNKSVCATDDEYCDYLEKILCPNFCPQEKATKWQDNVEIDGLTTNGVLIMHPKG
QFCGGNAKCGLWRECSVGGDVFSLRESRSAQQKGQPIYDESNVLQDGTLIDLCGATLLWR
SAEGLQHSPTKRDLEKLIDEINAGRPQCPVGLNTLVIPRKVNIGDQINQPYVYLNCGHVQ
VTNGPHNRHNLTIGVHLTPCEFDLAARNLVTVMLAGFVSPQSLANFEINRNLAMKTVFSL
VPVHRGLEASKVAERVPRLQLNEVKLSRNPPLRDQKHMNLLAERCKVDFMY

>G_fusci_GFUI000840_PA_PELI_DROME
MHRVIFVNVPADTDGSESPTLAESDADGHEKPRVKYGELVILGMSEDMRDMRHTQINLEK
GHHKTITRFSYNGYLPQGDRGRRRSKFVLYKRNEPSGVKRSKHYIVQSPQTSKAILDANQ
HSISYTLSRNQAVIVEYKEDSETDMFQVGRSSESPIDFVVMDTLPGDKKDAKVMQSTISR
FACRILVNRCEPTKARIYAAGFDSSRNIFLGEKATKWQDNVEIDGLTTNGVLIMHPKGQF
CGGNAKCGLWRECSVGGDVFSLRESRSAQQKGQPIYDESNVLQDGTLIDLCGATLLWRSA
EGLQHSPTKRDLEKLIDEINAGRPQCPVGLNTLVIPRKVNIGDQINQPYVYLNCGHVQGH
HDWGQDKSTGARRCPMCLEVGPVVTLCMGLEPAFYVDIGPPTFAFNPCGHMATEKTVKYW
ANVDIPHGTNGFQAVCPFCATPLDGNSGYIKLIFQDNLD

>H_melp_HMEL009110_PA_PELI_DROME
MDTVAGDKSGDTKVLQSTISRFACRIIADRNDVNNCRIFAAGFDSSRNIFLGEKATKWSD
NHEIDGLTTNGVLIMHPRGDFCGGSATCGPWRETSVGGAVFSLRESRSAQQKGLPCQAET
NVLSDGTMIDLCGATLLWRSAEGLKNSPTKRDLEALVDELNAGRPQCPVGLNTLVIPRKL
SSAHQDLNQPYVYLNCGHVQGEHSWGAEGSETGVRRCPMCMTAGPVVRVCMGIEPAFYVD
SGPPTYAFNPCGHMASERTVKYWASVDIPHGTNGFHAICPFCAAPLQGTPGYVRLIFQDN
LD

>L_fulva_LFUL014254_PA_PELI_DROME
MKCLQAILDTTQHSISYTLSRNQAMIVEYMPDEDTDMFQIGRSSESPIDFVVVDTVAGGG
DEKGGGGRVMQSTISRFACRILAERKDPRVARIYAAGFDSSRNIFLGKCLYLVIFKFLKE
KATKWQTSRGMDGLTTNGVLIMHPRGAFSGAEPPTCPPPPLVSAEEEGERGPPEWGVWRE
VSVGGGVFTLRESRSAQQKGLMVEGETNILLDGTLIDLCGATLLWRSAEGLAKSPPKKLF
NMFKIYREIALQKSLSCQISGNALIPREKDMNLQ

>L_fulva_LFUL014255_PA_PELI_DROME
MLTKHHLERQIDELNAGRPQCPVGLNTLVIPRKVTLRINEKQQPYVYLKCGHVQGHHDWG
QDKDSPGARRCPMCLEVGPVVTLIVGIEPAFYVDNGPPTFVFNPCGHMASEKTVKYWASV
PIPHGTNGFDAMCPFCATPLSGYPGYAKLIFQDNVD


>L_migra_JAMg_model_1986_1_PELI_DROME 
CATRMQQCIEGPSESAARLSGVESRREQPALFSWKRQQHGPPSARLLPVPPTPQLASVNS
SAILSCRGYTLPGGRRKEVHIRSDGTDPPILEEQEPTPSDKPKTLVKYGELVILGYNGFL
PPGDRGRRRSKFVLYKRPTPNGVKRSKHYVVTTPHSSKAILDTKQHSISYTLSRNQAVIV
EYMPDEETDMFQIGRSSESPIDFVVMDTVAGEKTRDSKMEQSTISRFACRILADRANPRI
ARIYAAGFDGSCNIFLGEKATKWQDGREIDGLTTNGILIWHPRGAFCGGEAKMGIWREVS
VGGGIYSLRHSRSAQQKGEPVEDESNVLQDGTLIDLCGATLLWRSAEGLSKSPTKSHLEK
MVDELNAGRPQCPVGLNTLVIPRRVTVTMNESGTVNENQQPYVYLNCGHVQGHHDWGQED
DSEARRCPICLETGPIVKLCMGIEPAFYVDSGPPTFAFNPCGHMATEKTVKYWASVLIPH
GTNSFEAVCPFCATLLAGQPGYVRLIFQDNVD

>L_cupri_XP_023308808_1_PELI_DROME
MVKRTDGSESPTLAESDADGHEKPRVKYGELVILGYNGYLPQGDRGRRRSKFVLYKRSEP
SGVKRSKHYIVQSPQTSKAILDANQHSISYTLSRNQAVIVEYKEDTETDMFQVGRSSESP
IDFVVMDTLPGDKKDAKVMQSTISRFACRILVNRCEPSKARIFAAGFDSSRNIFLGEKAT
KWQDNVEIDGLTTNGVLIMHPKGQFCGGNAKCGLWRECSVGGDVFSLRESRSAQQKGQPI
YDESNILQDGTLIDLCGATLLWRSSDGLQHSPTKRDLEKLIDEINAGRPQCPVGLNTLVI
PRKVNIGDQINQPYVYLNCGHVQGHHDWGQDKSTGARRCPMCLEVGPVVTLCMGLEPAFY
VDIGPPTFAFNPCGHMATEKTVKYWANVDIPHGTNGFQAVCPFCATPLDGNSGYIKLIFQ
DNLD

>L_longi_LLOJ004972_PA_PELI_DROME
ETVGCGRVDTSNIYVPLVLEGQTIERGQWPWLVSVYSYSNLKLGFQCGATLISNKLVVTA
AHCFFDVNNRQTQKMKEQKYVYPEDVNIHPKYKKHNKIHSDIAVVVIPERVRFTTYIRPA
CLWKGPETKTSLVGKTGFIAGWGRDENGNFFTELPKQSEIPVVSDETCLRSNEAFVRITS
EVTFCAGWRNGTEGPCNGDSGGPLVFEMMVVGLLEELYNGFLPQGDRGRRRSKFVLYKRG
DPNGVKRSKHYIVQSPQTSQAILDAKQHSISYTLSRNQAVIVEYQEDPNTDMFQVGRSSE
SPIDFVVMDTLPGDKKDAKVMQSTISRFACRILVDRTETSKARIYAAGFDSSRNIFLGEK
ATKWQDNIEIDGLTTNGVLIMHPEGQFCGGNAKCGLWRECSVGGDVFSLRESRSAQQKGI
PVFDESNILQDGTLIDLCGATLLWRSAEGLHNSPTKRDLEKLVDEINAGRPQCPVGLNTL
VIPRKVTLGEHVNQPYVYLNCGHVQGHHDWGQDKSTGARRCPMCLEMGPVVTLCMGIEPA
FYVDSGPPTYAFNPCGHMATEKTVKYWANVDIPHGTNGFQAVCPFCATPLVGTPGYIKLI
FQDNLD

>M_sexta_Msex209861_RA_PELI_DROME
MVVKRAADSADSPILEEAGESGSEQKPKPLVKYGELVILGYNGYLPAGERGRRRSKFVLY
RRTQANGVRRSKHYVVKTPHSSEAILDASQHSISYTLNRNQAVIVEYMEDPDTDMFQEKA
TKWTENHEIDGLTTNGVLIMHPRGDFCGGSATCGPWRETSVGGAVFSLRESRSAQQKGLP
CLAETNVLRDGTMIDLCGATLLWRSAEGLKNSPTKRDLEALVDELNAGRPQCPVGLNTLV
IPRKLAGGGGGAPDLNQPYVYLHCGHVQGEHSWGKDGGEGSRRCPMCLTMGPVVRVCMGL
EPAFYVDAAPPTYAFNPCGHMASERTVKYWASVDIPHGTNGFRAICPFCAEPLQGSPGYV
RLIFQDNLD

>M_sexta_Msex209861_RC_PELI_DROME
MRSPTMTTGSRAADSADSPILEEAGESGSEQKPKPLVKYGELVILGYNGYLPAGERGRRR
SKFVLYRRTQANGVRRSKHYVVKTPHSSEAILDASQHSISYTLNRNQAVIVEYMEDPDTD
MFQEKATKWTENHEIDGLTTNGVLIMHPRGDFCGGSATCGPWRETSVGGAVFSLRESRSA
QQKGLPCLAETNVLRDGTMIDLCGATLLWRSAEGLKNSPTKRDLEALVDELNAGRPQCPV
GLNTLVIPRKLAGGGGGAPDLNQPYVYLHCGHVQGEHSWGKDGGEGSRRCPMCLTMGPVV
RVCMGLEPAFYVDAAPPTYAFNPCGHMASERTVKYWASVDIPHGTNGFRAICPFCAEPLQ
GSPGYVRLIFQDNLD

>M_sexta_Msex209861_RD_PELI_DROME
MRSPTMTTGSRAADSADSPILEEAGESGSEQKPKPLVKYGELVILGYNGYLPAGERGRRR
SKFVLYRRTQANGVRRSKHYVVKTPHSSEAILDASQHSISYTLNRNQAVIVEYMEDPDTD
MFQEKATKWTENHEIDGLTTNGVLIMHPRGDFCGGSATCGPWRETSVGGAVFSLRESRSA
QQKGLPCLAETNVLRDGTMIDLCGATLLWRSAEGLKNSPTKRDLEALVDELNAGRPQCPV
GLNTLVIPRKLAGGGGGAPDLNQPYVYLHCGHVQGEHSWGKDGGEGSRRCPMCLTMGPVV
RVCMGLEPAFYVDAAPPTYAFNPCGHMASERTVKYWASVDIPHGTNGFRAICPFCAEPLQ
GSPGYVRLIFQDNLD

>M_sexta_Msex209861_RB_PELI_DROME
MGYKCRVQDLGKVKVSSKFIANIKTDHNVYLLPKKVIIAYINLLMEEAKRLRLKRAADSA
DSPILEEAGESGSEQKPKPLVKYGELVILGYNGYLPAGERGRRRSKFVLYRRTQANGVRR
SKHYVVKTPHSSEAILDASQHSISYTLNRNQAVIVEYMEDPDTDMFQEKATKWTENHEID
GLTTNGVLIMHPRGDFCGGSATCGPWRETSVGGAVFSLRESRSAQQKGLPCLAETNVLRD
GTMIDLCGATLLWRSAEGLKNSPTKRDLEALVDELNAGRPQCPVGLNTLVIPRKLAGGGG
GAPDLNQPYVYLHCGHVQGEHSWGKDGGEGSRRCPMCLTMGPVVRVCMGLEPAFYVDAAP
PTYAFNPCGHMASERTVKYWASVDIPHGTNGFRAICPFCAEPLQGSPGYVRLIFQDNLD

>M_rotu_XP_012147921_1_PELI_DROME
MVIRSDGGSSESPLLVEEGETVGAPHSPHAKHNHSHSHANPHRSHSYRHEKPKQLVKYGE
LVILGYNGFLPPGDRGRRRSKFVLFKRPVPNGVKRSKHYIVKTPHSSQAILNTKQHSISY
TLSRTQAVIVEYTEDEGTDMFQVGRSSESPIDFVVMDTCAGGSDSSNEGRVAQSTISRFA
CRILADRSDPRIARIYAAGFDSSRNIFLGEKATKWQENREIDGLTTNGVLIMHPRGQFCG
GEAQCGFWREVSVGGGVFSLRESRSAQQKGNVVEDENNILQDGTLIDLCGATLLWRSAEG
LAKSPTKHDLEELVDAINAGRPQCPVGLNTLVIPRKAATDSTQQQPYVYLKCGHVQGHHD
WGQEKDKATRRCPMCLVAGSVVKLSMGIEPAFYVDCGPPTYAFRPCGHMATEKTVKYWEK
VAIPHGTNGYIAICPFCAVPLEGTPGYVKLIFQDNVD

>M_rotu_XP_003699950_1_PELI_DROME
MPVTKRIPCPSRSDGGSSESPLLVEEGETVGAPHSPHAKHNHSHSHANPHRSHSYRHEKP
KQLVKYGELVILGYNGFLPPGDRGRRRSKFVLFKRPVPNGVKRSKHYIVKTPHSSQAILN
TKQHSISYTLSRTQAVIVEYTEDEGTDMFQVGRSSESPIDFVVMDTCAGGSDSSNEGRVA
QSTISRFACRILADRSDPRIARIYAAGFDSSRNIFLGEKATKWQENREIDGLTTNGVLIM
HPRGQFCGGEAQCGFWREVSVGGGVFSLRESRSAQQKGNVVEDENNILQDGTLIDLCGAT
LLWRSAEGLAKSPTKHDLEELVDAINAGRPQCPVGLNTLVIPRKAATDSTQQQPYVYLKC
GHVQGHHDWGQEKDKATRRCPMCLVAGSVVKLSMGIEPAFYVDCGPPTYAFRPCGHMATE
KTVKYWEKVAIPHGTNGYIAICPFCAVPLEGTPGYVKLIFQDNVD

>M_rotu_XP_012147917_1_PELI_DROME
MPVTKRIPCPSRSDGGSSESPLLVEEGETVGAPHSPHAKHNHSHSHANPHRSHSYRHEKP
KQLVKYGELVILGYNGFLPPGDRGRRRSKFVLFKRPVPNGVKRSKHYIVKTPHSSQAILN
TKQHSISYTLSRTQAVIVEYTEDEGTDMFQVGRSSESPIDFVVMDTCAGGSDSSNEGRVA
QSTISRFACRILADRSDPRIARIYAAGFDSSRNIFLGEKATKWQENREIDGLTTNGVLIM
HPRGQFCGGEAQCGFWREVSVGGGVFSLRESRSAQQKGNVVEDENNILQDGTLIDLCGAT
LLWRSAEGLAKSPTKHDLEELVDAINAGRPQCPVGLNTLVIPRKAATDSTQQQPYVYLKC
GHVQGHHDWGQEKDKATRRCPMCLVAGSVVKLSMGIEPAFYVDCGPPTYAFRPCGHMATE
KTVKYWEKVAIPHGTNGYIAICPFCAVPLEGTPGYVKLIFQDNVD

>M_rotu_XP_012147906_1_PELI_DROME
MYLYDSFVLENASPLKSDGGSSESPLLVEEGETVGAPHSPHAKHNHSHSHANPHRSHSYR
HEKPKQLVKYGELVILGYNGFLPPGDRGRRRSKFVLFKRPVPNGVKRSKHYIVKTPHSSQ
AILNTKQHSISYTLSRTQAVIVEYTEDEGTDMFQVGRSSESPIDFVVMDTCAGGSDSSNE
GRVAQSTISRFACRILADRSDPRIARIYAAGFDSSRNIFLGEKATKWQENREIDGLTTNG
VLIMHPRGQFCGGEAQCGFWREVSVGGGVFSLRESRSAQQKGNVVEDENNILQDGTLIDL
CGATLLWRSAEGLAKSPTKHDLEELVDAINAGRPQCPVGLNTLVIPRKAATDSTQQQPYV
YLKCGHVQGHHDWGQEKDKATRRCPMCLVAGSVVKLSMGIEPAFYVDCGPPTYAFRPCGH
MATEKTVKYWEKVAIPHGTNGYIAICPFCAVPLEGTPGYVKLIFQDNVD

>M_rotu_XP_012147897_1_PELI_DROME
MTASIRRIFFACDCLDEYSLCEIHTNNRSDGGSSESPLLVEEGETVGAPHSPHAKHNHSH
SHANPHRSHSYRHEKPKQLVKYGELVILGYNGFLPPGDRGRRRSKFVLFKRPVPNGVKRS
KHYIVKTPHSSQAILNTKQHSISYTLSRTQAVIVEYTEDEGTDMFQVGRSSESPIDFVVM
DTCAGGSDSSNEGRVAQSTISRFACRILADRSDPRIARIYAAGFDSSRNIFLGEKATKWQ
ENREIDGLTTNGVLIMHPRGQFCGGEAQCGFWREVSVGGGVFSLRESRSAQQKGNVVEDE
NNILQDGTLIDLCGATLLWRSAEGLAKSPTKHDLEELVDAINAGRPQCPVGLNTLVIPRK
AATDSTQQQPYVYLKCGHVQGHHDWGQEKDKATRRCPMCLVAGSVVKLSMGIEPAFYVDC
GPPTYAFRPCGHMATEKTVKYWEKVAIPHGTNGYIAICPFCAVPLEGTPGYVKLIFQDNV
D

>M_dome_XP_005191413_1_PELI_DROME
TDGSESPTLAESDADGHDKPRVKYGELVILGYNGYLPQGDRGRRRSKFVLYKRSEPSGVK
RSKHYIVQSPQTSKAILDANQHSISYTLSRNQAVIVEYKEDTETDMFQVGRSSESPIDFV
VMDTLPGDKKDAKVMQSTISRFACRILVNRSEPSKARIFAAGFDSSRNIFLGEKATKWQD
NIEIDGLTTNGVLIMHPRGQFCGGNAKCGIWRECSVGGDVFSLRESRSAQQKGQPIYDES
NVLQDGTLIDLCGATLLWRSAEGLQHSPTKRDLEKLIDEVNAGRPQCPVGLNTLVIPRKV
NIGDQINQPYVYLNCGHVQGHHDWGQDKSTGARRCPMCLEVGPVVTLCMGLEPAFYVDIG
PPTFAFNPCGHMATEKTVKYWVNVDIPHGTNAFQPVCPFCATPLDANSGYIKLIFQDNLD

>N_vitri_XP_008208477_1_PELI_DROME
MVIRSDGSSESPLLVEEGEAVGQPHSPHNKHSHSHSHVHPHGAQSHHHDKPKQAVKYGEL
VILGYNGYLPPGDRGRRRSKFVLYKRPMPNGVKRSKHYVVKTPHCSQAILNTKQHSISYT
LSRTQAVIVEYTEDEDTDMFQIGRSSESPIDFVVMDTYPGGSEVVAASEGRVAQSTISRF
ACRILADRSDPKIARIYAAGFDSSRNIFLGEKATKWQENREIDGLTTNGVLIMHPRGQFC
GGEAQCGYWREVSVGGGVFSLRESRSAQQKGNVVEDENNILQDGTLIDLCGATLLWRSAE
GLAKSPTKHDLEELVDAINAGRPQCPVGLNTLVIPRKAASESAQQQPYVYLKCGHVQGHH
DWGQEKDKATRRCPMCLVAGPIVKLCMGIEPAFYVDSGPPTYAFSPCGHMATEKTVKYWE
KVAIPHGTNGYIAICPFCAVPLEGSPGYVKLIFQDHVD

>O_taurus_XP_022908684_1_PELI_DROME
MVKRSDGTESPILEEKETGNTEKPKQLVKYGELVILGYNGFLPNGDRGRKRSKFVLYKRQ
KANGVKRSKHYIVRTPHSSQAILDAQQHSISYTLTRNQAVIVEYTPDEETDMFQIGRSSE
TPIDFVVMDTIPGDKTGENKVTQSTISRFACRILADRNNPKIARIYAAGFDTSRNIFLGE
KATKWHDNGCEIDGLTTNGVLIMHPKGLFCGGEAECGCWIETSVGGGVYSLRESRSAQKK
GQMMKDQSNILQDGTLIDLCGATLLWRSADGLEKSPSKRDLEKAVDEINAGRPQCPVGLN
TLVIPRKVTGNENQQQPYVYLNCGHVQGHHDWGQEKDSGARKCPICMKVNDIQGVSE

>O_taurus_XP_022908677_1_PELI_DROME
MSKYGPKNAFNRVLLGNYEFQITVRKDRIKIMKRKRSDGTESPILEEKETGNTEKPKQLV
KYGELVILGYNGFLPNGDRGRKRSKFVLYKRQKANGVKRSKHYIVRTPHSSQAILDAQQH
SISYTLTRNQAVIVEYTPDEETDMFQIGRSSETPIDFVVMDTIPGDKTGENKVTQSTISR
FACRILADRNNPKIARIYAAGFDTSRNIFLGEKATKWHDNGCEIDGLTTNGVLIMHPKGL
FCGGEAECGCWIETSVGGGVYSLRESRSAQKKGQMMKDQSNILQDGTLIDLCGATLLWRS
ADGLEKSPSKRDLEKAVDEINAGRPQCPVGLNTLVIPRKVTGNENQQQPYVYLNCGHVQG
HHDWGQEKDSGARKCPICMKVNDIQGVSE

>P_huma_PHUM235930_PA_PELI_DROME
MTMIPEEKKSIKYGELVILGYNGFLPPGDRGRRRSKFVLYKRLQPNGVKKSKHYVVKTPH
SSQAILDSKQHSISFTLSRNQAIIVEYMPDEETDMFQIGRSSDPPIDFVIMDTIPGEKQG
EERVNQSTISRFACRILADRSNPKICKIFAAGFDSSRNIFLGEKATKWQEGREIDGLTTN
GVLIMHPIGNFVDGDSKPGVWREVSVGGGVFSTRESRSAQQKGSVIANETNILQDGTLID
LCGATLLWRSAEGLAKSPNRDYIEALVDKLNAGKPLCPVGLNTLVIPRKGTADSSNEMEQ
PYVYLNCGHVQGQHSWGQDKDSDARRCSLCFKVGPVVKVTMGIEPAFYVGIKSGNFYAFS
PCGHMTTEKTAKFWSQTAIPHGTNGFDAVCPFCATPLTGYPGYIRLIFQDNVD

>P_papa_PPAI007913_PA_PELI_DROME
MNGMVKYNGFLPQGDRGRRRSKFVLYKRADPNGVKRSKHYIVQSPQTSQAILDAKQHSIS
YTLSRNQAVIVEYKEDPNTDMFQ

>R_zephy_XP_017462873_1_PELI_DROME
MVQQQQPQQQQQQQQQQSQLPSSASAAVALSDCGPHPNGHQLASSSPDSANNNHPHHHLK
SVGPSSVITSTSTTTAAASMAALSPEAASLSTSPVVYGELIILGYNGSLPQGEKGRRRSK
YQLMRRLAANGIKKSKHYSVKQPQTSKAIQDKDLHSISFTLCRSQAIIVEYQHDEETDMF
QXCPLPNPLLLSPQIGRSSENPIDFVVIDTVMLDPSRSSSPVQQSTISRFACRILVDRRP
PYCARIYAAGFDSSKNIFLGEKATKWQANGEIDGLTTNGILIMHPKRPFLRQGHLGGVWR
EVSVCGEIYSVRETRSASQKGVRIEAETNVLQDGTLIDLCGATLMWRSAEGLRRSPTRRH
LEEMIDALNASRPQCPVGLNTLVIPRRASAGGGVCGQLAASLAAGGSVDDEKQP

>R_proli_RPRC011811_PA_PELI_DROME
NGSLPQGDKGRRRSKLVLYKRSSANGIKRSKHYVVKTPHSTKAVLDTTQHSISYTLSRNQ
AIIVEYMPDEDTDMFQIGRSSEPPIDFVVMDTVPGDKFCEGNRVLASTISRFACRILADR
NNPKISRIFAAGFDSSRNIFLGEKATKWQEGMDIDGLTTNGVLIMHPQGSFCGGDAVPGI
WKEVSVGGGVYTLRESRSAQQKGKAVEGVCNVLQDGTLIDLCGATLLWRSAEGLAKSPTK
EYLESLVDKVNAERPMCPVGLNTLVIPRKSSSDTDKQPYVYLNCGHVQGLHDWGVEKGSN
SRTCSMCFKTGPMVKLSMGIEPAFYVDSGPPTFFAFNPCGHIATEKTVKYWASVPIPHGT
AAFDSFCPFCATPLEGHPGYVKLIFS

>S_calci_SCAU003666_PA_PELI_DROME
MVKRTDGSESPTLAESDADGHDKPRVKYGELVILGYNGYLPQGDRGRRRSKFVLYKRSEP
SGVKRSKHYIVQSPQTSKAILDANQHSISYTLSRNQAVIVEYKEDTETDMFQVGRSSESP
IDFVVMDTLPGDKKDAKVMQSTISRFACRILVNRCEPSKARIFAAGFDSSRNIFLGEKAT
KWQDNVEIDGLTTNGVLIMHPKGQFCGGTAKCGLWRECSVGGDVFSLRESRSAQQKGQPI
YDESNILQDGTLIDLCGATLLWRSAEGLQHSPTKRDLEKLIDEVNAGRPQCPVGLNTLVI
PRKVNIGDQINQPYVYLNCGHVQGHHDWGQDKSTGARRCPMCLEVGPVVTLCMGLEPAFY
VDIGPPTFAFNPCGHMATEKTVKYWVNVDIPHGTNGFQAVCPFCATPLDGNSGFIKLIFQ
DNLD

>S_calci_SCAU003666_PB_PELI_DROME
MVKRTDGSESPTLAESDADGHDKPRVKYGELVILGYNGYLPQGDRGRRRSKFVLYKRSEP
SGVKRSKHYIVQSPQTSKAILDANQHSISYTLSRNQAVIVEYKEDTETDMFQVGRSSESP
IDFVVMDTLPGDKKDAKVMQSTISRFACRILVNRCEPSKARIFAAGFDSSRNIFLGEKAT
KWQDNVEIDGLTTNGVLIMHPKGQFCGGTAKCGLWRECSVGGDVFSLRESRSAQQKGQPI
YDESNILQDGTLIDLCGATLLWRSAEGLQHSPTKRDLEKLIDEVNAGRPQCPVGLNTLVI
PRKVNIGDQINQPYVYLNCGHVQGHHDWGQDKSTGARRCPMCLEVGPVVTLCMGLEPAFY
VDIGPPTFAFNPCGHMATEKTVKYWVNVDIPHGTNGFQAVCPFCATPLDGNSGFIKLIFQ
DNLD

>S_calci_SCAU003666_PC_PELI_DROME
MVKRTDGSESPTLAESDADGHDKPRVKYGELVILGYNGYLPQGDRGRRRSKFVLYKRSEP
SGVKRSKHYIVQSPQTSKAILDANQHSISYTLSRNQAVIVEYKEDTETDMFQVGRSSESP
IDFVVMDTLPGDKKDAKVMQSTISRFACRILVNRCEPSKARIFAAGFDSSRNIFLGEKAT
KWQDNVEIDGLTTNGVLIMHPKGQFCGGTAKCGLWRECSVGGDVFSLRESRSAQQKGQPI
YDESNILQDGTLIDLCGATLLWRSAEGLQHSPTKRDLEKLIDEVNAGRPQCPVGLNTLVI
PRKVNIGDQINQPYVYLNCGHVQGHHDWGQDKSTGARRCPMCLEVGPVVTLCMGLEPAFY
VDIGPPTFAFNPCGHMATEKTVKYWVNVDIPHGTNGFQAVCPFCATPLDGNSGFIKLIFQ
DNLD

>T_cast_XP_967308_1_PELI_DROME
MVKRSDGTESPILEEQESANSEKPKQLVKYGELVILGYNGFLPQGDRGRRRSKFVLYKRP
TANGVKRSKHYVVKTPHSSQAILDANQHSISYTLSRNHAVIVEYTPDDDTDMFQIGRSSE
APIDFVVMDTVPGDKTGETKVMQSTISRFACRILCDRKNPKIARIYAAGFDTSKNIFLGE
KATKWQENGREIDGLTTNGVLIMHPRGTFCGGDAKCSYWLETSVGGGVFSLRESRSAQQK
GQVVENETNILEDGTLIDLCGATLLWRSAEGLTKSPSKRDLEREIDEINAGRPQCPVGLN
TLVIPRKVTPNENLQQPYVYLNCGHVQGLHDWGQDKDSGARKCPICLELGPVVKVFMGLE
PAFYVDSGPPTFAFNPCGHMATEKTVKYWANVAIPHGTNGFHAVCPFCASPLAGSPGYVR
LIFQDNVD

>T_cast_XP_008195460_1_PELI_DROME
MCCLKYLSDSIFIKSDGTESPILEEQESANSEKPKQLVKYGELVILGYNGFLPQGDRGRR
RSKFVLYKRPTANGVKRSKHYVVKTPHSSQAILDANQHSISYTLSRNHAVIVEYTPDDDT
DMFQIGRSSEAPIDFVVMDTVPGDKTGETKVMQSTISRFACRILCDRKNPKIARIYAAGF
DTSKNIFLGEKATKWQENGREIDGLTTNGVLIMHPRGTFCGGDAKCSYWLETSVGGGVFS
LRESRSAQQKGQVVENETNILEDGTLIDLCGATLLWRSAEGLTKSPSKRDLEREIDEINA
GRPQCPVGLNTLVIPRKVTPNENLQQPYVYLNCGHVQGLHDWGQDKDSGARKCPICLELG
PVVKVFMGLEPAFYVDSGPPTFAFNPCGHMATEKTVKYWANVAIPHGTNGFHAVCPFCAS
PLAGSPGYVRLIFQDNVD

>T_cast_XP_008195459_1_PELI_DROME
MDERKMEPKEVSTEVLVKVYCEIEWCFSDSGDNNMLIKKMKLSDGTESPILEEQESANSE
KPKQLVKYGELVILGYNGFLPQGDRGRRRSKFVLYKRPTANGVKRSKHYVVKTPHSSQAI
LDANQHSISYTLSRNHAVIVEYTPDDDTDMFQIGRSSEAPIDFVVMDTVPGDKTGETKVM
QSTISRFACRILCDRKNPKIARIYAAGFDTSKNIFLGEKATKWQENGREIDGLTTNGVLI
MHPRGTFCGGDAKCSYWLETSVGGGVFSLRESRSAQQKGQVVENETNILEDGTLIDLCGA
TLLWRSAEGLTKSPSKRDLEREIDEINAGRPQCPVGLNTLVIPRKVTPNENLQQPYVYLN
CGHVQGLHDWGQDKDSGARKCPICLELGPVVKVFMGLEPAFYVDSGPPTFAFNPCGHMAT
EKTVKYWANVAIPHGTNGFHAVCPFCASPLAGSPGYVRLIFQDNVD
