# Supplementary material for: Evolution of Toll, Spatzle and MyD88 in insects: the problem of the Diptera bias
Source: BMC Genomics. 2021 Jul 21;22:562. doi: 10.1186/s12864-021-07886-7 (PMC8296651; doi:10.1186/s12864-021-07886-7)
Supplement: Supplementary file 12 — Additional file 12. Text files, in FASTA format, with protein sequences found with FAT searches of Pelle. [file 12864_2021_7886_MOESM12_ESM.txt]

>A_pisum_XP_001943030_2_Serine
MISNLNLNKITYIYELPYAERKEFCSIMDMNDKWEELGGYYMKIDTATIFKLSKAPMRNHSSTDELLTLWGEQNHTILEL
FSILNTMQHYRAMIILKPFVDHKYHKLINQGAKSFGYLVKSETDDSLNNEVDNVIKLNTDNNERRGNNIEREDLNTLGKI
NEHPSIMFSSAEACTPLITYNELEQATNYWNKENILGKGGFGVVFKGIWRSTTVAIKRLEAQKGAEQQFNILEAQRQQSL
RELKYLNSCRHDNILSLYGFSIGGEKPCLVYQYMINGSLEDRLQCRQGTEPLTWNFRFKIATGSARGLQFLHGMDKPLIH
GDIKSANILLDQNFEPRIGDFGLAREGPLQEYTHVKVSHVHGTRPYLPDEFLRGKKFSTKVDTYSFGVVLFEIATGQRAY
DNLRNHKFLKDHVENNDCPISDMADVKAGPDENNLYASLMTIGKNCVSYKAKDRPEMEQVLRKLDCVMLQEKQSTIRHSC
LPTFQNEMPIRKLSILSEPYHSQQWQNSPVPSIELLKQITPGPAIPQIIKNNCLKVTSNPDSTRSTNPSPSINESHSDSN
GNSNSTPQFVVPGLQTSVEIINSPPNNSTTEECDQLPLISILQLQPNHNSQNSV


>A_aegy_XP_021704321_1_KPEL_DROME
MSAEPSQGRGNTGNPQNVTSDFSSNFKYIYDIPQMEKKRLADLLDQDARWVGLALRQMGY
SADDVEGIRRCCNRSGRSPAESLLVKWGNLNHTIVELFVVFYRENMTPAMEVIKRYVEPK
YHILLKTPVSNTSVKVMNGPPAANGNPVEGYTTTDENSENAQQKVEFAQKVLPPIAPPVV
VPIAPIPLAAPAQFPALMRSPSDQIAATVGGLPQFSGEELREATKNWHPDNELGKGGFGV
VYRGYFKQTYVAIKKIKGANMESARTELRQSLNELKYLNACRHENVVPLLGYSLDYGEPC
LVYQYMPGGSLDMKLFPKSSAVPTLMIDDRIKIAKGTARGLQYLHTFAQKPVIHGDIKPG
NILLGANNEPKIGDFGLTREMAVSDSSMKVSRVYGTRPYIPPEFISQRQLSTKVDSYSYG
LVLYEIFTGQRVYDDKRVPKHLKAVILAAVQSNADIRNLMDPVLLHTANVRTFPSCVMLL
RTGLSCTADEPEKRKEMAEVYKSLVEVFGE

>A_fune_AFUN007741_PA_KPEL_DROME
MTTPYGRQTMGESPGVESAANSSNLSNFVYIYDIPRMEKKRLAALLEINNKWYELGEKQM
GYSSTELDSTQRCCQRNNRSPAEDLLEKWGNYNHTITELFVVLSREKLYSCMDIIKRYVD
PRYHVLIKQQPADDVLSPGRDMDPKLANDRCVPQAKHPKEGANKKANGDLGIPEAPNGMA
SKNENNPLNSKENSPFANELADLSSLIPKISYEELTVATENWSERNILGKGGFGTVYRGF
FKHTYMAIKKIDCSKVKTSEAGRIQLQQSFNELRFLNSCRHDNIVPLFGYSLDKEPCLVY
QFMQGGSLDKSLFARRPAAILTWKDRMNIALGTAKGLQYLHTFAEKPFIHGDIKPGNILL
NEYKQPRIGDFGLTREGALQDSAIVVTYLYGTRPYIPKEFYDRRELSTKVDTYSFGVVLC
EIGTGLRAWDERRTDKHLKEYISRAVHEKTDVTQLMDKSIPIDSATDSLFCFQILRVGHL
CTNDDPKQRPDMVTVMLHLNSALGRV

>A_gamb_XP_311931_4_KPEL_DROME
MLCPIMSKPNGQHTEMEGKPSGLSAATTVAPLSNFVYIYDIPRMEKKRLAALLEVNNKWY
ELGEKQMGYSTVELDSTQRCCQRNNRSPAEQLLDKWGNYNHTITELFVVLSREKLYNCME
LIKRYVDSRYHVLIKESASDGRNAVANMATFSGANNNANVPNGHRAAHRLKDGAADQKVN
GGGGDGAAAAAAAATNDKSNPTNSKENSPFANELADLTSLIPKISYEELTAATDNWSERN
ILGKGGFGTVYRGNFKHTFMAIKKIDYNKVKSSEAERIQLQQSFNELRFLNSCRHDNIVP
LFGYCIEKEPCLVYQFMPGGSLDKSLFARRPASPLTWRERMNIAIGTARGLQYLHTFGDK
PFIHGDIKPGNILLNEYKQPRIGDFGLTRQGAVQDSATVVSRVYGTRPYIPKEFYDRREL
STKVDTYSFGVVLYEIGTGLRAWDERRTEKHLKDYIARAVQEQMHVTQLADQSLPMDAEA
LMCCFKLLQVGRVCTADDPKQRPDMVGVMWQLSAA

>A_melli_XP_006565227_2_KPEL_DROME
MTSSSYKDKIEYIYQLPFLTRSELCKILNQNDKWEELAGIYMKYDVLTIQTLRKEKNPTD
ELLTLWGHHNHTILELFVLLSRMQHYQSMLPLIPFVEEKFHKLFYNGEGNFCRLLGKQLN
KNTKDLKIGKQNFNHIASPEPNVEKITKEESYKILNKPMQAIHIGVSPSNSNNLLVTSLA
NPLPVTLSCVPTNKKKDDNVLKPEATIPCVIYNELNIATNEWNKNNILGRGGFGTVYRED
RLRMRRKSQPLSWIQRHEIAKGTACGLQYLHTIGEKPLIHGDIKSANILLDKNFEPRIGD
FGLAREGLENDSMKVSKIHGTRPYLPEEFLHERKLSTKVDTYSYGIVLFELATGLPVYDE
SRLENKFLKDLIGTLENENLVSLMDKKAGEKNKQVFDNFMILGKWCSNHQAENRPEMYNV
FKKLNDL

>A_melli_XP_624002_4_KPEL_DROME
MTSSSYKDKIEYIYQLPFLTRSELCKILNQNDKWEELAGIYMKYDVLTIQTLRKEKNPTD
ELLTLWGHHNHTILELFVLLSRMQHYQSMLPLIPFVEEKFHKLFYNGEGNFCRLLGKQLN
KNTKDLKIGKQNFNHIASPEPNVEKITKEESYKILNKPMQAIHIGVSPSNSNNLLVTSLA
NPLPVTLSCVPTNKKKDDNVLKPEATIPCVIYNELNIATNEWNKNNILGRGGFGTVYRGT
WKNTNVAIKKIEKRGTNSDESFVLQLQQTLREIKILNFCRHENILPLYAYSIDKIPCLIY
QLMKNGSLEDRLRMRRKSQPLSWIQRHEIAKGTACGLQYLHTIGEKPLIHGDIKSANILL
DKNFEPRIGDFGLAREGLENDSMKVSKIHGTRPYLPEEFLHERKLSTKVDTYSYGIVLFE
LATGLPVYDESRLENKFLKDLIGTLENENLVSLMDKKAGEKNKQVFDNFMILGKWCSNHQ
AENRPEMYNVFKKLNDL


>B_dors_XP_011199164_1_KPEL_DROME
MSVSRSRSILSPNNSGNFEANNGIANGNSAGSSIGIGAGGSSRSSGYIKDRYIEELPSQQ
LRLLCEHLDEMQVWMQLAEVMQLRPADVKFINQQQELGKSPSWQLIRKWGIECKHTVTEL
FMLLWKNEQHHAMRMLKDFVERKYQLLIPRSQPRLTMLMANSDIKQLNGPINSSSSGVSN
SNNNTSISSYEQTAPTSTQRIEQDVREFARYMIEISYEELTEATENWSEHLKLGRGGFGT
VYKGTWKCTEVAVKQLQYNAVNGRDSSKVQLQQSLNELKHLSRYRHDNVLPLFGYSLNGE
KPCLVYQLMKGGTLEQRLYSKKEKPLTWKERVEICLGAARGINFLHVCDIKPLIHGDIKP
ANVLLDVCLTPRIGDFGLAREGPASVSRSVTVSQIYGTKPYLPQEFLRGKKLSTKVDTYS
YGVMLLETFTGLRAVDQNRKPHLLPEYIKGIRKDQFDDLIDARQPVQNGERDMCKNLILL
GSQCVAFEADDRPEMKYVYNTINICKIYPE

>B_dors_XP_019844809_1_KPEL_DROME
MSVSRSRSILSPNNSGNFEANNGIANGNSAGSSIGIGAGGSSRSSGYIKDRYIEELPSQQ
LRLLCEHLDEMQVWMQLAEVMQLRPADVKFINQQQELGKSPSWQLIRKWGIECKHTVTEL
FMLLWKNEQHHAMRMLKDFVERKYQLLIPRSQPRLTMLMANSDIKQLNGPINSSSSGVSN
SNNNTSISSYEQTAPTSTQRIEQDVREFARYMIEISYEELTEATENWSEHLKLGRGGFGT
VYKGTWKCTEVAVKQLQYNAVNGRDSSKVQLQQSLNELKHLSRYRHDNVLPLFGYSLNGE
KPCLVYQLMKGGTLEQRLYSKKEKPLTWKERVEICLGAARGINFLHVCDIKPLIHGDIKP
ANVLLDVCLTPRIGDFGLAREGPASVSRSVTVSQIYGTKPYLPQEFLRGKKLSTKVDTYS
YGVMLLETFTGLRAVDQNRKPHLLPEYIKGIRKDQFDDLIDARQPVQNGERDMCKNLILL
GSQCVAFEADDRPEMKYVYNTINICKIYPE

>B_germa_PSN38883_1_DAPK_CAEEL
RRKIAWRKELGEREDALRKQFGSVRKTSQFRFFLVRTCCSSCFANFMVQLGANNSQNVKYIYDLPYFARKDLCRLLDQME
MWEELAGKYMEFDMMMIQDLRREERRGASPTDELLTLWGHKNHTVLELFALLSKMQHYQAMLILKPFEGAGTENSGGAAG
ADLRSDGKHLDVGSHNFNNSESNNLLQSKVTIQPNQQPEIKILNTAGMPAATENKENMNPRLNGTISPAMRENVLSQNHK
QNASDISSIAENCGSVPHIDFQELVTATSNWSKRNILGKGGFGTVYKGDWKNTQVAVKRIEQKGAESAESHQVQLKLSLR
ELQVLNSFRHDNILPLYGFSFNGDERANILLDVNFIPRIGDFGLAREGPQDNLTHMKVSRVYGTRPYLPDEFLRGKQMST
KVDTFSFGITMIDNKIPKDVAIFYHLMLIGKKCISKLHRNRPEMDLVLKELEQPPQSK


>B_mori_P_012545778_1_KPEL_DROME
MYIYELPPEINKELCRLLDNFDYWEELAGNYMMYTAMDVIEIKEKARHQGISPTEYLLEC
WGQKNHRIEELFVLLYRMKHIPAMRRLTGVVHERFHRLLHKLEAGNGQDGNNARTGGAQR
ATTSSDSVPLPVILFDQGIRQAPSSSGLNGRSPSADTSSATSTSTDTSSAQYDKYDEILR
KVSAIPKMSYEELRLATDDWSERNLLGRGGFGQVYKGEWKLLGVAVKRLRDNEGRDQELV
REMCLNQYRHDNILPLYGYSLGGPEACLVYQLMAGGSLEQRLRPKDGAAPLSWAQRCRIM
CGVARGLQFLHTMTGSALIHGDIKPANILLDQCLEPKIGDFGLARKGPYGDERTHLKVSR
FPKEPNAREQWIDVTGRGNWRQRRVFVEK

>C_flori_XP_011265220_1_KPEL_DROME
MTTTESLKYIYHLPFSERSEFCKIMNQNDKWEELAGNWMKYDVLTIQSLRKEKNPTDELL
TLWGHHNHTITELFVLLSKMQHYQSMVPLLNFVDQKFHRLLHSGEANLQNIPRKQLINKN
TKDLKIGTQNFNQRASPQQSVDKILNQPVQLAISPSNSNNLLVASPGAAVVFLPSSQNTG
SNAKKINESSLPKTETTLPHASYSELAIATNGWNPHNILGKGGFGTVYRGTWKNTDVAIK
KIRQKGPDSDESYILQLQQSLKEIKILNSRAHENILPLYAYSFGGEAPCLVYQLMKNGSL
EDRLLLRQKTKPLTWIQRHEIAKGIARGLQYLHIIGDKPLIHGDIKSANILLDKNFEPRI
GDFGLAREGPERDSMKISKIHGTRPYLPEEFLFDKKLSTKIDTYSYGIVLFEMATGLRAY
DDSRPEKKFLRDLIDAWEDKDLFLLIDKKAGEKDKQVYKNLISLGKWCANKLAQNRPEME
FVFRKLNDL


>C_capi_XP_004529201_1_Serine
MSVQRSRSALSPNNSGNIEASNSTVNGSNIIGGAGGSSSSSGYIKDRYIDELPSQQLRLL
CEHLDEMQVWMQLAEVMQLRPADVKFIQQQQELGKSPSWLLIRKWGIECKHTVTELFMLL
WKREQHHAMRMLKDFVERKYQLLIPRSQPRLTMLMANSDIKQLNGPINSSSSGVSNSNNN
SSYSSSDQTAPTSTQRIEQDVREFARYMIEISYDDLTEATENWSERLKLGKGGFGTVYKG
TWKCTEVAVKQLQYNAVNGRDSSKVQLQQSLNELKHLSRYRHDNVLPLFGYSLNGEKPCL
VYQLMKGGTLEQRLYAKKEKPLTWKERVEICLGASRGINFLHSCDVKPLIHGDIKPANVL
LDVCLTPRIGDFGLAREGPAAVSRSVTVSQVYGTRPYLPQEFLRGKKLSTKVDTYSYGVM
LLETFTGMRAVDQHRRPLLLSEFVKCVRKDELVNLIDARQPIQNDERDMCKNLILLGTQC
VAFEADDRPEMKYVYDTINFCKIYPD

>C_capi_XP_020715298_1_KPEL_DROME
MSVQRSRSALSPNNSGNIEASNSTVNGSNIIGGAGGSSSSSGYIKDRYIDELPSQQLRLL
CEHLDEMQVWMQLAEVMQLRPADVKFIQQQQELGKSPSWLLIRKWGIECKHTVTELFMLL
WKREQHHAMRMLKDFVERKYQLLIPRSQPRLTMLMANSDIKQLNGPINSSSSGVSNSNNN
SSYSSSDQTAPTSTQRIEQDVREFARYMIEISYDDLTEATENWSERLKLGKGGFGTVYKG
TWKCTEVAVKQLQYNAVNGRDSSKVQLQQSLNELKHLSRYRHDNVLPLFGYSLNGEKPCL
VYQLMKGGTLEQRLYAKKEKPLTWKERVEICLGASRGINFLHSCDVKPLIHGDIKPANVL
LDVCLTPRIGDFGLAREGPAAVSRSVTVSQVYGTRPYLPQEFLRGKKLSTKVDTYSYGVM
LLETFTGMRAVDQHRRPLLLSEFVKCVRKDELVNLIDARQPIQNDERDMCKNLILLGTQC
VAFEADDRPEMKYVYDTINFCKIYPD


>C_secu_XP_023710509_1_KPEL_DROME
MANNNKRNVRYVYHLPYFERRELCRILDRMDKWEELGGIYMKFDTMTIQDLRREVLRGNS
PSDELLTLWGHQNHTVLELFVLLSEMQHYQAMLVLKPFVDPYYHRFIYEGEEMLRPLSNG
IRSLGAGSKVPSTEAKEAAAAGKESVAAVNGEASRADGPSGDKKLDIGRHNLNLTESTEY
THSKLTFPPEQQQPERKILNTMRLSPAFVPESDNEAARFPRPLIGVTPPTSQERVCQFPP
DNKENNAPGYSQHRKMSNVSDVSSVTENCGSIPQIHYQELVEATQGWSVQNILGKGGFGT
VYKGIWKNTQVAVKRIEQRGAASAENNQAQLEQSLRELRILNSCRHDNILPLFGFSVGGA
EPCLVYQFMPNGSLEDRLLCRKGSPPLTWLQRHNIAQGTARGLQFLHNSRPFIHGDIKSA
NILLDINFIPRIGDFGLAREGPQNNYTHMKVSRVHGTRPYLPDEFLRGKQISTKVDTYSF
GIVLFELATGLRAYDDSRSYKLLKEHVENCTKEQLETLIDKKAVPENPAIFQHLVALGME
CVKKIPKQRPKMEKVLEELEAVASRHQIHDLVPYPGSSGAMSTGGQCIRTNPTLTIPSHH
PIGNIQQAGLNNLYFCLPPNISSSHNFLPVAAFPSPSCSPSHSPQPISALGMHSPHALGV
ASHPFPVTPHVPSPEVEVSPGSEESLGDNHMPAAVLKQHSGSQRPSGHAILDQELAPCSP
DDLNKAEHSLQNGMSVSALLPNLSILGVDEGTHSSHAGIPPSASCLDISDTPETSACEST
SLNHSSAQGKSLIFDLRSVEPKEHLHKSSASNSGSVHDL

>C_felis_XP_026464167_1_KPEL_DROME
MMSNGREHKYIYNMFYSERLKLCRLLDENEKWKELAGHMQFDVCTVQDIERKTRCGGSPS
DELLTLWGRHNHTILELFILLSRMNHFKAMEEIKQSVDPRYHQLIKSYEEHLCTNFAQLG
PRQINGNARNSEVSDSDNVAVITKSSKILNVLKPKQPNIVVQIESINNNNNAQTSDENNE
NVLTPPTNRSHQMPFQRRLSPQPQAKFLVSGVSDISSINESASAIPRISYDELQAATDNW
NESNVLGRGGFGKVFKGLWKNTAVAIKRLEPPRGMTSAESYNTQMEQSMRELRYLNGCRH
DNILSLYGYSMDEGREPCLVYQYMSGGSLERNFQRARHNLQPSLLWQQRKNIARGTARGL
QFLHTYNREKPLIHGDIKSANILLDQCNEPRIGDFGLAREGPHTDYMKVTRIQGTRPYLP
DEFLRGRKLSTKVDTYSFGVVLFEIATGLSVYDDKRKYKFLKDHVTAYCEEGQLDALQDL
RSEDSSSHEAKNIFAELIKLGLICVNRIPNQRPEMVKVLELLE

>C_felis_XP_026464942_1_KPEL_DROME
MMSNGREHKYIYNMFYSERLKLCRLLDENDKWKELAGHMQFDVCTVQDIERKTRCGGSPS
DELLTLWGRHNHTILELFILLSRMNHFKAMEEIKQSVDPRYHQLIKSYEEHLCTNFAQLG
PRQINGNARNSEVSDSDNVAVITKSSKILNVLKPKQPNIVVQIESINNNNNAQTSDENNE
NVLTPPTNRSHQMPFQRRLSPQPQAKFLVSGVSDISSINESASAIPRISYDELQAATDNW
NESNVLGRGGFGKVFKGLWKNTAVAIKRLEPPRGMTSAESYNTQMEQSMRELRYLNGCRH
DNILSLYGYSMDEGREPCLVYQYMSGGSLERNFQRARHNLQPSLLWQQRKNIARGTARGL
QFLHTYNREKPLIHGDIKSANILLDQCNEPRIGDFGLAREGPHTDYMKVTRIQGTRPYLP
DEFLRGRKLSTKVDTYSFGVVLFEIATGLSVYDDKRKYKFLKDHVTAYCEEGQLDALQDL
RSEDSSSHEAKNIFAELIKLGLICVNRIPNQRPEMVKVLELLE

>C_quin_XP_001865580_1_KPEL_DROME
MGTPSASSSFRSNFVYIYDIPWTEQKRLTCLLDQDGKWVPLALKRMGYGAVEVEDIQRCC
AQSGRSPAEQLLKKWGNLNHTITDLFVVMSQEGLFSAMEIIKRFVDPQLHYLIKQESLVA
ESRKELNGPPAPSAPALEHSKDGNSDSVVPPAAFQQKEPAVAPPVVPVVAPQPPQVLFSP
ASIPGGLPQFSYEELRSATDNWSKENELGRGGFGIVYKGFFKLTHVAIKKIKGINTESAR
TELRQSFNELKYLNSCRHENVVPLLGCCLEQNEPCLVYQLMPGGSLDNRLFPKTTNTRPL
SMLDRIKIAKGTAKGLQYLHTFTAKPIIHGDIKPGNILLDNNNEPKIGDFGLTRELSVSD
SSMKVSRVYGTRPYIPHEFFTYRQLSTKVDSFSYGLVLYEMITGQRVYDDKRPIKHLKDV
VDNAIASKYDIRVLMDRALLVVNADDVATVQACKVLLTCGVHCTMNDPDRRLEMVEVYKF
LMTQFGA

>D_pulex_EFX66709_1_KPEL_DROME
MASASPKPKYIYELPYIPQRDLANILDDNNQWKELGDFMQYNVTRLNEFGRNTQSPTMAM
FSDWGQKNHTIVELFVLLSKMQHYRALEILMPYVDERYHVLVRNGELNLSKLLKTELGAA
AAPGNYSELSTATLRSPSGAKGSVDSCNFNSPPCERAFPSKLAPFELGQNNPSVSKPISI
NQSDVTRSENIQASWNTPSPAQPPNPSPQHGPINGILPRRDSESSAFSEASSASAMSNIP
PIDEQELSIATNNWNTVSILGKGGFGTVYKGTWKNTQVAIKRMENKGLAGANLIPMQQSM
GELRILNAVRHDNILPLYGYSLGGNFPCLVYQFMPNGSLEDRLLCRQGTYPLNWEQRFNI
ARGTARGLQFLHTMGDKPLIHGDIKSANILLDKNFEPKIGDFGLAREGPQTQYTHIKVSR
VLGTRPYLPDEYLRGKKISTKVDTYSFGIVLFELGTGLRAYDSHREHPYLRDQIENSGQT
DLRDVKAGQVCVALYQPLMHLGWLCASTKAKDRPEMVKVLQDLDQLASGMEFYAGHSTPR
PQLPVPPPTVMSPMRVPSPRLPARDKVVDVFTPTSREKEIQFFPPSPRDKVVPALLPTPV
RHVEPSVEHFAATPMIPAPLLEVPSVLPAPLSVMNEPDIIPAFDQLAVSTAVSTGVCSIA
SGEMPNFNSLLNVESTSQTVDDHQNNNSSSDDSSESSSSETSGEIETNVRHSSNTTAQKK
IFFFGPN

>D_anan_XP_014767074_1_KPEL_DROME
MSGAETRDAVNHENVNRTRSRSYLDDSIPIRLLPLSVRHQLCAHLDALDVWQVMATAAKL
YPSQVDQIHSEKQRGRSASNEFLNIWGGQYNHTVLTLFALFKKLKLHNAMRVIKDYVSED
LHKYIPQSVPTISELRAPPDSSVRINNGPPYPSSSGVSNSNNNQSTTSPEDPSLESLGNI
HISTVQKAAESLMEIDYNELETGTNKWCPENRLGQGGFGEVYRGQWKQMDVAIKVMNYRS
HVDKTQVELQQSYNELKYLNSIRHDNVVALYGYSINGEKPCLVYQLMSGGSLENRLRAHK
SDASLPPLTWRQRFNICDGTAR

>D_anan_XP_001955355_1_KPEL_DROME
MSGAETRDAVNHENVNRTRSRSYLDDSIPIRLLPLSVRHQLCAHLDALDVWQVMATAAKL
YPSQVDQIHSEKQRGRSASNEFLNIWGGQYNHTVLTLFALFKKLKLHNAMRVIKDYVSED
LHKYIPQSVPTISELRAPPDSSVRINNGPPYPSSSGVSNSNNNQSTTSPEDPSLESLGNI
HISTVQKAAESLMEIDYNELETGTNKWCPENRLGQGGFGEVYRGQWKQMDVAIKVMNYRS
HVDKTQVELQQSYNELKYLNSIRHDNVVALYGYSINGEKPCLVYQLMSGGSLENRLRAHK
SDASLPPLTWRQRFNICDGTARGIYFMHTVRGTPLIHGDIKPANILLDQCLQPKIGDFGL
AREGPKSINAVMQVKKVFGTRIYLPPEFRHSKNLSTGVDVYSFGIVLLEVFTGRQVTDRL
PENDLQQDLLHYVKQHWRHNRTEVLDKHVPMPFGADLDMCVCAIETGLDCTAIEPQNRPL
MSTVLNRFAPHRIKPQPI

>D_anan_XP_014767075_1_KPEL_DROME
MSGAETRDAVNHENVNRTRSRSYLDDSIPIRLLPLSVRHQLCAHLDALDVWQVMATAAKL
YPSQVDQIHSEKQRGRSASNEFLNIWGGQYNHTVLTLFALFKKLKLHNAMRVIKDYVSED
LHKYIPQSVPTISELRAPPDSSVRINNGPPYPSSSGVSNSNNNQSTTSPEDPSLESLGNI
HISTVQKAAESLMEIDYNELETGTNKWCPENRLGQGGFGEVYRGQWKQMDVAIKVMNYRS
HVDKTQVELQQSYNELKYLNSIRHDNVVALYGYSINGEKPCLVYQLMSGGSLENRLRAHK
SDASLPPLTWRQRFNICDGTARGIYFMHTVRGTPLIHGDIKPANILLDQCLQPKIGDFGL
AREGPKSINAVMQVKKVFGTRIYLPPEFRHSKNLSTGVDVYSFGIVLLEVFTGRQVTDRL
PENDLQQDLLHYVKQHWRHNRTEVLDKHVPMPFGADLDMCVCAIETGLDCTAIEPQNRPL
MSTVLNRFAPHRIKPQPI

>D_mela_NP_001263008_1_KPEL_DROME
MSGVQTAEAEAQAQNQANGNRTRSRSHLDNTMAIRLLPLPVRAQLCAHLDALDVWQQLAT
AVKLYPDQVEQISSQKQRGRSASNEFLNIWGGQYNHTVQTLFALFKKLKLHNAMRLIKDY
VSEDLHKYIPRSVPTISELRAAPDSSAKVNNGPPFPSSSGVSNSNNNRTSTTATEEIPSL
ESLGNIHISTVQRAAESLLEIDYAELENATDGWSPDNRLGQGGFGDVYRGKWKQLDVAIK
VMNYRSPNIDQKMVELQQSYNELKYLNSIRHDNILALYGYSIKGGKPCLVYQLMKGGSLE
ARLRAHKAQNPLPALTWQQRFSISLGTARGIYFLHTARGTPLIHGDIKPANILLDQCLQP
KIGDFGLVREGPKSLDAVVEVNKVFGTKIYLPPEFRNFRQLSTGVDVYSFGIVLLEVFTG
RQVTDRVPENETKKNLLDYVKQQWRQNRMELLEKHLAAPMGKELDMCMCAIEAGLHCTAL
DPQDRPSMNAVLKRFEPFVTD

>D_mela_NP_476971_1_KPEL_DROME
MSGVQTAEAEAQAQNQANGNRTRSRSHLDNTMAIRLLPLPVRAQLCAHLDALDVWQQLAT
AVKLYPDQVEQISSQKQRGRSASNEFLNIWGGQYNHTVQTLFALFKKLKLHNAMRLIKDY
VSEDLHKYIPRSVPTISELRAAPDSSAKVNNGPPFPSSSGVSNSNNNRTSTTATEEIPSL
ESLGNIHISTVQRAAESLLEIDYAELENATDGWSPDNRLGQGGFGDVYRGKWKQLDVAIK
VMNYRSPNIDQKMVELQQSYNELKYLNSIRHDNILALYGYSIKGGKPCLVYQLMKGGSLE
ARLRAHKAQNPLPALTWQQRFSISLGTARGIYFLHTARGTPLIHGDIKPANILLDQCLQP
KIGDFGLVREGPKSLDAVVEVNKVFGTKIYLPPEFRNFRQLSTGVDVYSFGIVLLEVFTG
RQVTDRVPENETKKNLLDYVKQQWRQNRMELLEKHLAAPMGKELDMCMCAIEAGLHCTAL
DPQDRPSMNAVLKRFEPFVTD

>D_will_FBpp0251736_KPEL_DROME
MSIAAATAEAQSQSPTATPTANQSSSHSRSNQNGVDDTLPIRLLPVAVAVELCHHLDTLD
VWEQMSNFVKLYPAQIEQIRQQQRRGKSPTNEFLIIWGGQYNHTVQSLFALFKKMKLHNA
MRLIKDYVSENLHKYIPRSMPTISELRAPPSSSSKIENGPPYPSSSGVSNSNNNTTNTTT
DPSVSLESLSNIHLSTVQRAAESLLKIDYVELVTATGDWATENRLGHGGFGEVYKGEWKQ
LDVAIKRMNYRHPNIDKNKIELQQSYNELKYLNTIRHDNVLALYGYSINGEHPCLVYQLM
KGGSLEYRLKAPRYRQSMTPMSWQQRLSICLGTAKGIYFLHTARSTPLIHGDIKPANILL
DQCLQPKIGDFGLAREGPKSINAVMQVKQLFGTRVYLPPEFLSSKQLSTGVDIYSFGIVL
LEVFTGHLVTDREHPDLLNYVKQIWLESQPQCLQLLDKHLVKPQGKELEDCLRAIEAGLH
CTALDPQERPSMQEVVNRFKAFQIEF

>E_dani_EDAN001117_PA_KPEL_DROME
MAMHNTNDVKYVYDLPYPVHRELCRLLDQNDKWEELAGMYMKYNMQEISYLRRPQIRSPT
EELLSVYGQRNHTIYELFVHLSKMQHHQAMLVLKPFIDRKYHVLINEGEENITRLLGSGK
GKAQNSTGHLYSHNQTTSVNIHSNENINFSTKKHSPPKYEEKILNIQPDCNLDKSVSSTL
SSGCAGKEATVVHKVVGSVAGKPTSPATLSPEPALSGDMSVFSEASCSTNHQIPYKELCI
ATNLWDQKNILGRGGFGIRGSSQPTRANHQAQLDQSYKELKFLNTLRQDNILPLYGFSVD
GEQPCLVYQLMPNGSLEDRLQCKGTEPLSWEQRHKIALGTSRGLQFLHTRYDKPLIHGDI
KSANILLDSDWTPRIGDFGLAREGPIAKYTHIKVTSIHGTKPYLPVDFLRSKQTSTKVDT
YSFGIVLFEIATGQRAYDRHRKPELLKDLMRNAEVPSRHMDRLAPLDRQNPMLGMLVFTE
LVSLGRTCTAVSPKERPEMPVVFQDLENLQKRRDIVSRAEIVVQSPTPCPSNPLELQMLY
EAQGRHRHGSGESPCHASPSPWELPKNPNMLDRYLKLDIPPHHDDNNFNPYQVLQVAAGG
ESTAVPPSISPSVMLPAEYQYLSTPSTLPTSNPFPNGLQVVSNSLTPHHLSPNMLAYSNL
HPPSSAVSPLLVYQNQLQEEHFPATLTDASKLSTTGSFNDLRNQIACQAQVVQPPQNDRR
NTGGVVESGDLPDLSILGIALQDPEPCPEQNLPSVVSQESGVSSSSLMQDSYPAVLSDIL
S

>F_occi_XP_026289126_1_KPEL_DROME
MCDSRPKTKYIYDLPYCEREDLCRILDLHEKWKTLGGLMKFSTLDIQCMEHLERRGKSPS
DELLTKWSLQNHTVQELFVLLSRMNHFQAMSILKPFVDPQYHQLMFEGEESWTKLLMDSN
NCTGGQAHHPGKKLMTNGPSAAAAANNMTDVGHNLNVMLPETQKINKPGFSEKIQNIGNP
ISLEENGRQPYAESLTPQTPGTACSPPVLTPNAGSRYGGVGQPQLSPVGIAALSNIPLGQ
HHFDLRATSFPQRKLSDGSMVTIPSEYQNVLPMHDYKELEAATNGWNPANIIGRGGFGTV
FKGVWKNTDVAIKRIELPKGDSRESQEVQFQQSHRELQVLQRIHHENILQLYSFSFNGNQ
PCLVYQFMEKGSLEDRLQCRNRSSPLTWPQRYNIAKGAARGLQYLHTVQEKPLIHGDIKS
ANILLDANFEPRIGDFGLAREGPQTHYTHMKVSRVHGTRPYLPDEFLRSKKLSTKVDTYS
FGVVLFELATGLRAFDDKRVNKYLKDEVTNHKDVLQLIDPKIVKAPIIFSHFIDLGKVCV
RKLPKDRPEMKVVCQDLDQLASNAAQVTPRELQEYYDKLYELRRQSISNSPQPVSAVSGQ
PPNSYSRHPANSSSHPQMGPPITGQPSLGISVNAPTIGGTQGVGCVDVSGNGQAGPSGHA
GNNIITSRPSIQHASPQQPLPIDLNIIPKPTDGVSVMTAGTGSVEPMLPTVLPTVLPTVL
PVTRNSPLLSPVISVMPPTGSEASMASTRYSMSDSSDCATEDLQPASSIMPEEINTPSEE
QGPENLPLLSVLGIRDDDPISETSNSEQPVNSFKSS

>F_occi_XP_026289125_1_KPEL_DROME
MCDSRPKTKYIYDLPYCEREDLCRILDLHEKWKTLGGLMKFSTLDIQCMEHLERRGKSPS
DELLTKWSLQNHTVQELFVLLSRMNHFQAMSILKPFVDPQYHQLMFEGEESWTKLLMDSN
NCTGGQAHHPQGKKLMTNGPSAAAAANNMTDVGHNLNVMLPETQKINKPGFSEKIQNIGN
PISLEENGRQPYAESLTPQTPGTACSPPVLTPNAGSRYGGVGQPQLSPVGIAALSNIPLG
QHHFDLRATSFPQRKLSDGSMVTIPSEYQNVLPMHDYKELEAATNGWNPANIIGRGGFGT
VFKGVWKNTDVAIKRIELPKGDSRESQEVQFQQSHRELQVLQRIHHENILQLYSFSFNGN
QPCLVYQFMEKGSLEDRLQCRNRSSPLTWPQRYNIAKGAARGLQYLHTVQEKPLIHGDIK
SANILLDANFEPRIGDFGLAREGPQTHYTHMKVSRVHGTRPYLPDEFLRSKKLSTKVDTY
SFGVVLFELATGLRAFDDKRVNKYLKDEVTNHKDVLQLIDPKIVKAPIIFSHFIDLGKVC
VRKLPKDRPEMKVVCQDLDQLASNAAQVTPRELQEYYDKLYELRRQSISNSPQPVSAVSG
QPPNSYSRHPANSSSHPQMGPPITGQPSLGISVNAPTIGGTQGVGCVDVSGNGQAGPSGH
AGNNIITSRPSIQHASPQQPLPIDLNIIPKPTDGVSVMTAGTGSVEPMLPTVLPTVLPTV
LPVTRNSPLLSPVISVMPPTGSEASMASTRYSMSDSSDCATEDLQPASSIMPEEINTPSE
EQGPENLPLLSVLGIRDDDPISETSNSEQPVNSFKSS

>G_brevi_GBRI022276_PA_KPEL_DROME
MSANNNMPRPDSISFAENEVKIYDMPVKVRKHLCGHLDELNVWLQLAEEMHLSPSDVQSI
KSKQLNGDSPSNALLLIWGHNYDHSVTELFILLHRLKLFPAMRILRQLVSRKHQMRIPPS
TPAFSKIMENTHSHHNDHQISEKQDSTTSGVSNSNTTTDNNNWRSRSQLHSNQNEYSLIN
DSSVQKYASCLLEINYSELGIATNNWDKRCILGKGGFGTVFRGYWKHTEVAIKQIHYCGA
DGRENIKIQIQQSLNELKYLNACRHDNILPLYGFSIKGEKPCLVYQLMKGGSLEQRLNPK
NLTSISPLTWEQRIAICLGSARGINFLHTFRNKPLIHGDIKPANVLLDQCLQPKIGDFGL
AREGPNDIKSVVEVTQVFGTRPYLPPEFLNSRKLSTKVDTYSFGVVLLEVFTGMRVYDNN
RPQPLLTKHIMSQSCKMEELLDKRVPLLPGQEEICKRSIELSLKCIAKNPQDRPEMEENK
FNFAFENL

>G_fusci_GFUI017581_PA_KPEL_DROME
MSANNNNTLRSANVTENDVPIYHMPLTVRKHLCGHLDELKVWMQLAEEMHLRPSEIQDIK
TKQLGSGKSPSNELLLIWGHKYDHSVTELFNLLHRLKLFPAMRILKQLVSRQHQLKIPPS
APAFSKIMTNNLNPAGNNDDQMSQKQDSTTSGVSNSNDTSDNNNNNWRSRSRLQADRNER
LSLVTDSSVQKYASCLLEINYFELCDATNNWDEKFILGKGGFGTVFRGYWKHTEVAIKQI
HYRGTDGRENIKIQIQQSLNELKYLNACRHDNILPLYGFSIKGEKPCLVYQLMKGGSLEQ
RLNSKKMTPLTWEQRISICLGSARGINFLHTFRNKPLIHGDIKPANVLLDQCLQPKIGDF
GLAREGPNDINSAVEVTQVFGTRPYLPPEFLNSRKLSTKVDTYSFGVVLLEVFTGMRVYD
SHRREQLLTKHIMSQTCKIEELIDKRIPLLPGQEEMCKRSIELSLKCIAKSPQDRPEMED
VLKTIYTYHVHFT

>H_melpo_HMEL003520_PA
MYIYELPFDINKELCRLLDHDNDWKELAGNYMKYSAFDVNEIEQMAKRQMSSPTDQLFRT
WGQLNHRVEELFVLLHRMKHVPALRCLAPIMDHRFNSLLQKHDKNLKDKHPHSSNGVNQQ
KQKTQKVEASDDNLPVPVLRIKKGLPSPPPQPVIIRSSTDNSNSDTSKNTLSTRGVHDEI
LRNASAIPMLRYNDLKEATNNWSAKNLLGRGGFGQVFKGEWKLLPVAVKRLRDNDDKNRE
LIREMCLNQYRHDNILPLYGYSLGGPETCLVYQLMAGGSLEQRLRLKSDQPPLTWPQRYR
IAHGVARGLQYLHTMEGTPLIHGDIKPANILLDQCTMPKIGDFGLARKGPYDDDRGYMKV
SKINGTRPYLPSDYLRYRCLSPAVDVFSYGVVMLEMATALPVLDKNREMVLLSDYIHHIA
SQRIDCATLEDTNLANTPNSIPQLCREFVSIGIHCTKYRGNERPTMLDIYKRLDAMEFPG
KHVI
>L_fulva_LFUL013361_PA_KPEL_DROME
MASNNRPPVKYVYELPYFERRELCRILDHNDKWEELGGQYMKFDVMTIQYLRQLIMRGRS
PTDELLTLWGHQNHTVLELFVLLSRMQHYQSMMTLKEFVDPQYHRLIYEGEENLTRIFRN
PNTSSASNTHSSPPSPIKPCNMNASHDPSQLQSSSAAGGGSQNPPLPVFSQPQSCKSMEV
GTHNLNNPEPVSPQNQGKSGIINKPSPAVDDNEGKILNTARLPLLGIPASNEENANVASV
SPVMVSPAGIQGPPEEKENNVPIPDSQKRSFRSDVPEASSVAESHSSVRHILYKELVVAT
NGWDKATILGRGGFGTVYKGNWKNTLVAIKRIELRGGEASSNHSQLEQSLREMKYLNEYR
HDNILPLYGYSLDGEEPCLLYQFIQNGSLEDRLLCRVSSTVT

>L_migra_JAMg_model_12731_1_KPEL_DROME
MASSNSREIKYIYQLPYYEHKELCRLLDHNDKWEELGGKHMNFDMMTIHELRRFFIRGLS
PSEELLNRWGHQNHTILELFALLSKMCYYRAMMILKPFVDPQYHHFIYEGKQFLDLSQRA
KHLEELKNNNSNVPVLTPSSVLRQAGSSVPDKDLQVGTHNLNVTSEAARRPASKLIFPPN
SSASEASTLSQTEQSGNATGDNNDYTTLEADAVHAGIPVVNVAAPSEGAPXXXXXXXNKD
SNVPGINTQRKMSNASEVSSIAESCGTIPDIPYKELMVATNGWDKHTILGKGGFGTVFKG
MWKNTLVAIKRIEQRTESDESYQAQIEQSMRELKVLNACRHDNILPIYGFSIGGDEPCLV
YQYMPNGSVEDRLLCRNGTPPLTWDQRHNIAEGTARGLQFLHNNKKPFIHGDIKSANILL
DTNFEPRIGDFGLARDGPQGHYTHMKVSRVHGTRPYLPDEFLRSKQISTKVDTYSFGIVL
FELASGQRAYDDSRQKKFLKDHVETFEDQQILSLADRKAGPCDRATFLELVELGKLCVRK
RAKDRPEMEEVLKQLEGMSNRRRIASRAQNMVRQLTPSTPYELQLLHDICSQQRRLSSPS
ASPVASPQPYAVPDLAHGAANMPFISPIYHHQQQQQQQLIAQQQQIPAGLVSPVLPNNRF
IDAGNNGNGQKINVHPEDENKLLYNIQRNIPSPLPFDGNWNNIVETATPNEVKFNGVVDS
LIVSTARNQNAHPNGGGGNINPFQMNSLHKAVNLVANGVADNLNNDVQIQNGPSHLAVLP
GLIKTTAESVESHLGQNDYGLPLTIPAATPLIAVTPPTASSLSRHIQGAEESTSQNNSKS
VKVEEKEILNNFAPGEASVGGLPLLSALGIKSEYNIKSDNNSGDNSDVNENAHVT


>L_cupri_XP_023301739_1_KPEL_DROME
MSSSNPVSNGITGSAKTPTITYITELPPSKRRELCEHCDQIDVWMQMATKMGFSDNDIET
IKRRIRIPGTSPTGELLKIWGGQYNHKIVELFGVFHKLKIFHGMRIIKDYVPPEYKLMIP
ISIPRISKMLQTNLSNNNENSVKIRNGPTPTSSGVETNNIRTIVTTDDNNTTSSSSSNNI
KSERSRSAIHPSRQQLTNNSMPNIQEITSIMPEIDYQELTEATENWDQKLVLGKGGFGTV
FRGYWKHTDVAIKQIDYRGAEGRESAKVQLQQSLNELKHLHKYRHDNILPLYGYCIKGDK
PCLVYQLMKGGSLEQRLNTNKFQPLTWQQRIDICLGTARGIYYLHSLRLDKPLIHGDIKP
GNVLLDQCLQPKIGDFGLAMEGPNAINRAVQVSQVFGTRAYLPPEFLNSKRLSTQVDTFS
FGVVLLETFTGLRAIDKKRNFLTKTIRTLLETHNYNLAELIDKRMQLTQPAEEMVCIRSI
DLGLQCINERPEQRPEMEMVLRIINSYYSGNPFMQ

>L_longi_LLOJ001101_PA_KPEL_DROME
MQKQSGHTTSSGLSMDIYLYDMPTQERENLCRILDENDVWRNLALNHMGYTKTDLQEIKR
QMQHGNSPADELLTMWGDQNHTVTELFMLLSKMQQYVAMSVIKDLVDRRYHRLIYSGQPD
LSVLLQNNSLKDKKEKSPVTEEERRPDVPKRLTNAKILNCQQNEVSNENNEEQNGITSTG
VVDIKNIKDYASTIPQIEYQELVEATNNWSDKSILGKGGFGTVYKGMWKCTAVAIKKIEY
RGTGDAEANKIQMQQSLNELRHLNSCRHDNILPLYGYSINGAEPCLVYQLMTGGSLEQRL
FSGPQAAPLVWTQRFNIAKGTARMQQYVAMSVIKDLVDRRYHRLIYSGQPDLSVLLNNNS
LKDKKEKSPVTEEERRPDVPKRSTNAKILNCQQNEVSNENNEEQNGITSTGVVDIKNIKD
YASTIPQIEYQELVEATNNWSDKSILGKGGFGTVYKGMWKCTAVAIKKIEYRGTGDAEAN
KIQMQQSLNELRHLNSCRHDNILPLYGYSINGAEPCLVYQLMTGGSLEQRLFSGPQAAPL
AWTQRFNIAKGTAR

>M_dome_XP_005190935_1_KPEL_DROME
MSSAATKPQVISAPRIPNSGFIYDLPLTITQQLCQHLDSLGIWVQVAQRMRFSEEDIQSI
NRRIKATGESPINELLNIWGGKYNHKILELYMVLQKLKAYQGMRILKDYVPREYHILIPE
SGPALSQILPSERTDRPPRNNIGGLTPAASVTSESRSTIVSSDNNTSSNNNSWRSRSHLQ
PNNGYQAKPQTPRVEKEINRHHEAGLPEIDYHELTVGTNNWDERYRLGKGGFGIVYKGVW
KLTDVAIKLMTYKDSDGQEQAKIQLQQSRNELNCLYRYRHDNILPIYGYCITGEKPCLVY
QLMKGGALYDRLNSNKRPPLTMQQRIDISAGTARGILFLHTLLPNISLIHCDIKPGNILL
DQCLQPKIGDFGLAREGPQDNSYIEVAHVYGTRGYLPPEFADLRRLSKHVDTYSFGVVLL
EMFTGLPSVVDNKNFLRDYIKVLLQSKTIEDLIDKRIKLKPEERSLCKMGIELGLECIRD
DPLKRPNMEDLVKIFNRYATVD

>N_vitri_XP_001599847_1_KPEL_DROME
MASSTKSIKFIYQLPYLERVELCKILNQNNKWEELAGVWMGFNNLEIQNLRKEQNPTEEL
LAIWEKHNHTVLELFMLLARMHHYQAMLPIKSFVDSKYHTLLYNGEGNLQKLLRNGELRK
DTKDLKIGAQNFNQKQKCQENAAKILVNNSLKDESSKILNQPMPHDQQNETPSNSNNLLA
SLPAIFSTLLPRIPYSELAAATDNWKREHLLGKGGFGTVFKGIWKNTEVAIKKIEPRGSD
YDESYALQLEQSFREIKILNSLPHENILPLYAYSIGGEAPCLVYQCMKNGSLEDRLHLKH
GSYPLNWIQRREIAKGIARGLQYLHTIHEKPLIHGDIKSANILLDKNFEPKIGDFGLARE
GSSDDSLKVSKIQGTRPYLPEEYIFKGNLSTKIDTYSYGIVLFELATGLSAYDKSRPTNK
KLKEYVDSFEDKDLHLLRDKKAGDKYIEVYKYLLLLGKWCSNKLAEHRPQMSTVYDKFKN

>N_vitri_XP_008217913_1_KPEL_DROME
MASSTKSIKFIYQLPYLERVELCKILNQNNKWEELAGVWMGFNNLEIQNLRKEQNPTEEL
LAIWEKHNHTVLELFMLLARMHHYQAMLPIKSFVDSKYHTLLYNGEGNLQKLLRNGELRK
DTKDLKIGAQNFNQKQKCQENAAKILVNNSLKDESSKILNQPMPHDQQNETPSNSNNLLA
SLPAIFSTLLPRIPYSELAAATDNWKREHLLGKGGFGTVFKGIWKNTEVAIKKIEPRGSD
YDESYALQLEQSFREIKILNSLPHENILPLYAYSIGGEAPCLVYQCMKNGSLEDRLHLKH
GSYPLNWIQRREIAKGIARGLQYLHTIHEKPLIHGDIKSANILLDKNFEPKIGDFGLARE
GSSDDSLKVSKIQGTRPYLPEEYIFKGNLSTKIDTYSYGIVLFELATGLSAYDKSRPTNK
KLKEYVDSFEDKDLHLLRDKKAGDKYIEVYKYLLLLGKWCSNKLAEHRPQMSTVYDKFKN

>N_vitri_XP_016842203_1_KPEL_DROME
MASSTKSIKFIYQLPYLERVELCKILNQNNKWEELAGVWMGFNNLEIQNLRKEQNPTEEL
LAIWEKHNHTVLELFMLLARMHHYQAMLPIKSFVDSKYHTLLYNGEGNLQKLLRNGELRK
DTKDLKIGAQNFNQKQKCQENAAKILVNNSLKDESSKILNQPMPHDQQNETPSNSNNLLA
SLPAIFSTLLPRIPYSELAAATDNWKREHLLGKGGFGTVFKGIWKNTEVAIKKIEPRGSD
YDESYALQLEQSFREIKILNSLPHENILPLYAYSIGGEAPCLVYQCMKNGSLEDRLHLKH
GSYPLNWIQRREIAKGIARGLQYLHTIHEKPLIHGDIKSANILLDKNFEPKIGDFGLARE
GSSDDSLKVSKIQGTRPYLPEEYIFKGNLSTKIDTYSYGIVLFELATGLSAYDKSRPTNK
KLKEYVDSFEDKDLHLLRDKKAGDKYIEVYKYLLLLGKWCSNKLAEHRPQMSTVYDKFKN

>N_vitri_XP_016842204_1_DAPK3_HUMAN
MASSTKSIKFIYQLPYLERVELCKILNQNNKWEELAGVWMGFNNLEIQNLRKEQNPTEEL
LAIWEKHNHTVLELFMLLARMHHYQAMLPIKSFVDSKYHTLLYNGEGNLQKLLRNGELRK
DTKDLKIGAQNFNQKQKCQENAAKILVNNSLKDESSKILNQPMPHDQQNETPSNSNNLLA
SLPAIFSTLLPRIPYSELAAATDNWKREHLLGKGGFGTVFKGIWKNTEVAIKKIEPRGSD
YDESYALQLEQSFREIKILNSLPHENILPLYAYSIGGEAPCLVYQCMKNGSLEDRLHLKH
GSYPLNWIQRREIAKGIARGLQYLHTIHEKPLIHGDIKSANILLDKNFEPKIGDFGLARE
GSSDDSLKVSKIQGTRPYLPEEYIFKGNLSTKIDTYSYGIVLFELATGLSAYDKSRPTNK
KLKEYVDSFEDKDLHLLRDKKAGDKYIEVYKYLLLLGKWCSNKLAEHRPQMSTVYDKFKN

>N_vitri_XP_016842206_1_KPEL_DROME
MASSTKSIKFIYQLPYLERVELCKILNQNNKWEELAGVWMGFNNLEIQNLRKEQNPTEEL
LAIWEKHNHTVLELFMLLARMHHYQAMLPIKSFVDSKYHTLLYNGEGNLQKLLRNGELRK
DTKDLKIGAQNFNQKQKCQENAAKILVNNSLKDESSKILNQPMPHDQQNETPSNSNNLLA
SLPAIFSTLLPRIPYSELAAATDNWKREHLLGKGGFGTVFKGIWKNTEVAIKKIEPRGSD
YDESYALQLEQSFREIKILNSLPHENILPLYAYSIGGEAPCLVYQCMKNGSLEDRLHLKH
GSYPLNWIQRREIAKGIARGLQYLHTIHEKPLIHGDIKSANILLDKNFEPKIGDFGLARE
GSSDDSLKVSKIQGTRPYLPEEYIFKGNLSTKIDTYSYGIVLFELATGLSAYDKSRPTNK
KLKEYVDSFEDKDLHLLRDKKAGDKYIEVYKYLLLLGKWCSNKLAEHRPQMSTVYDKFKN

>N_vitri_XP_008211606_1_KPEL_DROME
MASSTGSIKFIYQMPYSERVELCKILNQNNKWEELAGVWMGFNNLEIQNLRKERNPTEEL
LAIWEKHNHTVLELFMLLARMHHYQAMLPIKSFVDSKYHTLLYNGEGNLQILLRNGQLRN
DTKDHKIGAQNFNQNLKPQEVDAKILFNNSDKDKSEILNRPMQHDQQNEILSNSNHLLAS
LPAIFSTLLPCIPYNELASATNNWKKEHLLGKGGFGTVFKGFWKNTEVAIKKIKPRGSDY
DESYALQLEQSFREIKILNSSPHENILPLYAYSIGGEAPCLVYQYMKNGSLEDRLHLKHG
SNPLNWIQRLEIAKGIARGLQYLHTIRDKPLIHGDIKSANILLDKNFEPKIGDFGLAREG
SPDDSLKVSF


>O_taurus_XP_022902811_1_KPEL_DROME
MEESIYIYLLPYNERTKLCILLDQNEKWELLAKLMGYDDFVIQSTKREKSPSDHLLTLWG
KQNHKITELFVLLSRMQFLGAMEVLQSYVPDKFHRLMRKKDVKQINKVSDSKIGIDNFNN
IENKTDNVKKVEEFLKPINIETRDDNFSDQKPPQRSPIPKRLNNSAFSAKSDISYIADSG
IPHITYEELQKSTDNWNPGHILGKGGFGIVFKGTWKCTKVAIKRIEEKGSQSPMNPVRQT
VTELNSLNAYRHDNILPLYGFSFDGPHNCLIYQYMSGGSLERRIRINDALNWESRLKIAI
GSARGIQFLHTTSREPLIHGDIKPANILLDENDTPRIGDFGLARKGPSVGDKTHLTISHL
QGTKPYLPDEYLRGGKLSTKVDTYSFGIVLFELATGLSSYSERRKNRFLKDHVVLYDKDI
VELRDARLENCEKYFLGLINIGKRCTEQCPRERPEMVEALIALEEI

>P_huma_PHUM518290_PA_KPEL_DROME
MFPVGGVHMNFDVLTIQTLRREILRGNSPTDELLTKWGHQNHTILELFVLLSKMQHYQAM
LIIKPFVDPEYHKLIYEGEQNLNRLFKIDQNSKNDTTNRLDQNTSQCRPQNENLNVDLAE
NKIINGQDPGSSAVNDFKNSRNNAQTALLNRPLSDTPMGSNHQNQIPSKFLKPDSSKDKN
VSEISSIAERVGILPFITFKELEIATGGWDPSTILGKGGFGTVYKGTWKNTLVAIKRTKN
SETDENHSIQIQQILGELKMLNSYRHDNILPLYGFSMDGEDPCLIYQFMPNGSLEDRLLC
RHGSKPLTWSQRLNIATGTARGIQFLHTIGEKPLIHGDIKSANILLDLNYEPKIGDFGLA
REGPYNHYTHMKVSRVHGTRPYLPDEFLRHKKFSTKVDTHSFGIVLFELATGLRAYDEQR
HHKFLKDLVENIPKVQLGTLIDRKSGLDEQQSFLSLIALGKCCVSRKPKDRPEMVVVLQE
LNAIVMKRDMLVKVQSAVKQNSATPSSPFEMQALYDIISQQKRISPSTSNAINVRPVTKL
MPSLQQYSPEPQGVTYAVSPEGLGQSPNFNNYTNNNNVNLNNPFLPLDNSKVDKLDIPKA
ILVNAEEVTENNGLMEGAEEKLLSKTIYQNLKGTSQSKEELKRVAPAISISPPTNSQESP
PSASGIKEGQGNNPSGETEDLLDYEYTSDIENFLPLISVLGVKGKNDEPKDSKSSQENVS
KENEEQHSDVNTSAKGKPLWILND

>R_proli_RPRC005685_PA_KPEL_DROME
MTTHDPYHVYIYNLPYAERKKLCRILDYNNVWEELGGMQMKFDVASLQQVGAARFRGQSP
SDELLSLWGTQNHTVLQLFVLLSKMHHYQAMMVLKPLVDPKYHRLIYEGEENFSQILPAK
GPLKQPQESSIGSSTNKTTQVKANNNLLEEDNNMLCKRKEWNKDKLALKIPCNQNETTVA
DGLSPMISYVELEIATGGWDDRYLLGRGGFGTVYKGSWKNTLVAIKRLQVQKGDEGEMWK
THREQSLKELRYLNSCKHDNILALYGYSFGGPHDCLVYQYMPNGSLEDRLLCREGSKPLG
WIQRHSIAKGTARGLQFLHTIGTKPLVHGDIKSANILLDSYLEPKIGDFGLAREGPLQQY
THVKVSRVHGTRPYLPDEFLRAKKFSTKVDTYSFGIVLFELATGLRAYDEYRKHKFLKDH
VLSVEESQICETLRDTRGGPDDHHVAGSLVKLGKWCISARARERPEMVLVLHTLENG


>S_calci_SCAU006171_PA_KPEL_DROME
MSAAATKSKGSSLARVQPSLFIYDLPLSKTQELCDHLDALGVWMQLANRMGFGDDDIKNI
GRRIKSTGGSPTYELLNIWGGKYNHKVLELYIVLHRLKAFHGMRIIKDFVPREFQLLIPD
SGPALSKILPSNPAVKRSNNNEGCTSSGVTSTINTNSSTIVSSDDNNIHQQSNYNNNSWK
SRSNLHHPSGREPHQLQPQLKSVKQINNHHETSLPELDYEEITNGTDNWNEKLKLGEGGF
GVVYRGVWKHIDVAIKLMSYKGNVGRERAKIQLQQSRNELNCLYRFRHDNILPIYGYCAQ
GEKPCLVYQLMKGGSLQDRFNTNKYALLPVQKRIDICLGTARGIFFLHTLLPNKSLIHCD
IKPGNILLDQCLQPKIGDFGLAREGPKDNSYIEVAHVCGTRAYLPPEFVNLRRLSKHVDT
YSFGVVLLEMFTGLRSIENKNLLTNNIKILLQKKTTEDLVDPRIELTPEEKNLCKICIDL
AIQCIKDDPLQRPNMEDVVTTLNSYATDD

>T_casta_XP_966383_1_KPEL_DROME
MFIYDMPFLERKKLCSILDRNNCFEELAAVHMQFDSETVQKISREFFRGISPTEKLLDLW
SHHNHTVFELFILLYRMKHYQAMTILKPLVDSKYHHLIKQSTCLPELMADLKLEQEPITS
EKILNAPSCENNETKPQKPNGISLISCVTESVGAVPQIPYDDLRQSTNDWNTGSILGRGG
FGTVFKGVWKCTQVAIKRIEKKADDNSDQIFQSYTELHCLNAYRHDNILPLYGYSIDGPQ
HCLVYQYMSGGSLEHRLHIRDASRVLSWPTRLTIAIGTARGLQFLHTIRDKPLIHGDIKS
ANILLDLNEIPRIGDFGLAREGPPQTDYVKVSRIHGTRPYLPDEFMKYKKFSTKVDTYSF
GVVLFELATAGAAYSNKRVNKFLRDHVVFWEGDVLQLKDSRAEGGEDFFKGLVEVGKGCV
RTGAKDRPEMVTVLLQLEAVMNQ

>T_casta_XP_015836220_1_KPEL_DROME
MFIYDMPFLERKKLCSILDRNNCFEELAAVHMQFDSETVQLYLIHFQKISREFFRGISPT
EKLLDLWSHHNHTVFELFILLYRMKHYQAMTILKPLVDSKYHHLIKQSTCLPELMADLKL
EQEPITSEKILNAPSCENNETKPQKPNGISLISCVTESVGAVPQIPYDDLRQSTNDWNTG
SILGRGGFGTVFKGVWKCTQVAIKRIEKKADDNSDQIFQSYTELHCLNAYRHDNILPLYG
YSIDGPQHCLVYQYMSGGSLEHRLHIRDASRVLSWPTRLTIAIGTARGLQFLHTIRDKPL
IHGDIKSANILLDLNEIPRIGDFGLAREGPPQTDYVKVSRIHGTRPYLPDEFMKYKKFST
KVDTYSFGVVLFELATAGAAYSNKRVNKFLRDHVVFWEGDVLQLKDSRAEGGEDFFKGLV
EVGKGCVRTGAKDRPEMVTVLLQLEAVMNQ
