# Supplementary material for: Evolution of Toll, Spatzle and MyD88 in insects: the problem of the Diptera bias
Source: BMC Genomics. 2021 Jul 21;22:562. doi: 10.1186/s12864-021-07886-7 (PMC8296651; doi:10.1186/s12864-021-07886-7)
Supplement: Supplementary file 13 — Additional file 13. Text files, in FASTA format, with protein sequences found with FAT searches of MyD88. [file 12864_2021_7886_MOESM13_ESM.txt]

>A_aegy_MYD88_BOVIN_XP_001658635_1
MVNSTPVEVSLNECVDLSKVPLGALNYKTYELLSALLNRKKIFKSEDGYYRDWRGLFQVLKLDNYLVAEL
ENHNNPTKRVLDLWENSLKGANLKDLQNVLGLIDRWDVLDDSNKLFYDDAEKFLSKTAKQVSTDQLEETS
IGADEDIITKDDTRQNKQFYDAFILFADADIEFATKIMERMEERKLKICIKDRDLLAGITFEHEAIIKLI
SERCRRLVVVISREFLKSPLNNFFVMYAQALQIEQKKRKIIPCVYERLELPANLKFYFILDYKRSNKLYN
FWDKLEDAIKVRTDSPVTEIKNQSKAIETVSIPKITVEDANESSADKVDRTQTKPEQLTTGTSHSVSQPI
KKSLSSWDVSNALNRVLTSKSKNASSSTSELPTGAENSDQELKKVKWYSKLGLSSSKSSLDGTGEKSEKK
KTKWYKTSKKIATAM

>A_fune_MYD88_PIG_AFUN006054_PA
MLDKPVQPTEVSVRNRIDLAVVPLDALNTRTRDLLAELLNHRRIFTSEDGYFRDWRGVFDVVGIPKNYLP
LVSTNANPTRRLLELWQFEHHQCKREANLAELQYVLGCIDRWDILDDTSKMFEQDAEQHLIREQKRTARK
VSETDAKESSNASGDSDIITKDDTADHKQQYDAFILYADADVEFASKMVERLEARGMQLCLKDRDILGGS
NFEHEVISRLISERCRRVVVIISKAFLESPLNDFTVTFAQALQIEKKERKVIPCVYDRCELPPHLRYTCR
LDYQRSQNLYNFWDKLADSIRDAPRKVATEMNVKETIEPQKVETHSKAVRTIVPQPVPKVVVEEPTLVVK
LPSAMDQESRTGSLKKSHSFWDIFSSFSHKKDKLNGSTSQLNINDIAPSTSPKKTSSSPLALIRRDKKQP
TGTGGASSAPSECPLEQPEKPVKSKKKWYKPSSRKVATAM

>A_gamb_MYD88_PIG_XP_314167_4
MLDNPVKPTEVSVKNRIDLAVVPLEALSSRTRELVAELLNHKRIFTSEDGYFRDWRGVFDVIGIPKSFLP
LVSTNPNPTRCLLDLWQSETHQCKREPNLAELQCVLGCIDRWDILDDTSKMFERDAEQFLLREQKRAAQR
GRETEATESKVSADSDIITRDDTSDHKQQYDAFILFADADIEFASKMVDKLEARGLQLCLRDRDILGGSN
FEHEVISRLISERCRRVVVIISKAFLASPLNDFTVTFAQALQIEQKARKVIPCVYDRCELPPHLRYTCRL
DYQRSQNLYNFWDKLAESIRDTPRKVGLEVSGRELPAPQKPPVHSKPVELIGPPQPLPKVVVEQPPLVVK
LPRAAEQDSRTGSLKKSHSFWDIFSNFGHKKDKLNGSTSQLNLNEMATPLPSPKKVGSSPLALIRRDKKQ
PSAASASSAPSACPLDLPPVIKPVKSKKKWYKPGSRKLASAV

>B_dors_MYD88_PIG_XP_011205590_1
MVQQQRLAISIPNINNRMPSMPSVGVSTPGSVSSTTSSTYNASLSTSMDSPAAEVNSADIGLFVETPLQE
LSTNTRLQLSQLLNCRKILRSEDGYERDWRGVAELAEVRSFCSSNNDDPMRVVLREWCSHRPQTATFARL
QQYLGIIDRWDVSDDIYENMVEDAKRYAIKLRQKSLIASDTTDATSSTALATNFWSNPTSPFIPANSNGI
NGNDVNSIESDPNMTILTRDDVILAQKGLPPQQYDAFVLFADADIEQAAEIQTKFEENEKYNFKLCFKNR
DLLGGVPFTHVALTQLIEERCRYLLVILTKEFLDSPENQFLMNYTHALQIQNNTRKIIPLIYEDSVIIPR
ALKIYTHLKYTPVPTTLFDFWARLGDSIRRSYNATDPSPYGLNEVDNVLPVRQLPSDTSYTSLPTPRTTS
VTTPTSPIPSININGHAYTPEEEEDDVFQQKEQRYHFNKRSSLRHHNSVYSHNHNNNRISQVVNGLRNAH
STSQLNAGVNVDNAVSMSDLSINTEAKKKKKKPIKAVLKRVFSRSSPKLQQTAE

>B_dors_MYD88_MACMU__XP_011205589_1
MVLDTNTENAIPFSMKVSAFDYSEEARLLAETPLSELSSETCIKLSEMLNGRKILRHAGHDRDWRGIAEL
AKVRNFCNNNSDDPMQTVLSQWTQRNAVEATCFHLLHFLSQIDRWDVSDDIFTFLLKDARHFECSRSHAN
VTVGAHTEGVSITPIESNQQDLVSNNINRVITPKTKKVGDDTDNEENDDGGSSSSASEPPSPPPSPPPSP
PTNLESLIERVEELTNAAAQARVNALTTVLAVPETMPAAVKTPKTVIEQNESEKYTNEVNPLTRQDAARL
RRGLPLTKYDAFVLYAEPDQHYANEMQQKLEKYTDYNFQLVFKNRDLLGGTFFHDAVTELMEDRCNYVLL
IVTPNFNRDYESCFFFNNAQTLQLQENRRKIIPLLYCLHLPRRLRGLHTLKYHSEHFWDLLVDSLSVKEL
PPLTKTTEYNHDMPALPSMPKPPDAPIAAADEYKSEAKPKTQTAADKRAVKKKFLKKPEWIKKNKVQQ

>C_capi_MYD88_PIG_XP_020716287_1
MVQQQRLAISIPNITNRMPSMSSAGVSTPGSVSSTTSSTYNASLTTSMDSPAAEVNSADIGLFVETPLLE
LSANTRLQLSQLLNCRKILRSEDGYERDWRGVAELAEVRSLCNSSNDDPMRTVLREWCSHRPQTATFARL
QQFLGIIDRWDVSDDIYENMVEDAKRYAIKLRQKSLIANDTTDAAATSTTAAATFWPSQTSPFIPNGVNG
NDLNSNERDPTMTILTRDDVNRAQEGLPPQQYDAFVLFADADIEQAAEIQTKFEENAKYNFKLCFKNRDL
LGGVPFTHVALTQLIEERCRYLLVILTKEFLGSPENRFLMNYTHALQIQNNTRKIIPLIYEDSVIIPPAL
KIYTHLKYSPVPTTLFDFWARLGDSIRRAYNATDPSPYGLNEVVDNLPAVRQLSSDMSYTSLPSPRTTAS
TTPTSPIPSININGHAYTPEEEEDDVFQQKEERYHFNKRSSLRHHNSVYSHNNNNNRISQLVNGMRNAHS
TSQLNAGVNIDNGVSMSDLSISTESKKKKKKPIRAVLKRVFSRSSPKLQQTAE

>C_quin_MYD88_CHICK_XP_001850286_1
MQPTTVEVTDVDRINLGEIPVSVLRQATFKLLAVLLNKKKIFKSEDGYYRDWRGLFQAIPLENHYIAEVE
ADADPCKKIFELWKIKATKEGKVPSLLELQNILGIIDRWDVVDDSNKLFREDAEQYLAEKQRVHLPISAN
QLIETEQLSNNQQVADDDIITKDDTIYHKQIYDAFVLFADADIEFASKIVHKMEERNLKLCLKDRDVLAG
ISFEHNVLVKLISERCNRLIVVFSKEFLKSPLNEFVVTYAQAMQIEQKLRKILPCVYERIELPPALKYTT
ILDYKRSEHLFNYWDKLESSIKVRKDPPKPAEVKTPSAPAMPVPEIKVDPIDEPVAPKRKPQPQTQPQLP
TTTVALTPPSEPTLKTKSVSLRDISATMNRLLNSKSAETSASTSELCVKPEKKERKLLDRLKIGRLMPKK
SGESKSKKKKLAEAS

>C_quin_MYD88_CHICK_XP_001868621_1
MQPTTVEVTDVDRINLGEIPVSVLRQATFKLLAVLLNKKKIFKSEDGYYRDWRGLFQAIPLENHYIAEVE
ADADPCKKIFELWKIKATKEGKVPSLLELQNILGIIDRWDVVDDSNKLFREDAEQYLAEKQRVHLPISAN
QLIETEQLSNNQQVADDDIITKDDTIYKKQIYDAFVLFADADIEFASKIVHKMEERNLKLCLKDRDVLAG
ISFEHNVLVKLISERCNRLIVVFSKEFLKSPLNEFVVTYAQAMQIEQKLRKILPCVYERIELPPALKYTT
ILDYKRSEHLFNYWDKLESSIKVRKDPPKPAEVKTPSAPAMSVPEIKVDPIDEPVAPKRKPQPQIQPQLP
TTTMALTTPSEPTLKTKSVSLRDISATMNRLLNSKSAETSASTSELCVKPEKKERKLLDRLKIGRLMPKK
SGESKSKKKKLAEAS


>D_anan_MYD88_DANRE_XP_001959871_1
MRPRFVCHQQHSVAHSHTHSSSAVHYHSTHSHPRSHPHYHATDVSHRRYRSSANMVAVDGIGGVGGMGGS
LDSGTGMGHFNETPLSELSVETRTQLSRMLNRKKVLRSEEGYQRDWRGISELAKQKGFVDENANNPMDLV
LISWSQRSPQTAKVGHLENFLGIIDRWDVCDDIQENLAKDTERYHVKREQRQAALVDACPPPPSDCLETN
NNYSNSITVGQSVQILSDEDQRCVQMGKPLPRYNACVLYAEADIDHATEIMNNLESERYNLRLFLRHRDM
LMGVPFEHVQLSHFMATRCNHLIVVLTEEFLRSPENTYLVNFTQKIQIENHTRKIIPILYNPGMHIPQTL
GIYTHIKYAGDSKLFNFWDKLARSLHDLDAFSIYSTRQVQTPSPLEETAPQGVPTPSIRIQINDKDITDM
PNYNNCSSASEADTTMVSISGDTSSPLPEHKPKKKDKFLRKFTLNFGKSPKNTSSTSSGKPLRHAHSVST
IHVTERERTLSASSSNISTTSESRKWQPNILKKVLFSRSSSKLQTPG


>D_mela_MYD88_BOVIN_NP_001260821_1
MRPRFVCHQQHSVAHSHYQPHSHFHHHTHRHPNPPHHHHIYGATDVSYRRYRTAGMVVAEGVMDSGSGSG
TGTGLGHFNETPLSALGIETRTQLSRMLNRKKVLRSEEGYQRDWRGISELAKQKGFVDENANNPMDLVLI
SWSQRSPQTAKVGHLEHFLGIIDRWDVCDDIQENLAKDTQRFIMKQEQRQTALVEACPPPPSDCFETNNN
YSSSNNITVGQSVQILSDEDQRCVQMGQPLPRYNACVLYAEADIDHATEIMNNLESERYNLRLFLRHRDM
LMGVPFEHVQLSHFMATRCNHLIVVLTEEFLRSPENTYLVNFTQKIQIENHTRKIIPILYKTDMHIPQTL
GIYTHIKYAGDSKLFNFWDKLARSLHDLDAFSIYSTRQVQTPSPVEESAPRVTTPSIRIQINDKDVTDMP
NYNSCKVPEAETTIVSVSGDTGSPLPEHKPKKKDRFLRRITHSFGKTARSDGASGKTLRHAHSVSTINVT
ERERTLSASSSNISTTSESKKSFIKWQPNILKKALFSRSSSKLQTPG

>D_mela_MYD88_BOVIN_NP_001286246_1
MRPRFVCHQQHSVAHSHYQPHSHFHHHTHRHPNPPHHHHIYGATDVSYRRYRTAGMVVAEGVMDSGSGSG
TGTGLGHFNETPLSALGIETRTQLSRMLNRKKVLRSEEGYQRDWRGISELAKQKGFVDENANNPMDLVLI
SWSQRSPQTAKVGHLEHFLGIIDRWDVCDDIQENLAKDTQRFIMKQEQRQTALVEACPPPPSDCFETNNN
YSSSNNITVGQSVQILSDEDQRCVQMGQPLPRYNACVLYAEADIDHATEIMNNLESERYNLRLFLRHRDM
LMGVPFEHVQLSHFMATRCNHLIVVLTEEFLRSPENTYLVNFTQKIQIENHTRKIIPILYKTDMHIPQTL
GIYTHIKYAGDSKLFNFWDKLARSLHDLDAFSIYSTRQVQTPSPVEESAPRVTTPSIRIQINDKDVTDMP
NYNSCKVPEAETTIVSVSGDTGSPLPEHKPKKKDRFLRRITHSFGKTARSDGASGKTLRHAHSVSTINVT
ERERTLSASSSNISTTSESKKSFIKWQPNILKKALFSRSSSKLQTPG

>D_mela_MYD88_BOVIN_NP_610479_1
MRPRFVCHQQHSVAHSHYQPHSHFHHHTHRHPNPPHHHHIYGATDVSYRRYRTAGMVVAEGVMDSGSGSG
TGTGLGHFNETPLSALGIETRTQLSRMLNRKKVLRSEEGYQRDWRGISELAKQKGFVDENANNPMDLVLI
SWSQRSPQTAKVGHLEHFLGIIDRWDVCDDIQENLAKDTQRFIMKQEQRQTALVEACPPPPSDCFETNNN
YSSSNNITVGQSVQILSDEDQRCVQMGQPLPRYNACVLYAEADIDHATEIMNNLESERYNLRLFLRHRDM
LMGVPFEHVQLSHFMATRCNHLIVVLTEEFLRSPENTYLVNFTQKIQIENHTRKIIPILYKTDMHIPQTL
GIYTHIKYAGDSKLFNFWDKLARSLHDLDAFSIYSTRQVQTPSPVEESAPRVTTPSIRIQINDKDVTDMP
NYNSCKVPEAETTIVSVSGDTGSPLPEHKPKKKDRFLRRITHSFGKTARSDGASGKTLRHAHSVSTINVT
ERERTLSASSSNISTTSESKKSFIKWQPNILKKALFSRSSSKLQTPG

>D_willi_MYD88_BOVIN_Fbpp0248787
MLPQYICPEQHHLQHSITSTTDTADTTTHSPPQLRQHPPTHSHNYSTVDVSGSDLNWHRPPAPHHRYHRP
PAKMVATMDHQSPQIGGGIGGMGFNQTPLSELSIETRNQLAGMLNRKKFLHSEEGYARDWRGIAALAKQL
GFVSENSDHPMDAVLNSWIERNATTADIGHLEQFLGIIDRWDVCDDIQENLLKDTQRYLTKQEQQQAVIK
LVNQSPDPPSKIISCIEPNNNIHNSNNNNHNNNNSKVPTSMGQNVMILSEDDQKCVEMGLPLPRYNACVL
YAEADIEHATEIMQNLESGRYNLKLFLRHRDMLMGVPFEHVQLSHFMATRCNHLIVVLTEEFLRSPENTY
LVNFTQKIQIENHTRKIIPILYKSDLHVPQTLGIYTHIKYSGDSTLFNFWDKLARSLHDLDSSAIYGTQL
PMTSSKEVAGSPQPQQPRVTTPTIRIQLNDCDISSTDLTNYKQSAASKSNSTLDDDSHLTLMSGDTSAPL
PERKMKKKDKFLQKLTISFSTTPRNGTTVKPLRHAQSVSAINMERDRTLSASSSNISTTSETKKSSNKWR
PKILKKVLFSRSSSKLPTATLS

>G_brev_MYD88_PIG_GBRI036154_PA
MNIDAFRSLLEDEIRAIQNTPLTALSKNTKLRISAELNRKKIIRSERGYQRDWRGLALLAVQKNYCEENI
LCTNDDPTMKILQLWCSNSPKTATFAYLGIYLGQIDRWDIYYDIYKNLVEDSKIYQQQTAEILNKDHYNA
KENNQSANLNKNFEVESGSKMLTKDDVVRAQNNLPPQNYNAFVLFAEKDINYAVEMIDKLEKNSNYNLKL
CIKHRDLLTGLSFEHVALMELIQARCKHLIVILTKEFLKSPENEFLVNYTQVLQMQNKGRKIIPLLYEDG
VDTPLLKVYTHMRYGVSNSLFDFWPSLATSIRNVDLLSDEIPSATKCFPRSQSEVTNSHSSPEIANINLN
EQNVMANQKLFKSENINSNTLTDNATGDDNDHFIGNLPITSKSDNAANMFELSVRTSTGGKKKKKKWPNN
LFEKVFSLNTAKLKETV

>G_fusc_MYD88_BOVIN_GFUI023397_PA
MVRSHRDNMNVNCSSGPTNGLKSVVEGEMRAFQDIPLTALSKNTKQRISNSLNMKKIIRSEAGYKRDWRG
LAVLALQKNYCEENILSSSDPTARVLQLWCSNNPKTATFAYLGNYLGKIDRWDIYFDIYENLVEDSQIYQ
QQRSEVLSEDNSDGTKKNTSVDLNNQLDFISNSKILTKDDVVRAQNNLPPQTYDAFVLFAEKDINYAIEM
IDKLENNSDYHLKLCIKHRDLLTGLSFEHVALMELIQDRCKHLIVVLTREFLKSPENTFLVNYTQALQIQ
NKSRKIIPLIYEDGVVTPLLKVYTHMRYGVTNSLFDFWSSLATSIRNVDLSSRGISSITANIPKKQCETT
ETHSSPTVAAVKTHMQNVKAEGNENISKGKNINSNILMDTASENNDSIGEWPISRKTENASNMLDFPARS
STSGKKRRKKWANNLFEKVFSHSTAKLKETV

>L_cupr_MYD88_DANRE_XP_023304317_1
MVQNVTLSSSNMNHSSMSINSSIGSIDSPTVEHDVIAFQEIPLTALSKKSLRKLSNLLNSRKILRSEEGY
ERDWRGLASLAKQKCLCDENGVSGDDPMTKVIQLWCTNNPKTATFAYLEQFLGVIDRWDVSDDIYENLVE
DTKIYQAKLQQCLDLNSDDNVDMNIAKSYGDFGHGSDPNILTTSDVIRAQKGLPPQMYDAFVLYADADLN
YASEMLTKLEDNPQYNFKLCMKDRDLLGGVQFEHVALTQLIEERCKHLIVILTEEFLKSPENKFLVNYTQ
ALQIQHKTRKIVPLLYDESVDIPRTLKIYTLLRYNSGTSSLFNFWSKLANSIQNVNLTADISTISKSNSK
NETNRISTANIHTSNKIDSQLINLPSPPTEIPSISIIPPDDNEKPMKEDRKLKHFTMRSPRNKVPLNDGA
VLRNAHSTGQLNMSTTSICSETKKKKKWSSKILKKVFSRSSSKLQEA

>L_cupr_MYD88_DANRE_XP_023304318_1
MVQNVTLSSSNMNHSSMSINSSIGSIDSPTVEHDVIAFQEIPLTALSKKSLRKLSNLLNSRKILRSEEGY
ERDWRGLASLAKQKCLCDENGVSGDDPMTKVIQLWCTNNPKTATFAYLEQFLGVIDRWDVSDDIYENLVE
DTKIYQAKLQQCLDLNSDDNVDMNIAKSYGDFGHGSDPNILTTSDVIRAQKGLPPQMYDAFVLYADADLN
YASEMLTKLEDNPQYNFKLCMKDRDLLGGVQFEHVALTQLIEERCKHLIVILTEEFLKSPENKFLVNYTQ
ALQIQHKTRKIVPLLYDESVDIPRTLKIYTLLRYNSGTSSLFNFWSKLANSIQNVNLTADISTISKSNSK
NETNRISTANIHTSNKIDSQLINLPSPPTEIPSISIIPPDDNEKPMKEDRKLKHFTMRSPRNKVPLNDGA
VLRNAHSTGQLNMSTTSICSETKKKKKWSSKILKKVFSRSSSKLQEA

>M_dome_MYD88_DANRE_XP_011292095_2
MSINSSASSIESPSSPSGGITFQDVPLSELSKGSMKKLSHLMNSKKILRSEEGYERDWRGLALLAKQKTL
CDENSNTGDDPMNKVIQLWCKNNPNTATFANLEKFLGIIDRWDVCDDIYENLCQDTKLYQTKIQQNDNAV
ESCDNSFDLNDDFGQGSDPNILTTDDVIRAKKGLPPQRYDAFVLYADTDLTYVTEMLTKLEDNSEYNFKL
CIKDRDLLAGVAFKHVALTKLIEERCRYLIVLLTNSFLKSAENKFFVDFTQALQIEHKTRKIIPLLYENI
DIPRTLNIYTHLRYSTTSLGFCDYWAKLANSIRTVNMVVENSTNATAFKKDMHSSTPLTPSRPMSAVTPQ
KTACCLPSPPTDIPSISINGEAVLSSDNGIKTTARPKSRAFTLRHNKSAHVLKESSVLRNAHSTGQLYTS
YDCNNAASMSNISTSSEKKKKKKLTKILSKVFSRSNSRLQQQQISSS

>R_zeph_MYD88_PIG_XP_017472731_1
MVQQQRLAISIPNINTRMPSISSAGISTPGSASSTTSSTYNASVSASMDSPAAEVNSADIGLFVETPLQE
LSANTRLQLSQLLNCRKILRSEDGYERDWRGVAELAEVRSFCSSNNDDPMRTVLREWCSHRPQTATFARL
QQCLGIIDRWDVSDDIYENIVEDAKKYAIKLRQKSLIAGDTTDASTSAAEASTLWSNSASHFLPSSNGVN
GSDVNSNERDPSMTILTRDDVILAQKGLPPQQYDAFVLFADADIEQAAEIQTKFEENEKYNFKLCFKNRD
LLGGVPFTHVALTQLIEERCRYLLVILTKEFLDSPENQFLMNYTHALQIQNNTRKIIPLIYEDSVIIPRA
LKIYTHLKYNPVPTTLFDFWARLGDSIRRAYNAADPSPFGLTEVDNLPATRQLSSDTSYSSLPSPRTTVT
TPTSPIPSININGHAYTPDEEKEDVFQQKEQRYHFTKRSSLRHHNSVYSHNHHNNRISQLTNGYGLRNAH
STSQLNAGVTVDNSVSMSDLSISNEAAKKKKKKPIKAVLKRVFSRSSPKLQETAE


>C_felis_MYD88_SALSA_XP_026475316_1
MMLNHNRALSIGPANENIDVSDTSNFPIRILGTRTINTISHLLNPRKIFTTDEGIPRDWRGLAHCLDVPG
EFLSSYSSRPDPTATILANQGRNITIKRLHDVLARLDRWDIIDDIKEFVEGDVRRHLLQIDSNPCEIEEN
VFEPHNIQNDQLCIEMNSYDAFVLHAEDDEHFAREVVSQMSARGLTLCTKDDLVGGQFEHEAVMNLIAER
CNRLVVIVSPAFFESAANTFFTNFAQAIAIEQRKRKIIPCVFKQCPKLPYNLSIYYRLDFERFNRLGNFW
DKLTESIQGRQCARNRTQSNVVIREIEQTPNKGMTIAHSLPNNLSAYPQLCGATSTDSNQKQEKHLVEDS
LPNLPSLDNLSDLNSTSSQDLLTKPSEKSKKQKWLKKMVNNISISKKDKKKIAVVL

>A_echi_MYD88_DANRE_XP_011054904_1
MTIDLSTVPLVAATVASRQVIATMLNPVKVLPSDNGLPRDWRGLAHQLEFNSKFVSMLVSHSDPTMRIFT
ELTDKNKKDFTIKDFQAMMEQMDRWDIIDDTEALFQSDAEKYLEHQQRAQVSADPMDECTDKKILTLDDI
HRLKQGLAPQYYDAFLLYAEEDIVFVKEMIEKLEIQFKLKLCLKDRDLVAGLEFEHEAVMELISERCNRL
LIIVSPNLMTHSANKFFLNYTQALSIEKRQRKIIPCIYKSCDLPFQLKYIFNLDYNRKGLFDFWGRLRDS
IQTSNSTATSSSTQIGNSSITQETTEIKKTFSDKYIDEPYITQKTSEALIFPQQKSENCKDEVIAKAISD
IETLNVNNKKNKTLLRWENITSNFKTKQTKKSDQLTTEAIVQNLPSVDNLDSLDLSSTHVYEKKKKNLFS
KFIKKKILVKT

>A_echi_MYD88_DANRE_XP_011054903_1
MTIDLSTVPLVAATVASRQVIATMLNPVKVLPSDNGLPRDWRGLAHQLEFNSKFVSMLVSHSDPTMRIFT
ELTDKNKKDFTIKDFQAMMEQMDRWDIIDDTEALFHFFIVVESDAEKYLEHQQRAQVSADPMDECTDKKI
LTLDDIHRLKQGLAPQYYDAFLLYAEEDIVFVKEMIEKLEIQFKLKLCLKDRDLVAGLEFEHEAVMELIS
ERCNRLLIIVSPNLMTHSANKFFLNYTQALSIEKRQRKIIPCIYKSCDLPFQLKYIFNLDYNRKGLFDFW
GRLRDSIQTSNSTATSSTQIGNSSITQETTEIKKTFSDKYIDEPYITQKTSEALIFPQQKSENCKDEVIA
KAISDIETLNVNNKKNKTLLRWENITSNFKTKQTKKSDQLTTEAIVQNLPSVDNLDSLDLSSTHVYEKKK
KNLFSKFIKKKILVKT

>A_echi_MYD88_DANRE_XP_011054902_1
MTIDLSTVPLVAATVASRQVIATMLNPVKVLPSDNGLPRDWRGLAHQLEFNSKFVSMLVSHSDPTMRIFT
ELTDKNKKDFTIKDFQAMMEQMDRWDIIDDTEALFHFFIVVESDAEKYLEHQQRAQVSADPMDECTDKKI
LTLDDIHRLKQGLAPQYYDAFLLYAEEDIVFVKEMIEKLEIQFKLKLCLKDRDLVAGLEFEHEAVMELIS
ERCNRLLIIVSPNLMTHSANKFFLNYTQALSIEKRQRKIIPCIYKSCDLPFQLKYIFNLDYNRKGLFDFW
GRLRDSIQTSNSTATSSSTQIGNSSITQETTEIKKTFSDKYIDEPYITQKTSEALIFPQQKSENCKDEVI
AKAISDIETLNVNNKKNKTLLRWENITSNFKTKQTKKSDQLTTEAIVQNLPSVDNLDSLDLSSTHVYEKK
KKNLFSKFIKKKILVKT

>A_pisum_MYD88_DANRE_XP_016658853_1
MFCWDWRGLCTLLNYTIPSGCDPTDPIGKIFKFCEAKTTIAHFTRCLERIDRYDVVEETEELFISDIKYF
KEQCSLAKYPTPVVPNDFDINIITLDDINSSSNGLPLTRYDAFLLYDKADIQSAAAVVEKLETDYKLKLC
LKDRDLRPGVMFEYQSIIKLISDRCNWLIIIVSNDFSNSPWNRFIVNYIQSLAIEKRLPKIIPCVFDDCV
LPEELKCYVHLYFNKYNPFCDPWQKLMITVSPYKNLALADSVKANPSCQNTSITTVDKKKVIKFSSEEIN
LPPKPPKPKSVFDRLVKTVGNISVKVVPTKWNKKKVKCTSL

>A_pisum_MYD88_DANRE_XP_008181701_1
MPRKSFHHPKNYPGRDWRGLCTLLNYTIPSGCDPTDPIGKIFKFCEAKTTIAHFTRCLERIDRYDVVEET
EELFISDIKYFKEQCSLAKYPTPVVPNDFDINIITLDDINSSSNGLPLTRYDAFLLYDKADIQSAAAVVE
KLETDYKLKLCLKDRDLRPGVMFEYQSIIKLISDRCNWLIIIVSNDFSNSPWNRFIVNYIQSLAIEKRLP
KIIPCVFDDCVLPEELKCYVHLYFNKYNPFCDPWQKLMITVSPYKNLALADSVKANPSCQNTSITTVDKK
KVIKFSSEEINLPPKPPKPKSVFDRLVKTVGNISVKVVPTKWNKKKVKCTSL

>A_pisum_MYD88_DANRE_XP_001948320_2
MDPASCSTVSEDFANILISVLRLPTRERLSCMLNATKVIPSPEKLPRDWRGLCTLLNYTIPSGCDPTDPI
GKIFKFCEAKTTIAHFTRCLERIDRYDVVEETEELFISDIKYFKEQCSLAKYPTPVVPNDFDINIITLDD
INSSSNGLPLTRYDAFLLYDKADIQSAAAVVEKLETDYKLKLCLKDRDLRPGVMFEYQSIIKLISDRCNW
LIIIVSNDFSNSPWNRFIVNYIQSLAIEKRLPKIIPCVFDDCVLPEELKCYVHLYFNKYNPFCDPWQKLM
ITVSPYKNLALADSVKANPSCQNTSITTVDKKKVIKFSSEEINLPPKPPKPKSVFDRLVKTVGNISVKVV
PTKWNKKKVKCTSL


>B_impa_MYD88_DANRE_XP_012240977_1
MTVELSAVPLVSLSAQSKCVISSLLNPLKILPSENGLPRDWRGLAHVCKLSGEIIPLLTSHPDPTAYILT
AWQQQEKDITLKDLQTVLEEIERWDILDDTSKLFEKDGERYLEQLQRSQTSAEVISNDIDEKVLTVDDIH
RLRQGLENQYYDAFLLYAAEDVNWATEMLEKLENKYNLKLCVKDRDLIAGVTFEHEAIMTLISERCNRLI
VLISNNFLKSPANKFFLSYAQALGIDKRQRKVIPCLYEKCKLPPQLQYMFVLDYNRVGLYDFWGKLRDSV
QVVNKVEENTSIVPVKDFSNFDATNENEKDKESTKESFEVQKPRLQNNKEMLNIKENANIPEFDSVHKLK
DNDNSKDNFLQWTKKNFLQWSKKENNRKEYVPISETVSLPSIRNLDTLSTSTESIEKKNKTKFINKYVKR
VQLKKILVKS


>C_flori_MYD88_DANRE_XP_011264086_1
MTVDLSTVPLVGISAVSKQIITAMLNPKKVLSSDNGLPRDWRGLAHLLELNGEIMSLLVSHSDPTTYMLT
MLEKNKKNITIKNFQTMMEEMDRWDIIDDTEAIFQNDAVKYLEQQQRAQVSADLIDSVDQEVLTLGDVHR
LSQGLETQYYDAFLLYADEDVSFVNEMVQKLEAEYKLKLCLKDRDLVGGVAFEHEAVMKLISERCNRLLI
IISPNFLKSSANKFFLNYAQALSIEKRQRKLIPCIYESCELPFQLKYISTLDYNRRGLYNFWDKLHDSIK
TSNSINTNNITQRRNTTKEVTEVKDILFDKHDNIPQNSQKTNETSKYLQQKNKKYTIAKINDAKALNVDS
KKNKTLLRWEKITNWKMKQTKQSGQLITETAIQNLPSVDNLDSLDLSNTDIYENKKKNLFSKFTKKKIGI
KA

>D_pulex_MYD88A_XENLA_EFX88460_1
MASFDNNSHLDGYLCSLRTTTLAKLSNMLNPAKVLLTDDGHLRDWRGLAELMGCDMLVIQNLEKTSNPFA
GLISQAKDLTANQLIEYLEKMDRYDVVDDTIALMENDLYLASRQTNLQETKQDIPQIVTIGDQEQFSEDG
TLVQYDAFVLYAREDQEFVNTVVKKIEGEYGMKLCLKDRDFIAGLPFEHQAVTELISNRCRFVLPIFSPN
FLNSEDNKFVVNFSEALGIERGCRKIVPCVYQQCDLPKSVRYYTRLDFTRQNPYWDFWDKMKKSLADPSA
PPSERTDKINISTTENNTEQKYPARLSLKGDLSEKSKSYPENVPPTCSKSSSSGEQKENKLVHEEVVQEM
PERGRETKHWLKKMWKKSKKKSVDKQKVKVLAF

>E_dani_MYD88_TAKRU_EDAN009576_PA
MTGPVDLSKVPLKALGPRTLDDICVKLDSKKILISDDGKLRDWRGLADAVGLPGDEITALGCLQNPTYKV
LEQWQKLKDPQIAASLANLVDILASIDRWDIADDTEALIVRVSNIATISVKDAETYLSRDTEQVKESLSL
LNTLTEDDLWRGEGEKPQLYDALLLHAEEDEEKAIGILNSLEKRGLKICIKQRDLLVGTLEHFAQLRLMA
DRCNRVIAIFSNAFLKTDLNIHLVAYAQAIGITQDHRKVIPVVFEECNVPVELNYCFRLRYTQSNALYNF
EDKLFTSVCPSHKLLPLANANRSQGALPKTTQQKKEAPASKENKPTSNEATLCATLPEVPNHEPTESGYQ
SDSSKEDIAVTKPKKKSKIAKIFKRLGYKTKA


>F_occi_MYD88_TAKRU_XP_026271905_1
MSGQAEIDLSEVPIAALRDRTRRLLEESLNEARVLPTDENIPRDWRGLAHFTGINTLSLAKSTNPCSEIL
KLWDEDKLSKGDKRPSLRDLLNIFAQIDRWDVYDDSEPMMLEDATHYTTSLQVQPVVKETIQPFENGCLT
QKDVERCRDGLPLLKYDAFLLYADEDLKYARMMIDKLEYEYNLQLVVKDRDLLTGVGFEFKAITKLIAER
CSCMIVILSPNLLKSEANMFFLAFAQSLSIQQQQKRIIPCKYEPCDLPPEISYLYYLDYQRSLLFNNFWQ
RISSSIKAAIDAPVPQKVSPQLSTTSSQSEARCTITEIPSEEIQPDVESTVTEEQTAIVRMSDPSTHFPG
NSLENSTEKNWFCSKSSIKSDDISQPSKPQDTSLISRIKKIKKSKNWFKKKKAVAVEA

>F_occi_MYD88_TAKRU_XP_026271906_1
MSGQAEIDLSEVPIAALRDRTRRLLEESLNEARVLPTDENIPRDWRGLAHFTGINTLSLAKSTNPCSEIL
KLWDEDKLSKGDKRPSLRDLLNIFAQIDRWDVYDDSEPMMLEDATHYTTSLQVQPVVKETIQPFENGCLT
QKDVERCRDGLPLLKYDAFLLYADEDLKYARMMIDKLEYEYNLQLVVKDRDLLTGVGFEFKAITKLIAER
CSCMIVILSPNLLKSEANMFFLAFAQSLSIQQQQKRIIPCKYEPCDLPPEISYLYYLDYQRSLLFNNFWQ
RISSSIKAAIDAPVPQKVSPQLSTTSSQSEARCTITEIPSEEIQPDVESTVTEEQTAIVRMSDPSTHFPG
NSLENSTEKNWFCSKSSIKSDDISQPSKPQDTSLISRIKKIKKSKNWFKKKKAVAVEA

>H_melpo_MYD88_XENTR_HMEL008160_PA
MVVDLTAVPLSALSNESRNILSSRLNPKKVIPIVGPDQLPRHRDWRGLASLAQISTEVAASINDYTDKTA
RVLEIWSKSSDGAATIAKLLDFLQLIDRFDVCEDLIDLHKENKLIVNPSNGDHQIVTWDENDKDIITYDD
KLLGFPQKYHAYVLHAREDKDFVDELVIRMRSQGLKLCTEEDLLIGHPTRVEPVSRLILHRCRYTVLIYS
SDFWKNSDIAFYTNLAHVDGINKQQIKLIPIKYRECIIPHLLAQYHCLHYMSGGVLNPYFWYRLSDSLRI
VNEPRIEYNSTSSVIIKELSTSRNGGINGFKDKLALPPIRMDSSSMENLPTIENLPTIDIDTNLSAETKS
LSSTSETSEKKKKTIGARIMNTLKGKKHK

>L_fulva_MYD88_XENTR_LFUL018800_PA
MSVPEEVQKCPVHALRLNTIAKISNSLNSNKILPTDDGFLRDWRGLAQLAGIDVQIVMNIASKSDPTAEF
FKSWSRIGDQEKSVSVGLLLSFLRKMDRWDAIDDTTKMIGYFGNVTEVFCVIELIFSVSDDVCRLDKGLL
PQNYDAYLLFAEDDADFAMQIIDRMENEYKLKLCVKDRDLVGGLAFEHEAIMKLIAERCNRLIVVVSPNF
LKSEANKFFVTFAQALGIDQRQRKVVPCLYQRCQLPPELSYYFLLDYNRAGKFWNFWEKLRDSILAPNSA
AVSSSVSESNLTGLNQIKDNVSVSMPCKKNKARPMKWFRRLLPKEKKRHKMKALEV

>L_migra_MYD88_DANRE_JAMg_model_1018_1
MAGVEDPDLFKVSIKALKPSTQDMVCSLLNPLKVIPTDEGLPRDWRGLAQLVGLHGEKIPQVSSNANPTE
QVLKQWPENSIGLLQKYLGLLDRWDIVDDTEALMKNDAIEYLKSVERASSSASVIDVETDKQILTRDDVI
RAEKGLKPQTYSAFLLYADEDENFAMQVVDEMETKYKLKLCLRDRDLVGGLAFEHEAIMRLISERCNRLI
VVVSPNFLKSEANKFFVTFAQALGIDQKHRKVVPVLYQKCQLPPELSYYFLLDFTRPGHLWNFWEKLHDS
IAAPSASSRATRDFSRTEEITVKHKTDDQLKEPMGSRLPYHSAPYEIQASALYKPCSLKDIPSDSLFTPV
KQRMPSDGKRLKKSKSPSLENLKPKTWLKRFLPSYSQKKKGSKVAEGYKC

>O_taur_MYD88_SALSA_XP_022902440_1
MSDSTTNEKFNVSISILSATARTILSTLLNPPKCIPTKENLQRDWYGLADLLGYSSEEISLFRISSDPTN
NILQKWESCEDSIIAKLLCCLQKMDRFDIIADIFDIIISDIALYENSNKAGSNNIDTSLFITIKDYEYHR
RGLQPIIYHASILYAPEDVDFAYEIVTHLENKFKMNIFVPERDLIVGIMEKNATMRIIASRCQKLLTILS
PAFIESSVNKYFLSFAQSLGVDNSMRKIIPIVYKICDIPIELQPIHKLSYKSAWPGNFYEKLQYSLQKAK
CIDTSNSSFKSTASINGGVSAIQSFPKHDNVEILQTIKKPETSGSIPKKKVGVVQKVMTKIGIKKKRSKK
KEMVEVAA

>M_rotu_MYD88_DANRE_XP_012146576_1
MFRDWRGLAHSSNLSGEILPLLMSHSDPSAYILSIWQERQKDVTLKDLQTALEEIDRWDIIDDTSELFEK
DAAKYLSSENSAEVIENEIDKKILTVDDIYRVRQGLQNQYYDAFLLYADEDENFALMTVEKLEKQYNLKL
CLKDRDLIGGITFEHQAVMTLISERCNRLIVIVSPNFLKSPANDFFLSYAQGSGICKGQRKIIPCLYGQC
ELPRQLNYMFVLDYKRCLYNFWERLRDSVKTVNGVNTEKELQLFTENEAIFRTVKTNIKYQTEENPKCLT
PLKEDEVLKDVNESLVTVETPNNSKLDNVQDKNKKRMNFMPLWRKWIRKVDYDKRKYTITKTISLPSLEN
LPSLNTSIDSIQKKQKSKISRYLKKVPLRS

>M_rotu_MYD88_SALSA_XP_003705811_1
MTTDLSKVPLVALSVKTKEVISTLLNPPKVIPTENGLPRDWRGLAHSSNLSGEILPLLMSHSDPSAYILS
IWQERQKDVTLKDLQTALEEIDRWDIIDDTSELFEKDAAKYLSSENSAEVIENEIDKKILTVDDIYRVRQ
GLQNQYYDAFLLYADEDENFALMTVEKLEKQYNLKLCLKDRDLIGGITFEHQAVMTLISERCNRLIVIVS
PNFLKSPANDFFLSYAQGSGICKGQRKIIPCLYGQCELPRQLNYMFVLDYKRCLYNFWERLRDSVKTVNG
VNTEKELQLFTENEAIFRTVKTNIKYQTEENPKCLTPLKEDEVLKDVNESLVTVETPNNSKLDNVQDKNK
KRMNFMPLWRKWIRKVDYDKRKYTITKTISLPSLENLPSLNTSIDSIQKKQKSKISRYLKKVPLRS

>N_vitr_MYD88_PIG_XP_008206894_1
MPDLSLVPLTALSPEVQHLISTFLNPPKVIPAGCGTSGLPRDWRGLAQVCSIGGELMPAIASHADPTKRI
LDIVQTKSQNFTLKSLQDALKSLERWDILEDSEPLLERDALLYMERLKKSQETAEGNDYSADAEILTFDD
QFRIERGEGKQHYDAFLLYANEDEEFAQEMIENLEKKNHLKLCLKERDLVPGLSFEHEAIMRLISERCNR
LITIISPDFFKSPANKFFLNYAQASGIDKRQERKIIPCVYKNCELPPQLTYYSKIYYKQVSPDFFWDKLT
RSMKAIQSVQNAQMFTKNSSDSKAKSSNSTKNTPLQEPKKKVEKNPPVETSKAVNGLKNRVLLPWKRREN
AELSEKPNKKGEKLVTQDPIPKLPSLDGLDSLSCVTSSANTTTKKSKKNKKFLGNYVKKVQSLLTKS

>T_casta_MYD88_RAT_XP_015833001_1
MGCSGIGEVWLACARLAPIMRRVLSTIQTPQIKCYSCEMDRFDVADDVLDLIDEDIKLYKANPQGYELKP
LYSEADKYIITTDDVIRINEGRDLEIYDAFLLYDHDDIEFAIELLDRMEKEYGMKFCVKDRDLVGGGLEM
DKMIKLITHRCNRLVVILSDSFFKSSANEYYLSFAHAYGIESQRKIIPCIYKNLTTNPPHMKCLFTLDFQ
RMAAFNVWDKLRDSIRVVSAEKFKVNRSQSDNGQVLRSALHQRDPIGLRPLNHGVKFSSSVGDLKSTEAI
SEPPLNPSTSADNLESCSEQKKEKKTTLLKKIKGHFKRDKDCSSKAEKGSKGLKKHLKRATAVAN

>T_casta_MYD88_RAT_XP_008190565_1
MGCSGIGEVWLACARLAPIMRRVLSTIQTPQIKCYSCEEMDRFDVADDVLDLIDEDIKLYKANPQGYELK
PLYSEADKYIITTDDVIRINEGRDLEIYDAFLLYDHDDIEFAIELLDRMEKEYGMKFCVKDRDLVGGGLE
MDKMIKLITHRCNRLVVILSDSFFKSSANEYYLSFAHAYGIESQRKIIPCIYKNLTTNPPHMKCLFTLDF
QRMAAFNVWDKLRDSIRVVSAEKFKVNRSQSDNGQVLRSALHQRDPIGLRPLNHGVKFSSSVGDLKSTEA
ISEPPLNPSTSADNLESCSEQKKEKKTTLLKKIKGHFKRDKDCSSKAEKGSKGLKKHLKRATAVAN

>T_casta_MYD88_TAKRU_XP_008190563_1
MEAAGESREVPITVLRPKTKALLCDLLNPQMFMPGPNGVLRYWRGLAGLCQISPNYEASLVNDSNPTDKV
LQLWYEKDPQRCTVQQLLLFLEEMDRFDVADDVLDLIDEDIKLYKANPQGYELKPLYSEADKYIITTDDV
IRINEGRDLEIYDAFLLYDHDDIEFAIELLDRMEKEYGMKFCVKDRDLVGGGLEMDKMIKLITHRCNRLV
VILSDSFFKSSANEYYLSFAHAYGIESQRKIIPCIYKNLTTNPPHMKCLFTLDFQRMAAFNVWDKLRDSI
RVVSAEKFKVNRSQSDNGQVLRSALHQRDPIGLRPLNHGVKFSSSVGDLKSTEAISEPPLNPSTSADNLE
SCSEQKKEKKTTLLKKIKGHFKRDKDCSSKAEKGSKGLKKHLKRATAVAN

>A_melli_MY88A_XENLA_XP_006560503_2
MTIDLSTIPLVALSIESTQVVSSLLNSPKVIPCENKLPRDWRGLAHLCELGGELMPLLISHPDPTAYILT
YWKKKQKNITIKDFQNLLEKIDRWDILDDTLKLFEQLQKSQTSAEKIENDTEIEILTIDDFYRKEQGLSE
QNYDAFILYADEDIKFANEMVDKLEKEYNLKLCLKDQLLGGITFEHEAVMKLISDRCNRLIVIISPNFLK
SPANKFFLNYAQALGIGTQQRKIIPCLYERCRLPPQLQFMVILDYNKLVSYNFWGKLRDSIQVSNKIKEN
LNIFPIKNDSNLNMNNENDKDKQNTSNVERKIEIEKLQIQNKKETFDRKENSNQFEFVSINNNSKDNNKK
HNHFLLWSKMWSKKGENNKREDASITKTISLPSIESLDTLNSTELIEKKNKTRLIDKYIKKYQLMIHKDH
LA

>A_melli_MY88A_XENLA_XP_006560502_2
MTIDLSTIPLVALSIESTQVVSSLLNSPKVIPCENKLPRDWRGLAHLCELGGELMPLLISHPDPTAYILT
YWKKKQKNITIKDFQNLLEKIDRWDILDDTLKLFVRDGEKYLEQLQKSQTSAEKIENDTEIEILTIDDFY
RKEQGLSEQNYDAFILYADEDIKFANEMVDKLEKEYNLKLCLKDQLLGGITFEHEAVMKLISDRCNRLIV
IISPNFLKSPANKFFLNYAQALGIGTQQRKIIPCLYERCRLPPQLQFMVILDYNKLVSYNFWGKLRDSIQ
VSNKIKENLNIFPIKNDSNLNMNNENDKDKQNTSNVERKIEIEKLQIQNKKETFDRKENSNQFEFVSINN
NSKDNNKKHNHFLLWSKMWSKKGENNKREDASITKTISLPSIESLDTLNSTELIEKKNKTRLIDKYIKKY
QLMIHKDHLA

>P_huma_MYD88_RAT_PHUM536290_PA
MDVKTLDYSKIPLIALKKTTQNILSAGLNQHKIIPNNDGIPRDWRGLGHLIGLNGVEMGWIEATPDPFSA
LLNHWGKNGNLNLLQNYLKIIDRFDVLDDAKQFIESNSLEYAKNLNSLNTSVANVNLESDKVILTTDDVI
RLENGMEPQIYDAYILYAEEDVNFATEIIETMESKYNLKLCVRDRDLIGGVQFEHDAITKLIAERCKRLV
VVVSPNFLKSKANKFFVTFAQALGLDIRERKVIPILYEKCIVPPELSYYFCLDYSRANKLWNFWEKLRDS
IQAPEMSDKTGNVVSVKSGDKTNDHWITRTHFDSKKERGVEEEEEEEEKDDEGEVIVKEKPGSSTTYKRV
DSKMSSRKKKNVYKLIKNSLSKALKNSNQQTNDMDKTTNSKQSKNSILNSFLSGEKILIENYNNSSSSLE
RDDESDVNVDDDFDSYNKKILGKKKLSNKKKDKVVVEPLLS

>P_papa_MYD88_JH665131_1_1 
FQLCEKSRDLKAGHLEHEAICRLISERCSKLILIVTRAFLQSAANTFFVNMAQAFGIEKR
RRMIIPCLYENCILPPNLSFYFVLNYQRSGKLYNFWDKLKQSIQ

>L_longi_MYD88_JH689329_1_1
SAHSRINLYDVPVTALRTKTRELMALLLDPIKYLPSEEGRQRDWRGIAEVTGFRNQQTTF
IGNQRSPTLKLLEMLGKQGGEVVTLAELQRILGIIDRWDVVDDTNQSFLEDAEIFLCAKP
KFVELPEKGSAPSEWDDDTNILTNDDAPGLLQKYDAFVLFADEDIEYATELIERLEESGF
KLCEKSRDLKAGHQEHDAICRLIAERCNKLILIVTQAFLQSAANTFFVNVGQAFSIEKRR
RMIIPCLYEKCILPPNLSFYFVLNYQTSGKLFNFWDKLKQSIRNTPMESAVQLAKPTITI
TEVDSPQTSKLAAIEGAKTNEKTPDSPPVHPIYNSSKPSIVIKKSYTKQRTVSMWELSTN
PDSGKGSDSPMSPLPALVSPSSGSKKEKWYKKLLTPSTKKSCDGS

>B_germ_MYD88_PYGN01000189_1_1
DVYRLEQGLEPQRYDAFLLFAEEDQDFAMQIVEKMENDFGLKLCLKDRDLVGVTFEHEAI
MRLIAKRCNRLIVIASPNFVKSEANKFFVTFATAIGIDQRLRKVVPVMYQRCELPPELNY
YFWLDYSRSGKLFDFWLKLHNSVHSP

>C_secun_MYD88_XP_023725093_1
METQRDWRGLAQLAGFSGQMVALMGSKPDPTAQVLSQWRQGSVGLLRSILGQLDRWDIVNDTQNMMDHDA
VLFLKRKEETGASAPELDADVDKEILTIADVYRLEQGMEPQRYDAFLLFADEDQDFAMQIMDRMETEYGL
KLCLRDRDLVGGLTFEHEAIMRLIARRCNRLIVIASPNFLKSEANKFFVTFATALGIDQRLRKVVPVMYQ
RCQLPPELTYYFWLDYSRAGKLYDFWTKLHNSIHSPSNMQSSRTNLPAIKANGEESCSLKPQPVLEHNTV
ISSNWKDEDPADSCSLGSENSSTLSQNFEASVLKKQKSLSLESLKSKTFTKLLNKISRRKAQLAEAT

>C_secun_MYD88_XP_023725092_1 
MASVVDPDMFQVPLAALCNSTREALSTHLNPLKVLPTDEGLLRDWRGLAQLAGFSGQMVALMGSKPDPTA
QVLSQWRQGSVGLLRSILGQLDRWDIVNDTQNMMDHDAVLFLKRKEETGASAPELDADVDKEILTIADVY
RLEQGMEPQRYDAFLLFADEDQDFAMQIMDRMETEYGLKLCLRDRDLVGGLTFEHEAIMRLIARRCNRLI
VIASPNFLKSEANKFFVTFATALGIDQRLRKVVPVMYQRCQLPPELTYYFWLDYSRAGKLYDFWTKLHNS
IHSPSNMQSSRTNLPAIKANGEESCSLKPQPVLEHNTVISSNWKDEDPADSCSLGSENSSTLSQNFEASV
LKKQKSLSLESLKSKTFTKLLNKISRRKAQLAEAT

>B_mori_MYD88_XP_004921573_1 
MQLKMASDSDINNLPLLMIPYKTRQMLSCLLNTKKIIPSDGPDKLPRDWRGLASLVGISSQEAGSIHQCS
NKTDKVLEIWQRNGSPTVGQLLEFLQRLDRFDVHDDVIDDLRKHISRGELTVNQPAFEGGQVAIKHNDII
SNEDVYVPITIDDDEGYEQHYDAFVLYADEDREFVEEMINRLGGMFQICTKEKLLPSHSTEYAPVAQLIS
QRCQYIILVYSPAFLRSPANTFYRDYAQAISIESRNRVFEHKLIPIVYQHCELPVHLKYYTNLKYTTSAT
FNFWDKLKQSLRQHRIVPRLDGATSSRSALNIVELTNSNNLANSHNLATEFRSESHFFRTPDHSIVPNGH
DSNSARSEDTLSWSGDYSQASDGVERMKNLGRRFMKVLKRKKT

>B_mori_MYD88_XP_004921572_1 
MQLKMASDSDINNLPLLMIPYKTRQMLSCLLNTKKIIPSDGPDKLPRDWRGLASLVGISSQEAGSIHQCS
NKTDKVLEIWQRNGSPTVGQLLEFLQRLDRFDVHDDVIDDLRKHISRGELTVNQPAFEGGQVAIKHNDII
SNEDVYVPITIDDDEGYEQHYDAFVLYADEDREFVEEMINRLGGMFQICTKEKLLPSHSTEYAPVAQLIS
QRCQYIILVYSPAFLRSPANTFYRDYAQAISIESRNRVFEHKLIPIVYQHCELPVHLKYYTNLKYTTSAT
FNFWDKLKQSLRQHRIVPSFRLDGATSSRSALNIVELTNSNNLANSHNLATEFRSESHFFRTPDHSIVPN
GHDSNSARSEDTLSWSGDYSQASDGVERMKNLGRRFMKVLKRKKT

>S_calc_MYD88_XP_013115653_1
MVQNLVCSISTTHPSNISISGSLTAMNAPTSSSRLEAITFQDIPLSALSKGSRKKLSYLMNSKKILRSEE
GYERDWRGLAFLAKQKSLFDESNISNDDPMEIVLNLWCANSPTTATFAHLEKYLGVIDRWDVCDDIYDNL
VEDTRTFHRKNQQIESSLDTGEFSGEVDVEFGYGTDPNILTTDDVIRAKKGLPLQRYDAFVLYADADLTY
VTEMLTKLEDNTEYNFKLCIKDRDLLAGVAFKHVALTQLIEERCKYLIVILTNAFLSSAENKFFVDFTQA
LQIGT
