# Supplementary material for: Evolution of Toll, Spatzle and MyD88 in insects: the problem of the Diptera bias
Source: BMC Genomics. 2021 Jul 21;22:562. doi: 10.1186/s12864-021-07886-7 (PMC8296651; doi:10.1186/s12864-021-07886-7)
Supplement: Supplementary file 15 — Additional file 15. Text files, in FASTA format, with protein sequences found with FAT searches of Spatzle. [file 12864_2021_7886_MOESM15_ESM.txt]

>XP_011053082.1 PREDICTED: protein spaetzle [Acromyrmex echinatior]
MTSRTLRLKWTDYLALILVCQTVRPIEGYPRASSELSEESPDAGSSSSQDMSISRVIEEAYEQQVFLRPQEWQKTNDEDD
NCCSQKIKQMQRDTSKEKFPSDGVIRSRSKKSLQDSSTDMSMYRSPDISHRDTGTSIYRNSDEKIIFPDGRISSSGTPIP
TLTCRKSTFCENVADYPRQLVNAAIQRNISLRFLESVDTVDSISDVEQRIDTVSRESMLCPIREQVVYPQTAQNKQNQWL
FIVNQDDLKQGIRIEVCLNEGQKCDMIEDFAEGYKTSCKQKYIYRELAAVGSDGNIFKDQFRFPSSCCCHVKFIGDPTTR
LGLRLNLPVNQTQ
>XP_011064824.1 PREDICTED: uncharacterized protein LOC105152315 [Acromyrmex echinatior]
MLAKNSSLLRYAYEDVIAVSPRLDNEEEPLCLSTERLIRPKTAINMKNQWMYIVQAGENFFQSIRIEACRELDGKCRMID
DFAEGYVTMCKQKYIYRELSAISEGGEIVRDYFRLPASCCCHVQFQAIEEKARIRSIS
>XP_011060476.1 PREDICTED: uncharacterized protein LOC105149622 [Acromyrmex echinatior]
MSQPQKLAMATLISTRISNNDTTSSPLEEVESLLGGNRENASRDLMLPISMDIAKIISNDSDSEESEEEDEDEMPEVLPE
AQELRLVRSQERRRPIIVKPMRPVRPSLPNRRNVYTGLSRPPVMRPTKRPNDPKKRPTENECTFFTKTVCLEANDYPHEA
IIRSLRSNKEMVSALLTDYKAQDGSAEEKLPSALPLENRYENNEIKRRSDNPFDNVEEGFTCPSAVKYARPQLARAASGV
WKYIINTGEHTQTIRLEKCSNPQSSCSFISENYRSSCVQIYNYHRLLTWDQKLGLHMDIFKVPTCCSCHVHGYAEIFPPH
QKDPPTKPKESFPGADFATIDQKDDFQDLNKPVVLNHITKYTPSINFDSSHVSSNKKPVLEVNPTSRPSFTLPGSRTRPK
KPSPIPRPYDKLPQQHAPNTRAPGYKGPLTKSSRPNRLNRPPYRRESTVHEDYMETSRNTTSRYSQPYDQDVDATSRLQN
GGFDDEYQEPQRRINYNYHPIIDFFKPEASMLKSAEPQFATQPVPVQSDNNAWKPMIS
>XP_011054036.1 PREDICTED: uncharacterized protein LOC105145859 isoform X4 [Acromyrmex echinatior]
MAFAWHLISIFFLMVTWGEPCTEYGCPGRPQYEPFVPAPPGLTPQCAPPGQTFCETPDHYPRQLIKFLVDKCSFDFNTAL
QDESRNDFNAYSSPPDYNQGYDYPRQDDSQLYSQSPLGGEPAPVYGPPSNNSRYHGYKYSASPYLQRNPFLPEVTLKYHH
DIQRQIERAHSQESINVFESNQSWLTNRYSRGDKIAPRSYSVNPLLGYAKLKGDRVKRQSDSEIISLCPTRAQYIAPRAA
LNKEGNWMYVVNIPGQNKYSQLVRSEKCLNDVCDGICSIPEGYKSRCQQQFVQKRLVALEGSGNRLYTDLFWFPHGCSCQ
IIPNF
>XP_011054035.1 PREDICTED: uncharacterized protein LOC105145859 isoform X3 [Acromyrmex echinatior]
MVTWGEPCTEYGCPGRPQYEPFVPAPPGLTPQCAPPGQTFCETPDHYPRQLIKFLVDKCSFDFNTALQDESRNDFNAYSS
PPDYNQGYDYPRQDDSQLYSQSPLGGEPAPVYGPPSNNSRYHGYKYSASPYLQRNPFLPEVTLKYHHDIQRQIERAHSQE
SINVFESNQSWLTNRYEISHGEVKNDDFSLHTPTIYIQYSRGDKIAPRSYSVNPLLGYAKLKGDRVKRQSDSEIISLCPT
RAQYIAPRAALNKEGNWMYVVNIPGQNKYSQLVRSEKCLNDVCDGICSIPEGYKSRCQQQFVQKRLVALEGSGNRLYTDL
FWFPHGCSCQIIPNF
>XP_011054034.1 PREDICTED: uncharacterized protein LOC105145859 isoform X2 [Acromyrmex echinatior]
MQNFFLMVTWGEPCTEYGCPGRPQYEPFVPAPPGLTPQCAPPGQTFCETPDHYPRQLIKFLVDKCSFDFNTALQDESRND
FNAYSSPPDYNQGYDYPRQDDSQLYSQSPLGGEPAPVYGPPSNNSRYHGYKYSASPYLQRNPFLPEVTLKYHHDIQRQIE
RAHSQESINVFESNQSWLTNRYEISHGEVKNDDFSLHTPTIYIQYSRGDKIAPRSYSVNPLLGYAKLKGDRVKRQSDSEI
ISLCPTRAQYIAPRAALNKEGNWMYVVNIPGQNKYSQLVRSEKCLNDVCDGICSIPEGYKSRCQQQFVQKRLVALEGSGN
RLYTDLFWFPHGCSCQIIPNF
>XP_011054033.1 PREDICTED: uncharacterized protein LOC105145859 isoform X1 [Acromyrmex echinatior]
MAFAWHLISIFFLMVTWGEPCTEYGCPGRPQYEPFVPAPPGLTPQCAPPGQTFCETPDHYPRQLIKFLVDKCSFDFNTAL
QDESRNDFNAYSSPPDYNQGYDYPRQDDSQLYSQSPLGGEPAPVYGPPSNNSRYHGYKYSASPYLQRNPFLPEVTLKYHH
DIQRQIERAHSQESINVFESNQSWLTNRYEISHGEVKNDDFSLHTPTIYIQYSRGDKIAPRSYSVNPLLGYAKLKGDRVK
RQSDSEIISLCPTRAQYIAPRAALNKEGNWMYVVNIPGQNKYSQLVRSEKCLNDVCDGICSIPEGYKSRCQQQFVQKRLV
ALEGSGNRLYTDLFWFPHGCSCQIIPNF
>XP_011066302.1 PREDICTED: uncharacterized protein LOC105153267 [Acromyrmex echinatior]
MHYTSVNGGSSIGPDTKTSIHAVLDYDNDFDDYYDDEDHDIPINTHVTPIQGPIFLKNNTVPVIPLYSYPQLNNGTFVQI
PILWTALSIVLGAELRGDLIRGAPCIKRYHQLFCPTAGNTYPIDRIERFIDENKALMKRMYGDFEMNPESNERGPHTKTR
RKSREVRKHDILDGKSRDDSHIESEIDKEYFSKNRNARQSFGKNRSTGRIDVCESKIEIVTPYWASNSAGKIRAIVNTQH
FEQAIHQEVCSKTQTNRCSSDCGCEQKYKWHRLLAYDPDNDCKGIFMDWFLFPSCCVCRCDPVNSSKFSSSNGRN
>XP_011059402.1 PREDICTED: striatin homolog isoform X4 [Acromyrmex echinatior]
MRRMYGDENYINILRAEFEENDIELKYDEYHHHHFTDDLRQFQYDNDYEFIDDDRPKANEGENGGRGFTGRSFNDPIVKQ
MTKFSKLSEYTRPHFRPTERTISSAIPNTITTSTTLSSTSTSATTFVTHTSSSITPSFTAATTSTEEIKTETSTVTTSPK
FSNITTKVTDSNRAENSTTTTTAPPSITVAQIVKEQNFSINEILGQNDKNEDLEAPEIEAYLEKMITEENTTHITQLVET
TTSVPMELLVNQKLIKEEEKEEEDKEEALDATKTTIHEELITAASYEQQQQFRPRPEYRPGVVEPSTNTGGQLYQDVAEK
DQKEQPVLKFIGTNACPVKEEVVAPYWANNTRGELLALLNLYPFEQYVHWEKCTYENKQMHCRDGCRCEQQYRLHRLLAY
DPNNECRGIFSDWFKFPSCCICRCYDLPFEFRVASRSPRRYKRRIKVHLPKRDRYP
>XP_011059401.1 PREDICTED: uncharacterized protein LOC105148987 isoform X3 [Acromyrmex echinatior]
MKIYPVILADRIGARSHAVRQFVQQNQGLMRRMYGDENYINILRAEFEENDIELKYDEYHHHHFTDDLRQFQYDNDYEFI
DDDRPKANEGENGGRGFTGRSFNDPIVKQMTKFSKLSEYTRPHFRPTERTISSAIPNTITTSTTLSSTSTSATTFVTHTS
SSITPSFTAATTSTEEIKTETSTVTTSPKFSNITTKVTDSNRAENSTTTTTAPPSITVAQIVKEQNFSINEILGQNDKNE
DLEAPEIEAYLEKMITEENTTHITQLVETTTSVPMELLVNQKLIKEEEKEEEDKEEALDATKTTIHEELITAASYEQQQQ
FRPRPEYRPGVVEPSTNTGGQLYQDVAEKDQKEQPVLKFIGTNACPVKEEVVAPYWANNTRGELLALLNLYPFEQYVHWE
KCTYENKQMHCRDGCRCEQQYRLHRLLAYDPNNECRGIFSDWFKFPSCCICRCYDLPFEFRVASRSPRRYKRRIKVHLPK
RDRYP
>XP_011059400.1 PREDICTED: uncharacterized protein LOC105148987 isoform X2 [Acromyrmex echinatior]
MKAACLHEVIALQLTRCQCGGGGGGPSTFGYDASSACSKPYSRTKRSHHEDLPCDFGRQNWCTIAGSSYPWHAVRQFVQQ
NQGLMRRMYGDENYINILRAEFEENDIELKYDEYHHHHFTDDLRQFQYDNDYEFIDDDRPKANEGENGGRGFTGRSFNDP
IVKQMTKFSKLSEYTRPHFRPTERTISSAIPNTITTSTTLSSTSTSATTFVTHTSSSITPSFTAATTSTEEIKTETSTVT
TSPKFSNITTKVTDSNRAENSTTTTTAPPSITVAQIVKEQNFSINEILGQNDKNEDLEAPEIEAYLEKMITEENTTHITQ
LVETTTSVPMELLVNQKLIKEEEKEEEDKEEALDATKTTIHEELITAASYEQQQQFRPRPEYRPGVVEPSTNTGGQLYQD
VAEKDQKEQPVLKFIGTNACPVKEEVVAPYWANNTRGELLALLNLYPFEQYVHWEKCTYENKQMHCRDGCRCEQQYRLHR
LLAYDPNNECRGIFSDWFKFPSCCICRCYDLPFEFRVASRSPRRYKRRIKVHLPKRDRYP
>XP_011059399.1 PREDICTED: uncharacterized protein LOC105148987 isoform X1 [Acromyrmex echinatior]
MKAIVPFVLQVIALQLTRCQCGGGGGGPSTFGYDASSACSKPYSRTKRSHHEDLPCDFGRQNWCTIAGSSYPWHAVRQFV
QQNQGLMRRMYGDENYINILRAEFEENDIELKYDEYHHHHFTDDLRQFQYDNDYEFIDDDRPKANEGENGGRGFTGRSFN
DPIVKQMTKFSKLSEYTRPHFRPTERTISSAIPNTITTSTTLSSTSTSATTFVTHTSSSITPSFTAATTSTEEIKTETST
VTTSPKFSNITTKVTDSNRAENSTTTTTAPPSITVAQIVKEQNFSINEILGQNDKNEDLEAPEIEAYLEKMITEENTTHI
TQLVETTTSVPMELLVNQKLIKEEEKEEEDKEEALDATKTTIHEELITAASYEQQQQFRPRPEYRPGVVEPSTNTGGQLY
QDVAEKDQKEQPVLKFIGTNACPVKEEVVAPYWANNTRGELLALLNLYPFEQYVHWEKCTYENKQMHCRDGCRCEQQYRL
HRLLAYDPNNECRGIFSDWFKFPSCCICRCYDLPFEFRVASRSPRRYKRRIKVHLPKRDRYP
>XP_011064126.1 PREDICTED: uncharacterized protein LOC105151870 [Acromyrmex echinatior]
MEFRTFVMILLCASSYAEDESKNTKPVVDDNKSTRTEEPPEGYYAFVESPNAEPPRVRPPPYIDSDKECYGSDKHGKGYV
SIHNICGDLNKGYIPRNPMNQYVNGSSYPFALIKNHTLKFLSKALPILKADDSLPKVAKVHSLSQNSVDTDEEEKHDRSK
RSSPLDSTVVPDSSRHGRKFCDNGSGVMCMLFKAIQGEPITSSASAIERRDDPSTSDYRRGERVPSQEKTEYTGPPTPCP
AKVEYATPVFAKNYQGVWRYVVQIPYEGYFTQTIELTRCMQSRCHYLDGGCLSSPRWTSLLVAEIFYPDTFLEENQEGAG
ISSATRDPVAGSPPPVHDFQNYQQYLQKRASTGEARNNGGSQQHHCDGVDEMGCFQVRLYYDWFLVPGSCKCWRPDYFNR
YVRRSGSNVEL
>XP_011057455.1 PREDICTED: uncharacterized protein LOC105147848 [Acromyrmex echinatior]
MRIEALSTLVAVVWLTAVLCPRLTAANNLTLSSSSRRPREEPFRGHISRWAEPLEESTNKRMTYREMQMILRLEGEDGRP
VDCCPTIEEMVEPFGGRTREDMYVELYRDGENVQRFFEYSCRLDVVGKPCRFVDRKFSNRSICVQKHSYTYAIIKSPGSK
IGTEEHRRHHHRERHHFPAFSGNTVSGSEWTLDYIRVRSGCSCEIMPKPKKKKIAAKTKKTKSKQRQPRDQESDLET
>NP_001153589.1 spaetzle 1-1 precursor [Acyrthosiphon pisum]
MTKWPLMMIILALISTVQWLNSTAQRTKDNNPYWEGYLRFSARNRLIRTRFFDQDTTATIANTSSYKEDEKDEPVIRATK
LTKRSIKTKISPIVFLNPVSINKFIPDPQVMEKCSLNETFCVKVDVYPKQYAYDLFRKSKYMSTSYFGNDTENNEIQTRI
ANSNLEKFCESREELIFPQAAITKKDEWRYIVQDININNTNFKQGIRVEICNAYSGAKCKFNGLLPLGYTTTCVQKYIYK
KLVAIKDFKEIYYESFKLPSCCECMYSKPAYNDQKLAELTTC
>XP_016663274.1 PREDICTED: spaetzle 1-1 isoform X1 [Acyrthosiphon pisum]
MTKWPLMMIILALISTVQWLNSTAQRTKDNNPYWEGYLRFSARNRLIRTRFFDQDTTATIANTSSYKEDEKDEPVIRATK
LTKRSIKTKISPIVFLNPVSINKFIPDPQVMEKCSLNETFCVKVDVYPKQYAYDLFRKSKYMSTSYFGNDTENNEIQTRI
ANSNLEKFCESREELIFPQAAITKKDEWRYIVQDININNTNFKQGIRVEICNAYSGAKCKFNGLLPLGYTTTCVQKYIYK
KLVAIKDFKEIYYESFKLPSCCECMYSKPAYNDQKLAELTTC
>NP_001153590.1 spaetzle 1-2 precursor [Acyrthosiphon pisum]
MTEWPWLMIILALISTVQWPTSTTQQTKDNNSYWEGYIRSSARNRPKRTRFFDQDTTATTAITSSYKEYQKVEPVINIKN
INVRDLPPANLTKSLFTNENTTNNTNKQPSAGGKLSKTKMSPIVFPNPTVSINKFIPDPQVIEKCSLNETFCVKVDNYPR
KDLSDLFRTSKYMSPSYFGTDTVTNEIQTRISNSNLETFCESKEDVIFPEAGVTKNNEWRYIIQDPNNDDPSFRQGIRVE
KCIDAGKNCKFNNLLPLGYTSICVQKYIYKKMVAIKDSKEVYYESFKIPSCCECMYSISPDADLLTRFNQNRSETSKKNK
YNNN
>XP_016663273.1 PREDICTED: spaetzle 1-2 isoform X1 [Acyrthosiphon pisum]
MTEWPWLMIILALISTVQWPTSTTQQTKDNNSYWEGYIRSSARNRPKRTRFFDQDTTATTAITSSYKEYQKVEPVINIKN
INVRDLPPANLTKSLFTNENTTNNTNKQPSAGGKLSKTKMSPIVFPNPTVSINKFIPDPQVIEKCSLNETFCVKVDNYPR
KDLSDLFRTSKYMSPSYFGTDTVTNEIQTRISNSNLETFCESKEDVIFPEAGVTKNNEWRYIIQDPNNDDPSFRQGIRVE
KCIDAGKNCKFNNLLPLGYTSICVQKYIYKKMVAIKDSKEVYYESFKIPSCCECMYSISPDADLLTRFNQNRSETSKKNK
YNNN
>XP_001947495.2 PREDICTED: uncharacterized protein LOC100161743 [Acyrthosiphon pisum]
MVSEWWTLMVLMLSVVYGHAPCQHSYGGCRYNEPFVPAPAGQVPRCVRNYHGDVTFCETIDRYPEQLISYLVIKSDKNFK
SFFNEEKLFDRPYYQNQNNNNYNNGYGDYHDYQNDTQDEFVGYPDRTYVLPQVSLTESPIIDQNRHLNINTNHGGVYNRR
KRQDDVQLCQVKTNNIFPKAALNIQGEWKYVVNMVRTSSDMYTQSIRSEICAEPDQPCNGICDTPLGFSTSCKQKFVQKR
LVALQGTGDNLYVDVFWFPHCCSCNIARVEQ
>XP_008185769.1 PREDICTED: uncharacterized protein LOC100162252 isoform X2 [Acyrthosiphon pisum]
MQNVWILWLFAAAAFVAVSCDELDDFPLDAVGNDDVTDNDESPNTTVEGEMPMSNLDMDEVPSDDSVNMADRKSDSMQKL
VQSAMRKPGMKERLAQVVPIIKAMTPAQRLALAGMVMGKGQSQNLNNKALNAQLLLPISQDIAAMLRNGQSTSGGSGSSA
RASSGYGSYHLSVPPNRLRMPNTLIRRFPQRILERPGMKRPYSPPATVLRQPSKVPESPPTSESPLDDCDLFGDNICLNV
QAYPDLEIIESIEDTANSRAAFQALIKDPKYNISDSFDANISERRIDGNTEVAICQSKVAMARPKKARSTNGQWKYVVNT
DEYVQTLRLEKCSKPETRCSHVSTKFKSTCHQVYNYHRLLTWDQFSGLTMDIFKVPTCCACHIQELNPLAPDNFESHNSV
AEDQHTLSSNTNQKKLTTQNTPTEPPDPYQTTRTNYNYHPIMEYFVSPQPSSPPEVRKQDLMQRKADLMAPNTEFQTPSN
GWTPMAEEFGPRHLK
>XP_001948459.1 PREDICTED: uncharacterized protein LOC100162252 isoform X1 [Acyrthosiphon pisum]
MQNVWILWLFAAAAFVAVSCDELDDFPLDAVGNDDVTDNDESPNTTVEGEMPMSNLDMDEVPSDDSVNMADRKSDSMQKL
VQSAMRKPGMKERLAQVVPIIKAMTPAQRLALAGMVMGKGQSQNLNNKALNAQLLLPISQDIAAMLRNGQSTSGGSGSSA
RASSGYGSYHLSVPPNRLRMPNTLIRRFPQRILERPGMKRPYSPPATVLRQPSKVPESPPTSESPLDDCDLFGDNICLNV
QAYPDLEIIESIEDTANSRAAFQALIKDPKYNISDSFDANISERRIDGNTEVAICQSKVAMARPKKARSTNGQWKYVVNT
DEYVQTLRLEKCSKPETRCSHVSTKFKSTCHQVYNYHRLLTWDQFSGLTMDIFKVPTCCACHIQELNPLAPDNFESHNSV
AEDQHTLSSNTNQKKLAPNKRVQQTTSPSQYTVHETLPAKYPPVTRRPYKKNQNKLTTQNTPTEPPDPYQTTRTNYNYHP
IMEYFVSPQPSSPPEVRKQDLMQRKADLMAPNTEFQTPSNGWTPMAEEFGPRHLK
>XP_016661707.1 PREDICTED: uncharacterized protein LOC107884359 [Acyrthosiphon pisum]
MTALPSLMFILAFISTFQWPNSTAQHIYILHKYNFSEWSSTKDYPEKTSSVNQDNRTTTTTSSYKEDQKNDSVTGIKNMR
ADIVLPTANLTNSSSIVFPISADEKIKINTFIPENTVIEKCSLNETFCIKVENYPREDLYKIFRTSKFMSTSYYDEYAKD
EVNDFETRILSDVGLQSFCQSRSEVIYPEAGLTSKNEWRYIVQAPAINGSESFIKQGIVVEKCIDFRDPCRFDDTLPYGY
VSRCVQKYIYKRLLSIQGPYQFYYDYFMLPSCCQCMYGINEDMLTRKGGD
>XP_016656816.1 PREDICTED: protein spaetzle-like [Acyrthosiphon pisum]
MNEINDFETRILDDSLESFCESKTEVIFPEAGLTSKNEWHYIVQIPETNDNGTFIKQGVLVEKCIDTRVPCKFDDTLPLG
YVSTCIQKYIFKRLISIGGSHHFYYDTFKMPSCCQCMYSRIED
>XP_016663675.1 PREDICTED: uncharacterized protein LOC107884984 [Acyrthosiphon pisum]
MATKGHIHGQTNILSPAGWPYSIAEHTYIFYNNSHREENEWLSIKNDPEGISYQDNRTITTTLSYNKNQKNVQTDIETIR
GIVLPTANLTNSSSIVFPTSTSEKIKINKFIPEQKAIEKCSLNGSYCIKVDNYPREDLSNIFRNSKYMSTSYYDIDAMNK
INDFETRISDSVLESFCRSRTEVIYPEAGVNSKNEWRFIVQTSEINDNGTSIKQGILVEKCIDTRVPCKFDSSLPPGHVS
KCIQKYIYKRLMSIEGFNFYFDTFKMPSCCQCMYSINED
>NP_001153591.1 spaetzle 3 [Acyrthosiphon pisum]
MISSYQNFSGAAASAAAYNPMAYSHHAGHGQHIQSMYGGNVAVAAHQAAYNGGQQPVAYNAGQQPVAYHPADYGSPVPPP
QQARYYESPNRPPMTTPEPPNRKKPVPQQPPVQFTRVQGGVPGGKTSLHAVLDYDDDEEEEPVDYYDETYSHSGVTPIQG
PIFLRNGSVPVVPLYGYQKVSNGSLLQIPVFWTALSFALGYEIGGDVIRGTPCIKRNHQLFCPTAGKSYPVDRIDRFIDE
NKALMKRMYGDFEMMENGPFPKAKRSTARKRRQDSSFSDNQSKPNKLPTRGQPADSGRVDSCESKVEVVTPYWASNSVGK
TRAIVNTEHFEQAIHQEVCTKTLTGRCSGDCGCEQKYKWHRLLAYDPDNDCKGIFMDWFLFPSCCVCRCDSATPNNV
>XP_016662319.1 PREDICTED: spaetzle 4 isoform X1 [Acyrthosiphon pisum]
MVPGSTYPWHAVRRFVFENHGLMKRMYGEQRHISVLRADMDTNDIEGGVWNRRREESSLNRYDSQPSPPAPTSGTSTGTA
TVSKASSITTTTSATTTTVNKTTTTASTARPSNVTATPVADVVPPTTTTVAEDVEDSTEDDVTVDDQLQFETTTEPIAST
QRTDQVQEQPGFFQESTGGDADNTQKSKGINACPVKEEVVAPFWANNTRGEVLALLNLYPFEQYVHWERCTFENKQMFCR
QGCRCEQQYRLHRLLAYDPSNDCRGIFSDWFRFPSCCVCRCYDLPNDLRITSRSPRTDGDDGAGSNSNGNSNDLDTWFQN
PLSS
>NP_001153592.1 spaetzle 4 precursor [Acyrthosiphon pisum]
MYLKILFLWALPLELNGYGYDGYSTCTKPYRNARAKFPDLPCDFNTQSWCMVPGSTYPWHAVRRFVFENHGLMKRMYGEQ
RHISVLRADMDTNDIEGGVWNRRREESSLNRYDSQPSPPAPTSGTSTGTATVSKASSITTTTSATTTTVNKTTTTASTAR
PSNVTATPVADVVPPTTTTVAEDVEDSTEDDVTVDDQLQFETTTEPIASTQRTDQVQEQPGFFQESTGGDADNTQKSKGI
NACPVKEEVVAPFWANNTRGEVLALLNLYPFEQYVHWERCTFENKQMFCRQGCRCEQQYRLHRLLAYDPSNDCRGIFSDW
FRFPSCCVCRCYDLPNDLRITSRSPRTDGDDGAGSNSNGNSNDLDTWFQNPLSS
>XP_001944046.2 PREDICTED: uncharacterized protein LOC100160712 [Acyrthosiphon pisum]
MISKLSRISFICIAIFLIPRNIAVVHQSQTFSSTDSSTVDSGQEPPEGYYAFIEAPRMEPPKVRSPPYFKSNKLCPGVNK
NPSAKTLNNLCGDLNKGFLPVNPMKQNVLGSPYPFELVKNKTLEFFSRTLPILKADETIPKVAKYVPPESYYQSSTTQKY
LQGKPFRRRAKYTNTDSLDDVNMDDDEDVPINSQNSTRHSRKFCDTSGGVFCMLYKVIQGQALSGLMAQRRTEQLEYRTR
DPAHAAGSVMDGPPTPCPAKVEYATPVFARNYQGMWRYVVQIPYEGYFTQTVEVTKCTQTKCHYIEGGCLSSPRWVSLLV
AEVYYPDTYLPSASNNRRLPVPPQQQGMYRTQAQGDDPPSVQDFQNYQQYLHKRATQGAPDPLPSQSSTSTSKKKPHCDG
IDELGCFQVRLYYDWFLIPGSCKCWRPDYFARYVKRKSTSPEL
>XP_016658462.1 PREDICTED: uncharacterized protein LOC100572119 [Acyrthosiphon pisum]
MLVLITLIGVLLANSASEPILPTDFSNETHRQSNNKSLNKNYQDWLGGEDTSIEEEVADHHWLSSRKSQEYLVAVGGQED
CCPSQMEMIEPNGGSNPDGLYVELFRGHHPDELSRTVSEISEISYDRDGADKQRFYEVSCKPGVEGKPCLFMERKLHAHS
TCVQRYSYSYAIVREENARHHHGMSSGQYNSNGGKQTFQSLFPNDNNVWKLDYIKVRSGCACMLQTPKKKQQKQRRKNGG
GGAGGSSGGGGKSRSQQ
>XP_001654338.2 protein spaetzle 5 [Aedes aegypti]
MITDSNSISAAAVLCVLQLISASPPQQQQQQQFQKNCGLYGQVPCTYVPAPPGITPKCASPGKTFCEQNPEYPTHLIQRL
VEQLGYQRILANEERVEFNVNREWEEEHHHHHYHHFYGPSMATSGSYGPQPHKVPYQGYSYDLPKQQQQHYQQNDNTVTF
DQKPPPMPVPQPIYIPKPQYSFNYHTYVRPPVNHNPQTTSSSGATGYFYPQPATPFSPAEWLRRFARDLTQKQTPARGFS
YHRVAGPTPSPSPFKLPPELEVKPSPFRLVNETVFHEAVTRSRQKRQVTEGRTELCQTREMYVTPQAALNTKGNWMYIVN
HEESRQLVKAEICTSSECSNLCSLPNGYNSRCEQKFSQKRLLTLDADGQSLYVDTYWFPSCCVCTLAMNN
>XP_021703633.1 protein spaetzle isoform X7 [Aedes aegypti]
MAQGASCSIWLSYGLVLVLLILCTITVMITPTESSSAIPLIRQRTDANTTNGSRFVFPSDLEPRIDRTECTPDYPVCTNV
IDYPHDLINDIVGRQKERFAEVFGNDIVLNDGDKLVQRFDVDENGNSFEFICESRERLIHPRSGFNTDNRTIMIINTKEY
MQGVRIETCSSQGQPCVKLNPLFGKTECRQLYHYRTLLAIDPQTNQPYKEKFKLPSCCKCVIITLDGSSYRKKRDTKEGL
>XP_021703627.1 protein spaetzle isoform X6 [Aedes aegypti]
MAQGASCSIWLSYGLVLVLLILCTITVMITPTESSSAIPLIRQRTDANTTNGNESSLSDADVQKRIQEVFNRSRFVFPSD
LEPRIDRTECTPDYPVCTNVIDYPHDLINDIVGRQKERFAEVFGNDIVLNDGDKLVQRFDVDENGNSFEFICESRERLIH
PRSGFNTDNRTIMIINTKEYMQGVRIETCSSQGQPCVKLNPLFGKTECRQLYHYRTLLAIDPQTNQPYKEKFKLPSCCKC
VIITLDGSSYRKKRDTKEGL
>XP_021703600.1 uncharacterized protein LOC5577953 isoform X1 [Aedes aegypti]
MAQGASCSIWLSYGLVLVLLILCTITVMITPTESSSAIPLIRQRTDANTTNGNESSLSDADVQKRIQEVFNRKGYSNPDP
SPNDSLEAQPEEVAVRIDSAAPTRRRKRPLWKLDEKFDPRKSYVIKHPNGTITYVPPKDIDLSGTVDTGTTAAPANSNAN
ELIDKMSEASTSDRDKLRSSRFVFPSDLEPRIDRTECTPDYPVCTNVIDYPHDLINDIVGRQKERFAEVFGNDIVLNDGD
KLVQRFDVDENGNSFEFICESRERLIHPRSGFNTDNRTIMIINTKEYMQGVRIETCSSQGQPCVKLNPLFGKTECRQLYH
YRTLLAIDPQTNQPYKEKFKLPSCCKCVIITLDGSSYRKKRDTKEGL
>XP_021703604.1 uncharacterized protein LOC5577953 isoform X2 [Aedes aegypti]
MAQGASCSIWLSYGLVLVLLILCTITVMITPTESSSAIPLIRQRTDANTTNGNESSLSDADVQKRIQEVFNRKGYSNPDP
SPNDSLEAQPEEVAVRIDSAAPTRRRKRPLWKLDEKFDPRKSYVIKHPNGTITYVPPKDIDLSGTVDTGTTAAPANSNAN
ELIDKMSEASSRFVFPSDLEPRIDRTECTPDYPVCTNVIDYPHDLINDIVGRQKERFAEVFGNDIVLNDGDKLVQRFDVD
ENGNSFEFICESRERLIHPRSGFNTDNRTIMIINTKEYMQGVRIETCSSQGQPCVKLNPLFGKTECRQLYHYRTLLAIDP
QTNQPYKEKFKLPSCCKCVIITLDGSSYRKKRDTKEGL
>XP_001659184.2 neurotrophin 1 [Aedes aegypti]
MQIGGATRLVLWLLAVTTVVKCADSELPDFDFDAQKGASDDDDDYYYVSEGEDDQQMQPSHKIMNYNRSLAEDSGGDREG
GVGGGSPFLMEDDDTSFDMMDDVDFVEDIAESNFQRKQAAMRRIMLRAFANRDMQRKFGQVLPLLKVMSKPQKATLAALI
SAQVNSKEGKTLSLEQVKQMFGNRQELILPLVYDIANMIRSVAKQESLLDQRFPTVDEEEHVPTNQLLRRSFSVRSEPSG
FKMNTVQTADSNLKDDRLMVDMDDDEAKTIEGGEDGPEGRSMSDAPKFERLIQSKPRYNMQMTRMKEKSEERMSYHERKL
NMTAFNSTKNQKDQLAMPSDGPIPVTLPKAGYSNSFSRPQPTQTVVTTSTEPPEVETTTLTMEEIEDMALSSLNGTELDA
VESSLGNGNGSGPVAEMLVGGGYRNRANRIHLLLPSERCDHFSAGVCIRVENYPSPQIMHSISRHKRAMGALLAEYIDKS
NEFDRNAFEPEDIEAGINTKLTKRSDDPSKSGGGMCPSIIRYARPQKARSATGEWKYIVNTGEHTQTLRLEKCTTPQDSC
TYLTDNFRSRCVQIYNYHRLLSWDTARGLHVDIFKVPTCCSCHIDGYRETFPPFNGGGGGGGGGGLSEYDSKSDSYEDPN
IAASNVIRNTQYSTLKFDNNDEPENVEDNIAYHFANGFQRMKPPKYDNGILIPPSPPPQKFTKNRYERPKLVPPKKQNLA
HFIPPPILDTYLSPPPNEVSHYTPFKRGPHFTNDNTLKRTAQVQPSRNRLPIRKQINVDQNIAETDIRINQVQVMPPNKQ
DRLPPTQATEKQRKRYTTTQQPPTIKKEKTPHYQSRPKQQQSKPTSIIPVTSPPTTTTTSATTNGHQRINYNYHPIIDFF
GEEEAPELPEQIDRIGLNSGGGGGSKPIMGSSSSMNSWTPMVHSSQVRPMRIPI
>XP_021703641.1 uncharacterized protein LOC5577953 isoform X8 [Aedes aegypti]
MAQGASCSIWLSYGLVLVLLILCTITVMITPTESSSAIPLIRQRTDANTTNAPKIDRIESTLEYPIGSNVKNYPYELIDR
LVAQQGYANLFDSYPEDEEVDDFTFHNRMSFSDDDFEDICESQKPDKYPQHGLTMDNKNVTIVNTKNFTQRVEMEVCRKQ
GTPCVMCDNQFKKTECRQIFLELTLHAFDKSKNQIYKEKVMIPASCKCMVVRFKGF
>XP_021703617.1 uncharacterized protein LOC5577953 isoform X4 [Aedes aegypti]
MAQGASCSIWLSYGLVLVLLILCTITVMITPTESSSAIPLIRQRTDANTTNGNESSLSDADVQKRIQEVFNRKGYSNPDP
SPNDSLEAQPEEVAVRIDSAAPTRRRKRPLWKLDEKFDPRKSYVIKHPNGTITYVPPKDIDLSGTVDTGTTAAPANSNAN
ELIDKMSEATPKIDRIESTLEYPIGSNVKNYPYELIDRLVAQQGYANLFDSYPEDEEVDDFTFHNRMSFSDDDFEDICES
QKPDKYPQHGLTMDNKNVTIVNTKNFTQRVEMEVCRKQGTPCVMCDNQFKKTECRQIFLELTLHAFDKSKNQIYKEKVMI
PASCKCMVVRFKGF
>XP_021703609.1 uncharacterized protein LOC5577953 isoform X3 [Aedes aegypti]
MAQGASCSIWLSYGLVLVLLILCTITVMITPTESSSAIPLIRQRTDANTTNGNESSLSDADVQKRIQEVFNRKGYSNPDP
SPNDSLEAQPEEVAVRIDSAAPTRRRKRPLWKLDEKFDPRKSYVIKHPNGTITYVPPKDIDLSGTVDTGTTAAPANSNAN
ELIDKMSEASTSDRDKLRTPKIDRIESTLEYPIGSNVKNYPYELIDRLVAQQGYANLFDSYPEDEEVDDFTFHNRMSFSD
DDFEDICESQKPDKYPQHGLTMDNKNVTIVNTKNFTQRVEMEVCRKQGTPCVMCDNQFKKTECRQIFLELTLHAFDKSKN
QIYKEKVMIPASCKCMVVRFKGF
>XP_021702207.1 protein spaetzle 3 [Aedes aegypti]
MALVNYTLPFGSIQTPGWATVSPIHSQHASAVNNLLYGPAGHQEADPNDQDFYKNSPYSAPQQQRNAPQQNAQYRQVPRN
NYLPPSQTYPQPQQPKQPVYQQPQAQPQQPSRTYGEGSYSQVPARTATQQQNPSYYNPSGYNNQPPKQQQPSGYNVPNQP
SNVYRSQGGSPQVPLPQSAPQPTPPPNRVPPPPVSSGRGISSTSVGSSIPERPPGFVKVNAGQGSRTQVHAVLDYDDDEE
DDYYDDGDGGSQTSDRKNSRMPTVTPIQGPIFLKNGTVPVVPLFAYPQVSNGTFIQIPIWWTALSVALGLNVRGDVIKGV
PCVKKNHQLFCPTAGNSYPIDKIETFIDENKALMKRMYGDFEMSSRYPPLQTNRKRKRQVQGMDDDFTILPELMDLYGVP
GSADDPVSFGGSGDSYFGRLRDKRQSSTGRSNNGGANGSNGSSNGNGNGNANRRQGSTPDSSGESTGRVDACESKIEIVT
PYWASNSAGKVRAIVNTQHFEQAIHQEVCSKTQTSRCSGDCGCEQKYKWHRLLAYDPDNDCKGIFMDWFLFPSCCVCRCS
P
>XP_021702208.1 protein spaetzle 3 [Aedes aegypti]
MALVNYTLPFGSIQTPGWATVSPIHSQHASAVNNLLYGPAGHQEADPNDQDFYKNSPYSAPQQQRNAPQQNAQYRQVPRN
NYLPPSQTYPQPQQPKQPVYQQPQAQPQQPSRTYGEGSYSQVPARTATQQQNPSYYNPSGYNNQPPKQQQPSGYNVPNQP
SNVYRSQGGSPQVPLPQSAPQPTPPPNRVPPPPVSSGRGISSTSVGSSIPERPPGFVKVNAGQGSRTQVHAVLDYDDDEE
DDYYDDGDGGSQTSDRKNSRMPTVTPIQGPIFLKNGTVPVVPLFAYPQVSNGTFIQIPIWWTALSVALGLNVRGDVIKGV
PCVKKNHQLFCPTAGNSYPIDKIETFIDENKALMKRMYGDFEMSSRYPPLQTNRKRKRQVQGMDDDFTILPELMDLYGVP
GSADDPVSFGGSGDSYFGRLRDKRQSSTGRSNNGGANGSNGSSNGNGNGNANRRQGSTPDSSGESTGRVDACESKIEIVT
PYWASNSAGKVRAIVNTQHFEQAIHQEVCSKTQTSRCSGDCGCEQKYKWHRLLAYDPDNDCKGIFMDWFLFPSCCVCRCS
P
>XP_021702209.1 protein spaetzle 3 [Aedes aegypti]
MALVNYTLPFGSIQTPGWATVSPIHSQHASAVNNLLYGPAGHQEADPNDQDFYKNSPYSAPQQQRNAPQQNAQYRQVPRN
NYLPPSQTYPQPQQPKQPVYQQPQAQPQQPSRTYGEGSYSQVPARTATQQQNPSYYNPSGYNNQPPKQQQPSGYNVPNQP
SNVYRSQGGSPQVPLPQSAPQPTPPPNRVPPPPVSSGRGISSTSVGSSIPERPPGFVKVNAGQGSRTQVHAVLDYDDDEE
DDYYDDGDGGSQTSDRKNSRMPTVTPIQGPIFLKNGTVPVVPLFAYPQVSNGTFIQIPIWWTALSVALGLNVRGDVIKGV
PCVKKNHQLFCPTAGNSYPIDKIETFIDENKALMKRMYGDFEMSSRYPPLQTNRKRKRQVQGMDDDFTILPELMDLYGVP
GSADDPVSFGGSGDSYFGRLRDKRQSSTGRSNNGGANGSNGSSNGNGNGNANRRQGSTPDSSGESTGRVDACESKIEIVT
PYWASNSAGKVRAIVNTQHFEQAIHQEVCSKTQTSRCSGDCGCEQKYKWHRLLAYDPDNDCKGIFMDWFLFPSCCVCRCS
P
>XP_021703650.1 uncharacterized protein LOC5577955 isoform X1 [Aedes aegypti]
MRRTDNAETKRPEKHAILRLVLWSVWLTSGLFVLILLAAIVATLMEKPSDSVSDIQQRTGFDTSTPHREVSQREKDIMND
EVKDIIKQIHNRKGYSNPTRTLAEEEDDEPEKVVTRKPRTRRPLKLIGKDFDPNKSFIIKHPNGTLTYVFPRDTSSNTIM
STTPSTIEPPVVTEPFAQARSLYPDDLINEIMTLNNATFQGVFGDDVVIPDGDALNSRSDTANAPFLCESEQLLIHPKEE
LSRNNSMVWIVNTKDYKQGVRIEKCLKRQLGKPCNFCDADTECKQLFHYRTLVAVDKVTKKPYKEQVLLPSCCKCAKILS
>XP_021703656.1 uncharacterized protein LOC5577955 isoform X2 [Aedes aegypti]
MRRTDNAETKRPEKHAILRLVLWSVWLTSGLFVLILLAAIVATLMEKPSDSVSDIQQRTGFDTSTPHREVSQREKDIMND
EVKDIIKQIHNRKGYSNPTRTLAEEEDDEPEKVTRKPRTRRPLKLIGKDFDPNKSFIIKHPNGTLTYVFPRDTSSNTIMS
TTPSTIEPPVVTEPFAQARSLYPDDLINEIMTLNNATFQGVFGDDVVIPDGDALNSRSDTANAPFLCESEQLLIHPKEEL
SRNNSMVWIVNTKDYKQGVRIEKCLKRQLGKPCNFCDADTECKQLFHYRTLVAVDKVTKKPYKEQVLLPSCCKCAKILS
>XP_021704087.1 protein spaetzle 4 [Aedes aegypti]
MNQQKRREVGLFHLLILVMLIPILTTHGLGYDSASSCDPNASRKGRSAQLIRTIPCDLSIQAYCNLPGASYPWHAVRRFV
HENQGLMRRMYGDVRHISVLKAEIDDNEIHLEDVHHAAEKYSRLNAGKKVKHLYAPHHEYNREKGNDVLTEPYFRPTQKT
STTTTTPPSTTTPTTSTTTATTTIISSSTPTTTTNSVTEINTIKPSTNQPPTTSAKFVPIKTTSKPTFLNITLNSIKPDT
VDFPAKPNRTKIVMNTANGSTIDIEKLSTIAILETNETLLGNMSIIEKEENKVSHLKVQTENSTITQDVTTPSSYIASKT
KNEENLSDALVDSSKENMINTVTEKNDTIKDSVKNSKPMGGQLFQDVAQKDQLPVGVKGVNACPVKEEVVAPFWANNTRG
EVLALLNLYPFEQYVHWEKCAYELKQMYCREGCRCEQQYRLHRLLAYDPHNECRGIFSDWFRFPSCCICKCYDIPFDFRV
TSRSPRTMNKESIQTVEDELQNAIYDHAVDEWYRPKNNDDF
>XP_001655918.2 LOW QUALITY PROTEIN: uncharacterized protein LOC5575927 [Aedes aegypti]
MAKMNYLVFLLLFGCQLLTRADDLLDSEEPPEGYYAFIESPSAVPPKVRSPPYTHINIDCKDATNPKPYVSANNLCGDLN
KGKIPRNPMRQSVMGEPYPFELIRNQTLKFLSKTLPVLKADDTXPKVTQIMPDETVDQFDDNGIGRRMGKVMRMTEDRRD
EEEPRTPRKFCDGGGVFCALYRAIQGEPISSKLVAERREEIPSAYAPPPPRYDGPPTPCPAKVEYATPVFAKNYQGSWRY
VVQIPYEGYFTQTVEVTRCLQARCHYLDGGCLSSPRWVSLLVAEIFYPNAEEFTTSTSTTTAPSIQDFQAYQQYLQKRAG
LPTGADSGSYENTSNHATRKSDQHCDGHDEIGCFQVRLYYDWFLIPGSCKCWRPDYFAKYVRKRPTPEL
>XP_021703622.1 uncharacterized protein LOC5577953 isoform X5 [Aedes aegypti]
MAQGASCSIWLSYGLVLVLLILCTITVMITPTESSSAIPLIRQRTDANTTNGNESSLSDADVQKRIQEVFNRKGYSNPDP
SPNDSLEAQPEEVAVRIDSAAPTRRRKRPLWKLDEKFDPRKSYVIKHPNGTITYVPPKDIDLSGTVDTGTTAAPANSNAN
ELIDKMSEASTSDRDKLRTPKIDRIESTLEYPIGSNVKNYPYELIDRLVAQQGYANLFDSYPEDEEVDDFTFHNRMSFSD
DDFEDICESQKPDKYPQHGLTMDNKNVTIVNTKNFTQRVEMEVCRVHPV
>AFUN008742-PA |protein_coding|KB669380:312087:322406:-1|gene:AFUN008742
MFGNRPELILPLVYDIANMIRTVAKKESLLHEQQRERLEEADKALVEDEGVLSNHLLRRSFSIRSEPHGFRMNDSPAIAS
DLKDGRLMVDEQDDANVRTISTDSNDEEAARSARNEPLPFFEKLVQALPRFNVQQTHDKPDDRMTYHERKLNMTAFNATG
TQRDQLAMASDGPIPVTLPKVSPKKSSGSAAAGMNAITFTPTTTTTATAVTERRLTLEEIEDLAFGGLNGTEVDAYGTAS
GVTTTGNGTSTSGSPVAEKLIGGRQRPQGLHTLQPSEKCEYFSGGVCIRVANYPTSEIMYSITRHRHAIGALLAEYIDKA
NAQDRTVYEPDEIAQGINTKLRKREDDPSKSGGSMCPSIIRYARPQKARSATGEWKYIVNTGEHTQTLRLEKCSTPQDSC
TYLTDNFRSRCVQIYNYHRLLSWDAARGLHVDIFKVPTCCSCHIDGYRETFPPLTSYNDFKSKIHEDPSESASTLIRNTH
HYSTLQFDQVDEDESDDNIAYQFSNGFQRVKPPKYEGGPLHLPAVPPPPPPPPAGPGKTRFDRPPKHPAISKPKHPHFIS
PPTLDTYLSPPPNDLAYGIPFKRGPHYTTENALKRAGNVGGPNRRPLRKTSNVQHGDQSIAETDSRLNQVAVLPPSKLDQ
LPQTQAQNIIEKHRRRQHTTPQPPLTTLQQQQQTPIIFRISQPATSSNVINPTVPLSTMPQTPPQPSTVSTSTTTVTSTN
GHQRINYNYHPIIDFFEEEEVPDVTQEQIDRIGLNSHTSLNSWKPLITGRPRTPQDSCTYLTDNFRSRCVQIYNYHRLLS
WDAARGLHVDIFKVPTCCSCHIDGYRETFPPLTSYNDFKSKIHEDPSESASTLIRNTHHYSTLQFDQVDEDESDDNIAYQ
FSNGFQRVKPPKYEGGPLHLPAVPPPPPPPPAGPGKTRFDRPPKHPAISKPKHPHFIAPPTLDTYLSPPPNDLAYGIPFK
RGPHYTTENALKRAGNVGGPNRRPLRKTSNVQHGDQSIAETDSRLNQVAVLPPSKLDQLPQTQAQNIIEKHRRRQHTTPQ
PPLTTLQQQQQTPIIFRISQPATSSNVINPTVPLSTMPQTPPQPSTVSTSTTTVTSTNGHQRINYNYHPIIDFFEEEEVP
DVTQEQIDRIGLNSHTSLNSWKPLITGRPRFH
>AFUN003931-PA spaetzle-like cytokine|protein_coding|KB668687:297958:300145:-1|gene:AFUN003931
LICLNHLSPIRGSPSPYPHPTLAPQKPVCGSYGQNPCAFVPAPPGMTPKCASPGSTFCETNPDYPAYLIKHLVETLGYQR
IIANEEMVDFGANKPMEEEEHLHHHYHHFYGSFSPMESSKPSAKPSGAGYNYLTPTQQALGTVNYSEKRPAPVPQPIYIP
KPQHSYHYNSYARAPMYNRHGGTSGPGSSQGYFYPSPGGSSSGTGSSPSVTQYSPADWLKRFARDLSDKHRREARLASLR
RVDESIDLFDTEPAPFRHPSVLNETVYERLLAKNSRPKREIELGKETLCSVRERYITPQTALNTKGNWMFVVNQENSRQL
VRTEVCASTECSNLCSFPVGYSSRCEQRYVQKRLMTLDPSGMTLYVDTYWFPSCCICSLYSGNRV
>AFUN004319-PA |protein_coding|KB669047:431787:436552:-1|gene:AFUN004319
MPTVTPIQGPIFIKNGTVPVVPLFAYPQVSNGTFIQIPIWWTALSVALGLSIHGDVIRGVPCIKKYHQLFCPTAGNTYPS
DKIEMFIDENKALMKRMYGDFEMASRFPSSSPGRKRKRSVPGMDPYGDDDEFTLLPELMDLYGEPGGEVRLGGDSYFSKL
RKKRQNQNTSARGNTGGRGSGASSGGSSAGSTNARQTATPANGNGGGGGGESNTGRVDACESKIEIVTPYWATNSAGKVR
AIVNTQHFEQAIHQEVCSKTQTNRCSGDCGCEQKYKWHRLLAYDPDNDCKGIFMDWFLFPSCCVCRCNP
>AFUN003647-PA spaetzle-like cytokine|protein_coding|KB668892:1037930:1044156:1|gene:AFUN003647
MAVHCDRVPSWQTRGLLAWCIFSTILMLLLLPLVSIAESYGYDSASSCDPTRASRRGRSQLLKTIPCDLSVQAYCNLPGS
AYPWHAVRRFVHENQGLMRRMYGDVRHISVLKEEFENNEIDIDDIDRATERYTRPAEHDGAGAGRGGKRMKYLRPSSLHY
DAGPGHYPRDKSNEIPINEPHFRPTQMKTTTMTPSSSSTIATSTITGTKTTITAVESNLISTTDKSFPSTTASSTGTSTT
VESPPPKQASDASAGQTNLPTQTTLDLQESSPSDDAGKADQQVATTIRTAETETIVGEGATDAIHGVSPNNNTIQPSDTE
AIDMDALSSLAKLETNESLQTTYSSGSKGVQGTVDKISSTLKLASSNTIKKAEDIDSKDLSVTESGSKVAEVESTISSYP
NDRQDTGPVVADDVAADDPSPSSSKTVAEPLIQHDAVGSATSNNAQQQKIRFESIKPHPGTVSGTKKTNPEGQLFQDVAQ
KEPPVVNGRGVNACPVKEEVVAPFWANNTRGEVLALLNLYPFEQYVHWEKCTHELKQMYCREGCRCEQQYRLHRLLAYDP
HNECRGIFSDWFRFPSCCICKCYDMPFDFRVTSRSPRSLTKESIELVEDELQNAIYEHAADEWYRPKENDFD
>AFUN009610-PA spaetzle-like cytokine|protein_coding|KB669012:28846:36478:1|gene:AFUN009610
MAHHQTGRALLILFTFQLFIVSLYANPQTFGPLIRDRAIRDRQQTSEEDLNANIERIYRKDFKTAAPPKEHSTDEVEPSP
TELVARSNAGSTTRPRRPIENNEQNAMVYVIRDSDGKLVPKFAEPSSIATTPRSASKPDPPLPNEKNGMFVLKLSTPSNQ
SLMEVEDPKFEDGSYPSGYPIELIDNILKMHKGYYEDVFEKTFKREPLTTRVNSESDKYLCASETRTEYPTSSVDNVAIV
NVKGFYQPVVYEMCLNNGSTCSKSNTSAKYKLICLQTYRYYKMFVAPIETSSEPDKFKFIDVRLPACCKCAQVPEDATMK
>AFUN009647-PA spaetzle-like cytokine|protein_coding|KB669469:434867:440402:-1|gene:AFUN009647
MKYLVFLLLFGCQVLIRGDELLDSEEPPEGYYAFIESPSAVPPKVRSPPYTHINIECKEATNPKPYVSANNLCGDLNKGK
IPRNPMKQNVLGEPYPFELIRNQTLKFLSKTLPVLKADDTLPKVTQIIPDEPVDQFDDNGIGRRMGKSMRMEEEGRAEED
ARAPRKFCDGGGVFCALYRAIQGEPISSKLVAERREEAAAYPPPPRYEGPPTPCPAKVEYATPVFAKNYQGSWRYVVQIP
YEGYFTQTVEVTRCLQARCHYLDGGCLSSPRWVSLLVAEIFYPNAEEQSTAPTTTTTTAPSIQDFQAYQQYLQKRAGLPT
DNVYESGLNGSPQQQQQAPTAAASSAKANQHCDGHDEIGCFQVRLYYDWFLIPGSCKCWRPDYFAKYVRKRPSPDL
>XP_308593.4 AGAP007177-PA [Anopheles gambiae str. PEST]
MKSLSQILSLNHLSRTLGTPSPYPHPTLAPQKPACGAYGQSPCAFVPAPPGMTPKCVSPGSTFCETNPDYPAYLIKHLVE
TLGYQRIIASEEMVDFGANKPLEEEEHLHHHYHHFYGSFAAMDQASKPQAPKHSSPGYSYLTPTQQSLGTVNYETKRPAP
VPQPIYIPKPQHSYHYNSYVRAPMYNRQSDRQGYFYPSPGGSVSNSPSSSSPVTQYSPADWLKRFARDLSDRHRREARLA
ALRRVDGPADPFDNEPTPFRLPSMVNETVYERLLAKNMRAKRQAAGGVKETLCSVRERYITPQTALNTKGNWMFVVNQEN
SRQLVKTEICASTECSNLCSFPIGYSSRCEQRYVQKRLVTLDPTGRTLYVDTYWFPSCCVCSLYSGN
>XP_557166.3 AGAP006483-PA [Anopheles gambiae str. PEST]
MYSITRHRHAIGALLAEYIDKANAQDRTVYEPDEIAQGINTKLRKREDDPSKSGGSMCPSIIRYARPQKARSATGEWKYI
VNTGEHTQTLRLEKCSTPQDSCTYLTDNFRSRCVQIYNYHRLLSWDAARGLHVDIFKVPTCCSCHIDGYRETFPPLTSYN
SDFKSKIHEDPSESASTLIRNTHSNHHQQHHHSHYSTLQFDQVDEEEPEDNIAYQFSNGFQRIKPKYEGALHLPAVPPPQ
PPPPQGPVGAGLGKTRFERPPKHPAISKPKHPHFIAPPTLDTYLSPPPNDLAYGIPFKRGPHYTNENTLKRAGNVAGPNR
RPLRKTATVQHHADQSIAETDSRLNQVAVLPPGKMDLLPQTQAQNIIEKHRRRQQTTAQPPLTTLQQQQQQQQQTHIFRI
SQPSTPSMAVNPTVPLSTQPQPPSTAGTSTTTVTSTNGHQRINYNYHPIIDFFEEEEVPDVTQEQIDRIGLNSHSSLNSW
KPVITGRPRFH
>XP_317093.3 AGAP008360-PA, partial [Anopheles gambiae str. PEST]
DNRKNSRMPTVTPIQGPIFIKNGTVPVVPLFAYPQVSNGTFIQIPIWWTALSVALGLSIHGDVIRGVPCIKKYHQLFCPT
AGNTYPSDKIEMFIDENKALMKRMYGDFEMASRLPAAGPGRKRKRSTPGDPYDDGDDFTLLPELMDLYGEPGGEVRIGGD
SYFSKLRKKRQNTSSRGSSSGGRGGSSSSGGSGTNARQTATPANGNGGGTGESNTGRVDACESKIEIVTPYWATNSAGKV
RAIVNTQHFEQAIHQEVCSKTQTNRCSGDCGCEQKYKWHRLLAYDPDNDCKGIFMDWFLFPSCCVCRCNP
>XP_317626.4 AGAP007866-PA [Anopheles gambiae str. PEST]
MLLLLLLVPIVSTAESYGYDSASSCDPTRASRRGRSQLLKTIPCDLSVQAYCNLPGSAYPWHAVRRFVHENQGLMRRMYG
DVRHISVLKEEFENNEIDIDDIDRATERYTRPSGHLASAGGRDGKRMKYLRPSSPHYDGGPGHYPREKSNEIPLNEPHFR
PTQTKTTVTTTSTTTPSSSSSSTTSTDSSSTTTTSATTTTPTVESSDISTTGKSTSTTTASSTGTTNPSVESKAEQQHAT
TTSTPSTADKISPVGGSSVVPTNKNSIEAADTEAIDMDALSSLAKLETNESLQATFASGDKDVEETVVKISSTLKLASSS
APEKKTSNPEGQLFQDAAQKEPPVVNGRGVNACPVKEEVVAPFWANNTRGEVLALLNLYPFEQYVHWEKCTHELKQMYCR
EGCRCEQQYRLHRLLAYDPHNECRGIFSDWFRFPSCCICKCYDMPFDFRVTSRSPRSLTKESIELVEDELQNAIYEHAAD
EWYRPKEHDVE
>XP_310768.4 AGAP000346-PA [Anopheles gambiae str. PEST]
MGRHHLNLGLLLLTFLLGIVSLHASPQSYVPLIRDRAIRDDDMNANIERIFRKDFGKPAQTAKDGQSDEVEPSPTELVAR
AHPSGGSTRSKQPIDKNENSPLLYVVRDAEGKLVPKFADPPKVPVPVQPAAQEQQSTDKPFEEGDNYFLKRMADRVNELF
TNEPGKITFENGSYPPHYPRATIDKILQKNMDKYADLFEGSIKREPLSTRVDSEGDKYLCNSIAHTEYPTKVNDYMIVNM
ENFFQSISYETCSNLGGRCSNSHTGHGYELKCQQTYRTHKLFSVAPNANKFDLVEVTFPSCCKCTHVRVAP
>XP_314007.3 AGAP005126-PB, partial [Anopheles gambiae str. PEST]
YYAFIESPSAVPPKVRSPPYTHINIECKEATNPKPYVSANNLCGDLNKGKIPRNPMKQNVLGEPYPFELIRNQTLKFLSK
TLPVLKADDTLPKVTQIIPDEPVDQFDDNGIGRRMGKSMRMEEERRVEEDARAPRKFCDGGGVFCALYRAIQGEPISSKL
VAERREEAPAAYPPPPRYEGPPTPCPAKVEYATPVFAKNYQGSWRYVVQIPYEGYFTQTVEVTRCLQARCHYLDAPTAAA
SSAKANQHCDGHDEIGCFQVRLYYDWFLIPGSCKCWRPDYFAKYVRKRPSPDL
>XP_001688505.1 AGAP005126-PA, partial [Anopheles gambiae str. PEST]
YYAFIESPSAVPPKVRSPPYTHINIECKEATNPKPYVSANNLCGDLNKGKIPRNPMKQNVLGEPYPFELIRNQTLKFLSK
TLPVLKADDTLPKVTQIIPDEPVDQFDDNGIGRRMGKSMRMEEERRVEEDARAPRKFCDGGGVFCALYRAIQGEPISSKL
VAERREEAPAAYPPPPRYEGPPTPCPAKVEYATPVFAKNYQGSWRYVVQIPYEGYFTQTVEVTRCLQARCHYLDGGCLSS
PRWVSLLVAEIFYPNAEEQPTVPTTTTTTAPSIQDFQAYQQYLQKRAGLPTDNVYESTINGSPQQQQQQQQQAPTAAASS
AKANQHCDGHDEIGCFQVRLYYDWFLIPGSCKCWRPDYFAKYVRKRPSPDL
>XP_006565596.1 uncharacterized protein LOC100577844 isoform X2 [Apis mellifera]
MTIITMKISVQMSQNICAYPHQNYQNNTKIDSENKKGRRIERYTSNYENSNASFKILSRNQERERLSWESMLSDAQIVFP
EDQKKIPSCRGSTFCEKVDSYPEDVVNTAIQRNESIKYLAAIDILSDISQRIDFMDDSPLCQSNERVIFPKSAMNKDNEW
KYVANQENFKQGIRVEVCEKQDSTCNVIGNLPLGYKSICKQKFIQRELLSVSLNGSVSLDTFLFPSSCCCYVTFTANTRM
I
>XP_003250969.2 uncharacterized protein LOC100578548 [Apis mellifera]
MIIKEIGFFLLIFPVHLKSSDISTIYKMNRNLPVPICNSEHYCEENTLYYPDKIISQELEKYPHLRYYANTNEIIYPEFE
DKSEEESLCISREQIIFPKSGLTKELEWKYIVNHINLTQAIHTEICLEKGRPCRIIEGFAEGYYTKCKQKFIYHQLLAVA
SNGSIIPELFRFPTNCYCHIDFESDRFLRSLRSNN
>XP_003250675.2 uncharacterized protein LOC100577844 isoform X1 [Apis mellifera]
MIFKYKNIEQRYSGLIFALIELCFLIELMSQNICAYPHQNYQNNTKIDSENKKGRRIERYTSNYENSNASFKILSRNQER
ERLSWESMLSDAQIVFPEDQKKIPSCRGSTFCEKVDSYPEDVVNTAIQRNESIKYLAAIDILSDISQRIDFMDDSPLCQS
NERVIFPKSAMNKDNEWKYVANQENFKQGIRVEVCEKQDSTCNVIGNLPLGYKSICKQKFIQRELLSVSLNGSVSLDTFL
FPSSCCCYVTFTANTRMI
>XP_006562326.2 neurotrophin 1 [Apis mellifera]
MMARGLLFLTVAFVLLSSIDVRAEKKNPKEKLDNDRKESNETNVALMSDDLKNRTDQVREGRLEKVRALLSNGTRQNGSR
ELVLSRSMDIVKIVSDDATGDEETVEELPEPQELKIVRPNLRKRPSYRPPPRRPAPLNRRNVFTDLSRSPSLIRPNLRRP
TETKKRDPSEDECTFFTKTVCLEAVDYPHEAIARSLRSNKEMIAALLTDYKSQDFDDSAETLPVALPLESKFENRYENNE
IRRRSDLNPSFENVEEGFTCPSVIKYARPQLARAASGVWKYIINTGEHTQTLRLEKCSNPQASCAFISENYRSSCSQVYN
YHRLLTWDNKLGLHMDIFKVPTCCNCHVHGYAEIFPPHQKDQPARIKESFPGSDFITSEQKDDFEESSSKLNYFNKFISS
SNFDSVASNGKKPGIETAPSRPSTSFTLPVRTRQNKKPSATSSRPFDKLPQQHAPNTRAPGYTGPLLKSRPNRAPPSRPP
YRRESHIEDHTETVNSTILNRYSQPYDLEMDATSRLQNGGFDDEYQEPQRRVNYNYHPIIDFFRPEAMQLQSSETTSMSG
QNDSNSWKPMIAS
>XP_026300183.1 protein spaetzle 5 [Apis mellifera]
MMIRIWYFIISKMKLFLAVIMIASLANAYDVPCPKYGCPGRPRYEPFVPAPPGHTPNCAKPGQTFCESLDHYPRQLIKFL
VDKCSFDFSSVLRDESRENFNVYRSFPAGYDYPTHGDGQFHSALPFLPPSQYPGQQTTLLYGTPLNDTHGYKYTTPAQGN
PFLSDESFKYHSEGQRVTTDHPFYTQSQPLNAFGQSQAWWTNRYVRNSKLAPRSLYENPLLKYSKLSKRRRKRQSDPDAI
SLCPTETQYITPRAALNNQGNWMYVVNLEDMNQKYSQVVRSEKCTMDVCNGICSVPTGYTSRCQQQYVQKRLIALQGNGN
QLYADIFWFPHGCSCEIIANY
>XP_006566246.2 protein spaetzle 3 [Apis mellifera]
MSLANFTLPYQSATPTPFFYDGQNGGQSTVNNLRLNAVLPPAPARNFNEQEPFQNEPYIPPIGYQNQQQQRQRQSAFNRQ
RNGNPYVEHSSFSSAQDTRYANYNQDFRRTQPRQQQIRPSAPPLAQQQQQQQQRATVEKEQENFRTSRMPEQESYPDRPN
GYTRVNGESGPGTKTSIHAVLDYDDDFEDYYDDKDPEIPRDAHVTPIQGPIFLKNGSVPVVPLYSYPQLNNGTYVQIPIL
WTALSVALGVELRGDLVRGVPCIKKYHQLFCPTAGNTYPIERIERFIDENKALMKRMYGDFEMSSGYGSPTREAGHHRTR
RRRKSREAVKHDIPDGGPNFRDELNPEIEANGDSFFANVRKTRNPRQSPGKNHKDSGRIDACESKVEIVTPYWASNSAGK
IRAIVNTQHFEQAIHQEVCSKTQTNRCTGDCGCEQKYKWHRLLAYDPDNDCKGIFMDWFLFPSCCVCRCEPVSNKFPSSN
NRN
>XP_026298979.1 protein spaetzle 3 [Apis mellifera]
MSLANFTLPYQSATPTPFFYDGQNGGQSTVNNLRLNAVLPPAPARNFNEQEPFQNEPYIPPIGYQNQQQQRQRQSAFNRQ
RNGNPYVEHSSFSSAQDTRYANYNQDFRRTQPRQQQIRPSAPPLAQQQQQQQQRATVEKEQENFRTSRMPEQESYPDRPN
GYTRVNGESGPGTKTSIHAVLDYDDDFEDYYDDKDPEIPRDAHVTPIQGPIFLKNGSVPVVPLYSYPQLNNGTYVQIPIL
WTALSVALGVELRGDLVRGVPCIKKYHQLFCPTAGNTYPIERIERFIDENKALMKRMYGDFEMSSGYGSPTREAGHHRTR
RRRKSREAVKHDIPDGGPNFRDELNPEIEANGDSFFANVRKTRNPRQSPGKNHKDSGRIDACESKVEIVTPYWASNSAGK
IRAIVNTQHFEQAIHQEVCSKTQTNRCTGDCGCEQKYKWHRLLAYDPDNDCKGIFMDWFLFPSCCVCRCEPVSNKFPSSN
NRN
>XP_016770082.2 protein spaetzle 4 [Apis mellifera]
MKASCSRAEVLSCSLCPFFTPVKTLLWAKNSPSINSVKYSDLNGCRSKLCGLNVNQTRVMNVIVHFVFQVIVYQLVTCQG
GGGPSTFGYDASSACSKPYSRAGRARLSNLPCDFRRQNWCTIAGSSYPWHAVRRFVQENQGLMRRMYGDERHINVLRAEF
ERNDVELKYDDYYHHFSDDHRKYQYSHDYEYFEADDDLKLNNEFRDEGRGFTSRSFNDNVAKRLNKFPKLSEYTRPHFRP
TERTSTISTSTSTTTTTTTAPPTTTASSSKAENLSTTISSTIVSTTQRESTTRNTPSMTSLVNSTNEEKKNSSDEMTTPT
VTSSYTVKEQNFSINEISEQIDRIDEVVEEAGEVVEVSESNVGETTTMNFPGTTELPDELLDGNEDLYATPKETTVREEE
TSNSNEQQEFRPRPEYRPNKPEVSTMEGQLYQDVAAKDQQEQPVLKLRGVNACPVKEEVVAPFWANNTRGEVLALLNLYP
FEQYVHWEKCTHENKQMYCRDGCRCEQQYRLHRLLAYDPNNECRGIFSDWFKFPSCCVCRCYDLPLEFRVTSRSPRTQKQ
RIKVQSPRYT
>XP_006565597.1 uncharacterized protein LOC100577844 isoform X3 [Apis mellifera]
MIFKYKNIEQRYSGLIFALIELCFLIELMSQNICAYPHQNYQNNTKIDSENKKGRRIERYTSNYENSNASFKILSRNQER
ERLSWESMLSDAQIVFPEDQKKIPSCRGSTFCEKVDSYPEDVVNTAIQRNESIKYLAAIDILSDISQRIDFMDDSPLCQS
NERVIFPKSAMNKDNEWKYVANQENFKQGIRVEV
>XP_391869.3 uncharacterized protein LOC408317 [Apis mellifera]
MKFRTFVLILLCLTCRANEHPDTKQTKSNDVDSTTESNEPPEGYYAFVKSPNAEPPKVRPPPYIDSDKECYDTGKQGKGF
VSIHNICGDLNKGYIPRNPMNQYFNGSSYPFALLKNHTLKFLSKALPILKADDSLPKVATVHSYFQNSVDTDEKRSRSKR
SSDSESALDTLRNGRKFCENGGGVVCMLYKAIQGEPLATSAAERRDEPSTPEYRQRTPPQEKPEYTGPPTPCPAKVEYAT
PVFAKNYQGVWRYVVQIPYEGYFTQTIEVTRCMQSRCHYLDGGCLSSPRWTSLLVAEIFYPDTFVEENQNSRINGLRDVA
GSPPPVHDFQNYQQYLQKRAGENEARNSGSQHHCDGVDEMGCFQVRLYYDWFLVPGSCKCWRPDYFNRYVRRSGSNVEL
>XP_006564156.1 uncharacterized protein LOC100577936 [Apis mellifera]
MRIEALSTLVAVVWLTAVLCPRLAAANNLTLSFSSRKTREHPFRGHISRWTQTLEDTTKRMTYREMNMILRHEGGEDGLP
VDCCPTVEEMVEPVGGRNRENMYVQLYRDGQNAQRFFEYSCRPDVLDKPCRFIDRKFTNQSRCVQKFSYTYAIIENSGST
GGKEEHGRHRHRERMIPTFAGNTVGGSMWTLDYIKVRSGCSCEIMPKLKKKKKYKKSKPRDQDLDPET
>XP_026297023.1 uncharacterized protein LOC100577936 [Apis mellifera]
MRIEALSTLVAVVWLTAVLCPRLAAANNLTLSFSSRKTREHPFRGHISRWTQTLEDTTKRMTYREMNMILRHEGGEDGLP
VDCCPTVEEMVEPVGGRNRENMYVQLYRDGQNAQRFFEYSCRPDVLDKPCRFIDRKFTNQSRCVQKFSYTYAIIENSGST
GGKEEHGRHRHRERMIPTFAGNTVGGSMWTLDYIKVRSGCSCEIMPKLKKKKKYKKSKPRDQDLDPET
>XP_011201795.1 PREDICTED: protein spaetzle 5 [Bactrocera dorsalis]
MKSIISRFYSNYGFSLIYVILVYTTLAHSVPSCGLYGAPPCQFVPAPPGQTPSCARPGRTYCEHVDNYPTYLIKHLVHKW
GYEAKNLLVDESWDEFAALTWHESPVFYDPAFIFNRPYNSGNDDFNGYKYGTPSANGNGGVGAGATSSSENTFIITKAQT
TETPTFLFYTSAGQRPNKNQVNSYSGTGAGSGHKTSSNSPAFWLKRITRNVDGVVGVEVGGNLTAALTSYGPDADPVTAS
RAKRSISSSSQSTSSSSKLSRDVSLNMDLLDIVGADKGAKTRTKRQSPGRETLCKTSSQFITPQAALNNKGNWMFVVNEP
STARQMVKAELCASNTCSNLCQLPNGYNSRCEQKFVQKRLIALQANGQNLYTDSFWFPSCCVCTIAAN
>XP_019845408.1 PREDICTED: protein spaetzle 5 [Bactrocera dorsalis]
MKSIISRFYSNYGFSLIYVILVYTTLAHSVPSCGLYGAPPCQFVPAPPGQTPSCARPGRTYCEHVDNYPTYLIKHLVHKW
GYEAKNLLVDESWDEFAALTWHESPVFYDPAFIFNRPYNSGNDDFNGYKYGTPSANGNGGVGAGATSSSENTFIITKAQT
TETPTFLFYTSAGQRPNKNQVNSYSGTGAGSGHKTSSNSPAFWLKRITRNVDGVVGVEVGGNLTAALTSYGPDADPVTAS
RAKRSISSSSQSTSSSSKLSRDVSLNMDLLDIVGADKGAKTRTKRQSPGRETLCKTSSQFITPQAALNNKGNWMFVVNEP
STARQMVKAELCASNTCSNLCQLPNGYNSRCEQKFVQKRLIALQANGQNLYTDSFWFPSCCVCTIAAN
>XP_019845409.1 PREDICTED: protein spaetzle 5 [Bactrocera dorsalis]
MKSIISRFYSNYGFSLIYVILVYTTLAHSVPSCGLYGAPPCQFVPAPPGQTPSCARPGRTYCEHVDNYPTYLIKHLVHKW
GYEAKNLLVDESWDEFAALTWHESPVFYDPAFIFNRPYNSGNDDFNGYKYGTPSANGNGGVGAGATSSSENTFIITKAQT
TETPTFLFYTSAGQRPNKNQVNSYSGTGAGSGHKTSSNSPAFWLKRITRNVDGVVGVEVGGNLTAALTSYGPDADPVTAS
RAKRSISSSSQSTSSSSKLSRDVSLNMDLLDIVGADKGAKTRTKRQSPGRETLCKTSSQFITPQAALNNKGNWMFVVNEP
STARQMVKAELCASNTCSNLCQLPNGYNSRCEQKFVQKRLIALQANGQNLYTDSFWFPSCCVCTIAAN
>XP_019845411.1 PREDICTED: protein spaetzle 5 [Bactrocera dorsalis]
MKSIISRFYSNYGFSLIYVILVYTTLAHSVPSCGLYGAPPCQFVPAPPGQTPSCARPGRTYCEHVDNYPTYLIKHLVHKW
GYEAKNLLVDESWDEFAALTWHESPVFYDPAFIFNRPYNSGNDDFNGYKYGTPSANGNGGVGAGATSSSENTFIITKAQT
TETPTFLFYTSAGQRPNKNQVNSYSGTGAGSGHKTSSNSPAFWLKRITRNVDGVVGVEVGGNLTAALTSYGPDADPVTAS
RAKRSISSSSQSTSSSSKLSRDVSLNMDLLDIVGADKGAKTRTKRQSPGRETLCKTSSQFITPQAALNNKGNWMFVVNEP
STARQMVKAELCASNTCSNLCQLPNGYNSRCEQKFVQKRLIALQANGQNLYTDSFWFPSCCVCTIAAN
>XP_011212912.1 PREDICTED: neurotrophin 1 isoform X2 [Bactrocera dorsalis]
MYISIKKSSLWVKEDILASFTNMQTGKKPQTLFWAILFCLLWLVMTSDDDLVDFDFADLKEIEWNYNNERIRDQLHNAPG
DNFIQTFVTMSDLDEENRIRPFNLREHVLRSALSKALTNEQLRQKFVEVMPILRALTPQQRLTLSALISAQINLKGNQGL
KLEQVRAMFGNDKKLLLPIVYDIANLVRNSARKYLSLDLDLPRQNNQPPDIERRMEDVSSTELLDEEHIKKTDGLSIIKN
GVSLEDFFSETGEEMLDPKSINEELQEVSNTTSPPIEQFSTFNSIENSPKRTKRTATTSEFAHKLIRSDLPSMDDDDIGR
RITGNVIQLNTTAFINAKDISNDSLYSKNRSNSIEYIDIGNRTFTENQLQHSKSHQEVENLAFASLKEIEVNLQNNNESM
VNGLDEILPIPEELIAGPRYRIAGNKKHLSRSKPTTTKRKRGQVSPIRSNIEGQHNGGGSNNGVLPPQKCERFTSSMCIR
TEDYPLDLIMGSIRRHKNAMVALWADYHDKHAQLDATDDIDDISIRRKENEASGGGMCQSIVRYARPQKARSASGEWKYI
VNTGQHTQTLRLEKCIASQESCSYLAHSYRSHCTQVYNYHRLLSWDRTRGLHVDIFKVPTCCSCQIDGLRHHFPFKPDTK
TRQFTPAFNSDIYSTINEELDYNDEQDEDDLNYQLINDLKGNHKKYDNNELMLDSRSKLQSPNPTLGSYLIPPGGEEEYD
FIDYKQDLQHKHQNFGHTLSTSATTKNTIRNSQRRRPHKRLGAANTFNQERVDLDIAPSELHQKQEVNFSASSLANFNKR
TPQKRQRIHSVLHTAPTSISPISTAVAGTSTPTDIVNSPIAGEDPTSSTTTIQHRVVESSNSIATNAHQTSGPNSFYNGT
QQKQSNYSSNNKVNRHYQFLGNAEQNSIPRFRSEARPIITSINRTRKRSKPSTAGHPNQWSFSQHEQPTSTQPSHVPSFH
INSIHNTESNSTDFSNSADTSQVSSEPGVKRINYSYHPIIDFFENQKYSTVVATVKTIGEQKKIDDSSEGQIYPQKIMKP
RTPFVSENLGANTRNGGSGLSLRDRTGSTVDMVNRLHMDDNTWQPVLIKMKGHSY
>XP_011212915.1 PREDICTED: neurotrophin 1 isoform X5 [Bactrocera dorsalis]
MYISIKKSSLWVKEDILASFTNMQTGKKPQTLFWAILFCLLWLVMTSDDDLVDFDFADLKEIEWNYNNERIRDQLHNAPG
DNFIQTFVTMSDLDEENRIRPFNLREHVLRSALSKALTNEQLRQKFVEVMPILRALTPQQRLTLSALISAQINLKGNQGL
KLEQVRAMFGNDKKLLLPIVYDIANLVRNSARKYLSLDLDLPRQNNQPPDIERRMEDVSSTELLDEEHIKKTDGLSIIKN
GVSLEDFFSETGEEMLDPKSINEELQEVSNTTSPPIEQFSTFNSIENSPKRTKRTATTSEFAHKLIRSDLPSMDDDDIGR
RITGNVIQLNTTAFINAKDISNDSLYSKNRSNSIEYIDIGNRTFTENQLQHSKSHQEVENLAFASLKEIEVNLQNNNESM
VNGLDEILPIPEELIAGPRYRIAGNKKHLSRSKPTTTKRKRGQVSPIRSNIEGQHNGGGSNNGVLPPQKCERFTSSMCIR
TEDYPLDLIMGSIRRHKNAMVALWADYHDKHAQLDATDDIDDISIRRKENEASGGGMCQSIVRYARPQKARSASGEWKYI
VNTGQHTQTLRLEKCISASQESCSYLAHSYRSHCTQVYNYHRLLSWDRTRGLHVDIFKVPTCCSCQIDGLRHHFPFKPDT
KTRQFTPAFNSDIYSTINEELDYNDEQDEDDLNYQLINDLKGNHKKYDNNELMLDSRSKLQSPNPTLGSYLIPPGGEEEY
DFIDYKQDLQHKHQNFGHTLSTSATTKNTIRNSQRRRPHKRLGAANTFNQERVDLDIAPSELHQKQEGKTQLLQQRPFNT
ESLKVATALPPMPIKRQGRTRSITVLNKNKVITAPTTRLTDITNFLAMQSRTQYQDFAQKHAPLLHQSIEQERDQSHQQR
ATQISGAFRNMNNRPPRSLHTFLHSI
>XP_011212914.1 PREDICTED: neurotrophin 1 isoform X4 [Bactrocera dorsalis]
MYISIKKSSLWVKEDILASFTNMQTGKKPQTLFWAILFCLLWLVMTSDDDLVDFDFADLKEIEWNYNNERIRDQLHNAPG
DNFIQTFVTMSDLDEENRIRPFNLREHVLRSALSKALTNEQLRQKFVEVMPILRALTPQQRLTLSALISAQINLKGNQGL
KLEQVRAMFGNDKKLLLPIVYDIANLVRNSARKYLSLDLDLPRQNNQPPDIERRMEDVSSTELLDEEHIKKTDGLSIIKN
GVSLEDFFSETGEEMLDPKSINEELQEVSNTTSPPIEQFSTFNSIENSPKRTKRTATTSEFAHKLIRSDLPSMDDDDIGR
RITGNVIQLNTTAFINAKDISNDSLYSKNRSNSIEYIDIGNRTFTENQLQHSKSHQEVENLAFASLKEIEVNLQNNNESM
VNGLDEILPIPEELIAGPRYRIAGNKKHLSRSKPTTTKRKRGQVSPIRSNIEGQHNGGGSNNGVLPPQKCERFTSSMCIR
TEDYPLDLIMGSIRRHKNAMVALWADYHDKHAQLDATDDIDDISIRRKENEASGGGMCQSIVRYARPQKARSASGEWKYI
VNTGQHTQTLRLEKCISASQESCSYLAHSYRSHCTQVYNYHRLLSWDRTRGLHVDIFKVPTCCSCQIDGLRHHFPFKPDT
KTRQFTPAFNSDIYSTINEELDYNDEQDEDDLNYQLINDLKGNHKKYDNNELMLDSRSKLQSPNPTLGSYLIPPGGEEEY
DFIDYKQDLQHKHQNFGHTLSTSATTKNTIRNSQRRRPHKRLGAANTFNQERVDLDIAPSELHQKQELQLASHPFLLQSL
VHPHLLTSLTLPLQGKTQLLQQRPFNTESLKVATALPPMPIKRQGRTRSITVLNKNKVITAPTTRLTDITNFLAMQSRTQ
YQDFAQKHAPLLHQSIEQERDQSHQQRATQISGAFRNMNNRPPRSLHTFLHSI
>XP_011212913.1 PREDICTED: neurotrophin 1 isoform X3 [Bactrocera dorsalis]
MQTGKKPQTLFWAILFCLLWLVMTSDDDLVDFDFADLKEIEWNYNNERIRDQLHNAPGDNFIQTFVTMSDLDEENRIRPF
NLREHVLRSALSKALTNEQLRQKFVEVMPILRALTPQQRLTLSALISAQINLKGNQGLKLEQVRAMFGNDKKLLLPIVYD
IANLVRNSARKYLSLDLDLPRQNNQPPDIERRMEDVSSTELLDEEHIKKTDGLSIIKNGVSLEDFFSETGEEMLDPKSIN
EELQEVSNTTSPPIEQFSTFNSIENSPKRTKRTATTSEFAHKLIRSDLPSMDDDDIGRRITGNVIQLNTTAFINAKDISN
DSLYSKNRSNSIEYIDIGNRTFTENQLQHSKSHQEVENLAFASLKEIEVNLQNNNESMVNGLDEILPIPEELIAGPRYRI
AGNKKHLSRSKPTTTKRKRGQVSPIRSNIEGQHNGGGSNNGVLPPQKCERFTSSMCIRTEDYPLDLIMGSIRRHKNAMVA
LWADYHDKHAQLDATDDIDDISIRRKENEASGGGMCQSIVRYARPQKARSASGEWKYIVNTGQHTQTLRLEKCISASQES
CSYLAHSYRSHCTQVYNYHRLLSWDRTRGLHVDIFKVPTCCSCQIDGLRHHFPFKPDTKTRQFTPAFNSDIYSTINEELD
YNDEQDEDDLNYQLINDLKGNHKKYDNNELMLDSRSKLQSPNPTLGSYLIPPGGEEEYDFIDYKQDLQHKHQNFGHTLST
SATTKNTIRNSQRRRPHKRLGAANTFNQERVDLDIAPSELHQKQEVNFSASSLANFNKRTPQKRQRIHSVLHTAPTSISP
ISTAVAGTSTPTDIVNSPIAGEDPTSSTTTIQHRVVESSNSIATNAHQTSGPNSFYNGTQQKQSNYSSNNKVNRHYQFLG
NAEQNSIPRFRSEARPIITSINRTRKRSKPSTAGHPNQWSFSQHEQPTSTQPSHVPSFHINSIHNTESNSTDFSNSADTS
QVSSEPGVKRINYSYHPIIDFFENQKYSTVVATVKTIGEQKKIDDSSEGQIYPQKIMKPRTPFVSENLGANTRNGGSGLS
LRDRTGSTVDMVNRLHMDDNTWQPVLIKMKGHSY
>XP_011212911.1 PREDICTED: neurotrophin 1 isoform X1 [Bactrocera dorsalis]
MYISIKKSSLWVKEDILASFTNMQTGKKPQTLFWAILFCLLWLVMTSDDDLVDFDFADLKEIEWNYNNERIRDQLHNAPG
DNFIQTFVTMSDLDEENRIRPFNLREHVLRSALSKALTNEQLRQKFVEVMPILRALTPQQRLTLSALISAQINLKGNQGL
KLEQVRAMFGNDKKLLLPIVYDIANLVRNSARKYLSLDLDLPRQNNQPPDIERRMEDVSSTELLDEEHIKKTDGLSIIKN
GVSLEDFFSETGEEMLDPKSINEELQEVSNTTSPPIEQFSTFNSIENSPKRTKRTATTSEFAHKLIRSDLPSMDDDDIGR
RITGNVIQLNTTAFINAKDISNDSLYSKNRSNSIEYIDIGNRTFTENQLQHSKSHQEVENLAFASLKEIEVNLQNNNESM
VNGLDEILPIPEELIAGPRYRIAGNKKHLSRSKPTTTKRKRGQVSPIRSNIEGQHNGGGSNNGVLPPQKCERFTSSMCIR
TEDYPLDLIMGSIRRHKNAMVALWADYHDKHAQLDATDDIDDISIRRKENEASGGGMCQSIVRYARPQKARSASGEWKYI
VNTGQHTQTLRLEKCISASQESCSYLAHSYRSHCTQVYNYHRLLSWDRTRGLHVDIFKVPTCCSCQIDGLRHHFPFKPDT
KTRQFTPAFNSDIYSTINEELDYNDEQDEDDLNYQLINDLKGNHKKYDNNELMLDSRSKLQSPNPTLGSYLIPPGGEEEY
DFIDYKQDLQHKHQNFGHTLSTSATTKNTIRNSQRRRPHKRLGAANTFNQERVDLDIAPSELHQKQEVNFSASSLANFNK
RTPQKRQRIHSVLHTAPTSISPISTAVAGTSTPTDIVNSPIAGEDPTSSTTTIQHRVVESSNSIATNAHQTSGPNSFYNG
TQQKQSNYSSNNKVNRHYQFLGNAEQNSIPRFRSEARPIITSINRTRKRSKPSTAGHPNQWSFSQHEQPTSTQPSHVPSF
HINSIHNTESNSTDFSNSADTSQVSSEPGVKRINYSYHPIIDFFENQKYSTVVATVKTIGEQKKIDDSSEGQIYPQKIMK
PRTPFVSENLGANTRNGGSGLSLRDRTGSTVDMVNRLHMDDNTWQPVLIKMKGHSY
>XP_019848452.1 PREDICTED: protein spaetzle isoform X4 [Bactrocera dorsalis]
MFHTTSWCSRPALPLLFFTYLFLIVSPIAGFTYDYRANRQKRSPNEAKKVTKDFEANLDRIFKIGSDTGLVLFNTTTAGT
PTNNNNNNNQNTQHNNRNNDAIIFSDDGYLCGERLKGKPYCLEVPNYLESSRLDKIDENNFEKFKSYFKDDVVPPPDITQ
RMNSDPQEEYYCSSRSHLIYPKSAETMESKWLLVVQHENHKQGILVEQCDEEDTPCRFHELLPKFYTSRCKQNYIYRTMV
VSVDGKLREEQVKMPSCCKCVLRYSQN
>XP_019848450.1 PREDICTED: uncharacterized protein LOC105233457 isoform X2 [Bactrocera dorsalis]
MFHTTSWCSRPALPLLFFTYLFLIVSPIAGFTYDYRANRQKRSPNEAKKVTKDFEANLDRIFKIGSDTGLVLFNDTSQPA
QTDVMFKTTTAGTPTNNNNNNNQNTQHNNRNNDAIIFSDDGYLCGERLKGKPYCLEVPNYLESSRLDKIDENNFEKFKSY
FKDDVVPPPDITQRMNSDPQEEYYCSSRSHLIYPKSAETMESKWLLVVQHENHKQGILVEQCDEEDTPCRFHELLPKFYT
SRCKQNYIYRTMVVSVDGKLREEQVKMPSCCKCVLRYSQN
>XP_019848453.1 PREDICTED: protein spaetzle isoform X5 [Bactrocera dorsalis]
MFHTTSWCSRPALPLLFFTYLFLDTSQPAQTDVMFKVQRSPDGKLNVIFNDFLIFQTTTAGTPTNNNNNNNQNTQHNNRN
NDAIIFSDDGYLCGERLKGKPYCLEVPNYLESSRLDKIDENNFEKFKSYFKDDVVPPPDITQRMNSDPQEEYYCSSRSHL
IYPKSAETMESKWLLVVQHENHKQGILVEQCDEEDTPCRFHELLPKFYTSRCKQNYIYRTMVVSVDGKLREEQVKMPSCC
KCVLRYSQN
>XP_019848451.1 PREDICTED: protein spaetzle isoform X3 [Bactrocera dorsalis]
MLIVSPIAGFTYDYRANRQKRSPNEAKKVTKDFEANLDRIFKIGSDTGLVLFNDTSQPAQTDVMFKVQRSPDGKLNVIFN
DFLIFQTTTAGTPTNNNNNNNQNTQHNNRNNDAIIFSDDGYLCGERLKGKPYCLEVPNYLESSRLDKIDENNFEKFKSYF
KDDVVPPPDITQRMNSDPQEEYYCSSRSHLIYPKSAETMESKWLLVVQHENHKQGILVEQCDEEDTPCRFHELLPKFYTS
RCKQNYIYRTMVVSVDGKLREEQVKMPSCCKCVLRYSQN
>XP_019848449.1 PREDICTED: protein spaetzle isoform X1 [Bactrocera dorsalis]
MFHTTSWCSRPALPLLFFTYLFLIVSPIAGFTYDYRANRQKRSPNEAKKVTKDFEANLDRIFKIGSDTGLVLFNDTSQPA
QTDVMFKVQRSPDGKLNVIFNDFLIFQTTTAGTPTNNNNNNNQNTQHNNRNNDAIIFSDDGYLCGERLKGKPYCLEVPNY
LESSRLDKIDENNFEKFKSYFKDDVVPPPDITQRMNSDPQEEYYCSSRSHLIYPKSAETMESKWLLVVQHENHKQGILVE
QCDEEDTPCRFHELLPKFYTSRCKQNYIYRTMVVSVDGKLREEQVKMPSCCKCVLRYSQN
>XP_011214878.1 PREDICTED: protein spaetzle-like [Bactrocera dorsalis]
MMNPRLRLEITLLSILLLIKYTGCRPVMDIETEIVLDDLFEMGTGFYVFNTTKDESNDDAINCPERLKGQTFCTEVTNYL
EATQLNKFSREEFEKFKPYFKDDFVQPVNVTNRMNDDIDDSYYCESKTRLVYPKVAETVESKWLMVVQHEQYKQGVLVEQ
CENEDAPCKFDELLPLGVKSRCKQHFVYRSLVVLVDGVMHERMVRLPNACKCALRDLRKS
>XP_011214875.2 PREDICTED: protein spaetzle-like [Bactrocera dorsalis]
MPKADTPKDMINKLQSIFKIDEGLMVYNTGVAREELEDDEIVCAERRAGKSYCKEVENYMEATRLDKIDPEQFAKFKEYF
IDDLAQPQLVATRMDFGKSPCNSKTNIIYPESAESEDSKWLLIVQHAQHKQGVLVEECENVGQPCEENSTLPLEDMPKCK
QNFSYRKLVVLVNGEMKEEMVKLPTTCECKMCST
>XP_011214874.2 PREDICTED: LOW QUALITY PROTEIN: protein spaetzle-like [Bactrocera dorsalis]
MSLKTKFLLTLTALGCLLIAQKTDGRPQPHGDANGPNDVLSNLDSIFKVGPGMKVFGTRPSGVHPNEVTDQNDDDADIIC
AERTAGQSYCTEVPNYLESSQLDKIDPQQFEQFSSYFKDDFMQPLNVTNRMNEEAEENFCNSKSRIIYPKSVETKESKWV
LVVQHERHRQGVLVEQCEAEGSSCKYEDLMPFGVSSKCKQHYVYRSLIVLVNGVLVERMVKLPNYCECVLRFNLKRKF
>XP_019846781.1 PREDICTED: protein spaetzle 3 [Bactrocera dorsalis]
MALTNFSLPFGALTPQVTTWGATLPPLHPAHQLAANTNNLLYSPADHQQQQGDDAAPPPESDFYKNNPYAPPQLHQQQQQ
QQQQPIRQSYQYNSNNNNQNIQNNNRLKSVNTYLPPIPPPGARNTQFNNQKQQPQQQQQQPQKPQQQHYSHFSINQQQQQ
QQHHQLQQQIKGNNVAFKAATSVSTVAAAGSAAATSTRTYGEGSYNNFGAAATQQLRPQPQQQQQQKQFYNSYSHSTSSF
VAQSQQKTQTQTSQQSYGTAPVTEAPQPAAVYGAAPVPTLRTVDELNGGGNDSVGDIGGGDSGAGDESYPHRPPGFTRVQ
AGQGTRTQVHAVLDYDVEEGEEEEYYDEGDKDANKKSPMPTVTPIQGPIFLKNGTAPVVPLFSYPTLNNGSFVQIPIWWT
ALSVALGLDVRGDIIKGVPCIKRYHQLFCPTAGNSYPIDKIERFIDDNKALMRRMYGDFEMNLEPGGPQSQTKKRKRRFI
DDPDIFIPPGAFPAVVPDDEGSTEPHAEEAGESYFGKLRNKRQANRNANKASTNTFANAGQNTGRVDACESKVEIVTPYW
ASNSAGKIRAIVNTQHFEQAIHQEVCTTPATSRCDRDCGCEQKYKWHRLLAYDPDNDCKGIFMDWFLFPSCCVCRCKP
>XP_011205614.1 PREDICTED: protein spaetzle 4 [Bactrocera dorsalis]
MEYINMDKRFKISKTLITNIIFLLVFIVAISAQTAGFGFDSANSCSTQGTKLSRRGRAQMLATIPCDLTRQAYCHLPGSA
YPWHAVRRFVHENHGLMKRMYGDVKHISVLRDEILNNEIDVDDVEVAAERYSKEPHRARAAKYMQAPREEYGSIKNNDVV
MEPHFRPVSTTTTTTTAAPDEIKDETGSTTTEASVVEAKMEAEERPVKPPNGALRRRINGNSNGGGHRRRVNVYVNRNRP
THSSLRRRTTTTTTTEEPPSLVENVEQPGELILHEETILAIPEDDGNLASNSVYEIPTLQDAAMHIGDNIQIIESPQLGQ
MQKPLTEERNNSETATISTTLKVVSTPATNMRPAAGAIPASPAPVAPTPLQQQLKPQVERQRPGQQPSQKLKLQQVNKPQ
PTNADTSGIKESSILKSKPTNESERPQTATAIAPVYDNNNSAATQSLKAANDDTDITTDADNGATLSSIGATNANAATDV
TTTVTATAMATAALANNAQLKYELTKNKNQHIDGENKAELPAAATTVEQTPPTTVATKLTSTQAELSSAAKTTSSPSVAT
TGAEAAPSAPHTELLAGEKIQRPQLAPQRAPQATPAQTTPVSAAAAASTKPVLRDGQLYQDALKQEVKPAPNMRGINACP
VKEEVVAPFWANNTRGEVLALLNLYPFEQYVHWEKCTHENRQMYCREGCRCEQQYRLHRLLAYDPHNECRGIFSDWFRFP
SCCICKCYGIPSEFRATSRSPRSERMDDFETVAEESDFDDDNDGAQAEDSMESVGDQHSQHPLDVAERLVRQAIYEHATE
DWYRPKDEFDFYEG
>XP_019846429.1 PREDICTED: protein spaetzle 4 [Bactrocera dorsalis]
MEYINMDKRFKISKTLITNIIFLLVFIVAISAQTAGFGFDSANSCSTQGTKLSRRGRAQMLATIPCDLTRQAYCHLPGSA
YPWHAVRRFVHENHGLMKRMYGDVKHISVLRDEILNNEIDVDDVEVAAERYSKEPHRARAAKYMQAPREEYGSIKNNDVV
MEPHFRPVSTTTTTTTAAPDEIKDETGSTTTEASVVEAKMEAEERPVKPPNGALRRRINGNSNGGGHRRRVNVYVNRNRP
THSSLRRRTTTTTTTEEPPSLVENVEQPGELILHEETILAIPEDDGNLASNSVYEIPTLQDAAMHIGDNIQIIESPQLGQ
MQKPLTEERNNSETATISTTLKVVSTPATNMRPAAGAIPASPAPVAPTPLQQQLKPQVERQRPGQQPSQKLKLQQVNKPQ
PTNADTSGIKESSILKSKPTNESERPQTATAIAPVYDNNNSAATQSLKAANDDTDITTDADNGATLSSIGATNANAATDV
TTTVTATAMATAALANNAQLKYELTKNKNQHIDGENKAELPAAATTVEQTPPTTVATKLTSTQAELSSAAKTTSSPSVAT
TGAEAAPSAPHTELLAGEKIQRPQLAPQRAPQATPAQTTPVSAAAAASTKPVLRDGQLYQDALKQEVKPAPNMRGINACP
VKEEVVAPFWANNTRGEVLALLNLYPFEQYVHWEKCTHENRQMYCREGCRCEQQYRLHRLLAYDPHNECRGIFSDWFRFP
SCCICKCYGIPSEFRATSRSPRSERMDDFETVAEESDFDDDNDGAQAEDSMESVGDQHSQHPLDVAERLVRQAIYEHATE
DWYRPKDEFDFYEG
>XP_019846430.1 PREDICTED: protein spaetzle 4 [Bactrocera dorsalis]
MEYINMDKRFKISKTLITNIIFLLVFIVAISAQTAGFGFDSANSCSTQGTKLSRRGRAQMLATIPCDLTRQAYCHLPGSA
YPWHAVRRFVHENHGLMKRMYGDVKHISVLRDEILNNEIDVDDVEVAAERYSKEPHRARAAKYMQAPREEYGSIKNNDVV
MEPHFRPVSTTTTTTTAAPDEIKDETGSTTTEASVVEAKMEAEERPVKPPNGALRRRINGNSNGGGHRRRVNVYVNRNRP
THSSLRRRTTTTTTTEEPPSLVENVEQPGELILHEETILAIPEDDGNLASNSVYEIPTLQDAAMHIGDNIQIIESPQLGQ
MQKPLTEERNNSETATISTTLKVVSTPATNMRPAAGAIPASPAPVAPTPLQQQLKPQVERQRPGQQPSQKLKLQQVNKPQ
PTNADTSGIKESSILKSKPTNESERPQTATAIAPVYDNNNSAATQSLKAANDDTDITTDADNGATLSSIGATNANAATDV
TTTVTATAMATAALANNAQLKYELTKNKNQHIDGENKAELPAAATTVEQTPPTTVATKLTSTQAELSSAAKTTSSPSVAT
TGAEAAPSAPHTELLAGEKIQRPQLAPQRAPQATPAQTTPVSAAAAASTKPVLRDGQLYQDALKQEVKPAPNMRGINACP
VKEEVVAPFWANNTRGEVLALLNLYPFEQYVHWEKCTHENRQMYCREGCRCEQQYRLHRLLAYDPHNECRGIFSDWFRFP
SCCICKCYGIPSEFRATSRSPRSERMDDFETVAEESDFDDDNDGAQAEDSMESVGDQHSQHPLDVAERLVRQAIYEHATE
DWYRPKDEFDFYEG
>XP_019848448.1 PREDICTED: endothelin-converting enzyme 2 [Bactrocera dorsalis]
MEVANKTDSGTINSLEQTKLDNISSEKLAQFKFKDDYIEQESSAHFTDGDEIEMCRSVRKLIYPHRAMSKNSEWLTILQT
AVNKQGVYVEQCVEDGEKCKFDEVFPVGYSTSCVQRYTYRPMVALVNGELKEEHIKLPHSCNLSIHSTDSAADDTSYLPG
ANGSTTALGKRPPGDATFVGVQSKFRRKYYQKTLIGLLILLIIILIIAIIVVCIRRRTEPEVCRSNECLRTAAGLIYSMD
EETDPCEDFYKFTCGRWADDHPKPDSATSNDWFRERQAKIMRMLRSFLQTNISEEEPAAVGKTKIMYRACMNTDLLDKRE
LEPLIYFLRKFELPLLPSGFNVTLPEEVTRKYGEESKFNWLRSLVLIKKNLGMDLIVGFDIFPDPVNRTINRIALGTPET
DSSLPFNKDDMHKLLNKIKRKTIANHEEDDEDSDELEDDIEESQKHTSSGLLTYVAYIKKMVELYVLYLNPDAEVESVEG
SIGEMTIQAVKFAKKLYRLKDDAENLTKTLTNPIEDLVYASVADLQNRTNKLAAPKTILNWETYLQVMMEDANHSQNFNL
SELTIITSNADIVYLQSLVEYLADTPSTHIEFYIWLSVVEELVLHTTSEMRLLHSEYMRLIVGTEGSSPRSLYCVHGVNS
LMGMAVSYVLADDYFVRYKLPKVQRMLNDIRHAFDMLVRRTSWMDEETKHETLQKSASMKSFIGFPDWLRNATALNAHYA
GVQVNASTHLENMIGVLRWEMQDKLDNLYRPEPFGWATAPSNVNAFHTFQSNTITIPIAILQYPFYDLGMEALNYGSVGT
ILGHELTHGFDDSGRMFDKNGNMLQWWSNETIKEYINRTECFVEQYSHYYLPDVEEYIDGELTLGENIADNGGMREAFHA
YRMFVKENGAERLKLPGLEKYTNEQLFFISFGNLWCETYTPAASRYALEDSHCPGKIRLKGVLSNSEEFAQTFKCKRGAA
MNPKEKCRLW
>XP_011202224.1 PREDICTED: uncharacterized protein LOC105225461 [Bactrocera dorsalis]
MDYRLLLKILCISLIAVDTSAQTPNDYGEEPPEGYYAFVESPNSVPPKVRPPPYTHVSADCKNVGGNKKAAVSVNNICGD
LNKGQIPQNPMRQNVLGEPYPFELIRNQTLKFLSKTLPVLKADDTLPKVTQIVRDEPVDPVENNNIDRHYNARAKRATPP
QPQSQPRVENHEFSYFDPALDEEQRANSRAAEERKPRKFCDGGGVFCTLYRAIQGDTSAAPQATAERREEIGPIRYEGPP
TPCPAKVEYATPVFAKNYQGFWRYVVQIPYEGYFTQTVEVTRCIQARCHYLDGGCLSSPRWVSLLVAEIFYPNAEDAVPT
TSTTTPTPSVQDFQAYQQYLQKRAGVATASDGTSPTSNANAPEYNQHCDGHDDIGCFQVRLYYDWFLIPGSCKCWRPDYF
AKYVRRKSVADL
>PSN53489.1 hypothetical protein C0J52_09349 [Blattella germanica]
MVEGGDTHQSQGSAFISEIAQLNVYTPSPRSLPGGASDQALVFNSRQHDSNHQVDTPQQFKDAIGTQRDPYHFNIRESSN
PYQINFKDQDNPYLLKPEGRGQYSDSGNFQTTHTAAEYLANQHHPAKNPVISVQHNDNYNANIDTSLNKSSNQETKNGHE
TNVDRYNNFGSPAIDNDSIVPADLTHNQETRQPSGTSQERFYSNRFPSFSSPGDMLSVLAIGVRSAAQEDDDDYIGGNYS
ESQRNFNHVNKPYRKGGDSFVSTRDELPGVEISRNYSSSQQRSNAQVATNFSRSGIATLEPLESSAKNYKSGSLALSNGG
AIIVNKSLEETQASIEPRLIEVPKSFPFDEVLYNQGHHDIPVISPEGRIVTPNSYKYHSTLKVNTTNRDPDSSGSKIVFP
GEMPTNADLKFRPQIKGRRPECADDNSFCESVDQYPQLIPVDTRIQPDEQVFLCPSREHVVYPKMAQNKDDKWLFVVNQD
SYVQGVRIEKCERQETCSFMENFPPLYVTSCQQKYIYRKLLALGEDGNPTSDTFRFPSCCSCVLTKQLPTVRSSDSSKPR
STTSRKRRR
>PSN50505.1 hypothetical protein C0J52_10715 [Blattella germanica]
MLKPDTFHLILISTLCLLNCNERRTYASDKISGRKIQDEVSEASIRSETKSLHPYSKQSLKGDFVTDGLDFTRASSRIIN
HVSSDHGVGSSDGHHLHGGPKPACAKNLNYCLYNDDYPIGTVLEILNNYHDDMHHLYGGLNHYPPQEYVAHDNHTHGYRF
KGNFVCESEVQYIRPGWAKNWKNEWVAVVNTEKYPQNVRVETCKFGGKKCEYLPPCYKSFCIQRYTYVKLLCIDPYKPHR
RPIVDVFEVPAACSCFVENFVYY
>PSN49898.1 Protein spaetzle 3 [Blattella germanica]
MARERIERFIDENKALMKRMYGEFTMNTEYGPPSRETYDQPGKRNAKREATGVGQDKKKVSTAPGVPDVHTPPGLDPVTE
SSGGESYFSKLRHTRQSFRNNQSSESGRVDACESKVEIVTPYWASNSAGKIRAIVNTQHFEQAIHQEVCSSKVQTKRCSG
DCGCEQKYKWHRLLAYDPDNDCKGIFMDWFLFPSCCVCRCAPTFGNK
>PSN36413.1 hypothetical protein C0J52_25455 [Blattella germanica]
MVLQLFLLSSLLTTNAKSSLDDLNLDEDFPLEDQQDSEDYSHQSEYVQSEVDFIDDDINESSGEDYKFSSSAVKKETLIY
RAMLEALKRPEMSQQIGQVLPILRSMSPPQRLTLAALLTAQVMSSPSSASPTLDQVIAMFGVGPHDGEEKRKNMTSSLLL
PLSLDIAKIFKGAAAKSPEALELRHLRVIPGPPRRRILMSTGPAARPPNNRGRPFRPPTSNHNRRNVHVQTEMVPPPPPP
PPPRPGPPPPTRGAKPRRPPPGKVPSAPLRPPLPERKQHHSTSEKPTTPSKDNCDYFTNTLCLEVADYPKEAIMASIHRN
QGAFEALLVDIKQQSLDTTSGKSVLQHETRYAPDHSSYNKNRRQDDGNTLRDFGSEDGYLCPSTVKYARPKRARATNGQW
KFIVNTGDYTQTLRLEMCQSECSQVYNYHRLLTWDQAKGLHMDIFKVPTCCSCHVQGYSFNFPPRGPSNEHDASSKPEHF
PGIEFAGEEHGGQPHPQRTNEGFQADFLDEPNLRPPIRTTLSQFQDEGLSENFNHDAPSRGPFNNNQIANVGHFQNDPSR
NQISNVGHFQNDPSRNQIANGGHFQNDPPRNQFQDHSSRIQFNSQDDRTRNQFNFHNEENRNQFHFQDNSPKKQFHGEIE
SGRVPFQSPKRETIHLPKTPELHVTPPPSNFQVPSLFNRQGFRHPSSDDLVPPKGPPLPLAHESDFNSFPGNQLLRRSRN
QTSLGTRSDLDTDLDVDETTIKRRPFPNVISSDDIRHPTITTTTSTTTTRAPIVLTTTHPPVTLPPKPALTVTAGGKRVN
YNYHPIIDYFKPQQLKAPAQAAASTQEWTPIVGDAARLVKETSR
>PSN53465.1 hypothetical protein C0J52_09350 [Blattella germanica]
MNESLMKERVAESRHEMCVFKKATSPNPPLSLSRSGQESTDKIVADKVAGITSRVCKRSASIRRLLLLRHFEKRTIVVTP
QNKRSKMVTASCGFHALLIITIVNTTVGFSKWRMEEKDLLREPGRIKRASESFVPDLNLISTNTTYAEEVPNYPLDFVKS
LLEREGHRFQAFFGNESGYEEAVRARRSIDAEGKLPCNAVSKTVYPKAATNMDGEWMFIIQNRSSLVQFVDVETCGTVKS
CSEGRNELEDGSSICVQNYKYERLLALNRNGRHQEHDFKLPSTCVCAKVNK
>PSN54912.1 hypothetical protein C0J52_01655 [Blattella germanica]
MYGEQRHISVLRAEIESNDVEYLSEWKFREDVRRRYSTSTVHATTPPPEHITSPYFRPASTTANPQKATASKTQLLKSGQ
TQKPKPMTPHPNNYNNTTSTQTTGTTPNSTTTKVTTTSTPTTLTTTEETTMNFSINSSTDIAAEKTLNTLTDATQNLDTS
TTPCTSTEQTEASTADPPTATTMELTSEESTTATIQTEKIKEEVVAPFWANNTRGEVLALLNLYPFEQYVHWEKCTYEHK
QMFCREGCRCEQQYRLHRLLAYDPNNECRGIFSDWFKFPSCCVCRCYDLPVEFQITSRSPRLQSPIWNLYNNAPPDWYRL
ANAG
>PSN52534.1 hypothetical protein C0J52_14318 [Blattella germanica]
MFFIARAQDGGESFVYEGGESRRLTHREMQMLLRREGGDEGRPVDCCPSVEEMVEPEGGKNKDDMYVVLFRNGDMRQRFY
EYSCKENVVGKPCRFLDKRLHNQSRCVQKYAYSYAIVKNPAASSAEAGSGEPQRHHHHHRTHHLTALPLTTSTPNSSGAS
EWILDYIRVRSGCGCEVMPKPKKKRATVSKGKKTKSKKLFSEDDLLT
>PSN46326.1 hypothetical protein C0J52_15202 [Blattella germanica]
MLCSSIGAGDQIQEPPEGYYAFVESPNAEPPRVKRPPYVQTDKECPGSNFGGPNSHSSLYNLCGDLNKGIIPRNPMGQKV
MGASYPFELVKNKTLEFFSRTLPILKADETLPRVAKYSEEASEWNTDQLSSNSISPDHRHRTRRDTEEEPKVEEVPEDAP
RHTDDKTAFNGESLAPGIVERRDEFSGEAPEYRRGEGPSVGPINGHHDPSLPPTPCPAKVDYATPVFAKNYQGVWRYVVQ
IPYEGYFTQTIEVTRCLYAYTTTGSSSLAAANVGDLIISHGT
>XP_003485988.2 PREDICTED: protein spaetzle-like [Bombus impatiens]
MTSKIFRLTELCFLITLLMPQNIFVQSKDIHQSTIKLANRHKDDTIIFPGEKRHVPPACKGSTYCENVDSYPEDIVNRAL
RINESIKYLSSVDGVDIGQRLMPNDELSLCVADEQIIFPQSAENKDNEWKFIANQKNFKQGIRIEKCRTEGASCSVISGL
AAGYETSCKQKFIFRELLSISENGSVAPDIFRFPASCCCFATLTGNLLTRMGIGQQSQITSTTAPIKNR
>XP_012249988.1 PREDICTED: protein spaetzle-like [Bombus impatiens]
MTSKIFRLTELCFLITLLMPQNIFVQSKDIHQSTIKLANRHKDDTIIFPGEKRHVPPACKGSTYCENVDSYPEDIVNRAL
RINESIKYLSSVDGVDIGQRLMPNDELSLCVADEQIIFPQSAENKDNEWKFIANQKNFKQGIRIEKCRTEGASCSVISGL
AAGYETSCKQKFIFRELLSISENGSVAPDIFRFPASCCCFATLTGNLLTRMGIGQQSQITSTTAPIKNR
>XP_012244470.1 PREDICTED: protein spaetzle-like [Bombus impatiens]
MKKHQTIVFVFNVAIVLLLVFNSAHSDSRRSYEKPRAAPSGSWKWPLNQNNAMGETRSLTKMNTAKNGNIAFLDDHTAPI
QPRVGSVIPSCKGQSYCEDVPNYPTNLVKDIIAKNPHLVNYTSVDMIDMLKPRLGEDSIETESFCASSEHVVLPKTAENM
NNEWKYILNNEELKQGVRIEKCINEGQRCSIKYGIPMGYETTCKQKFVYNQLLGLEDDGSVAYQHFRFPSSCCCHVKFIG
TSIRIGGRFSSPEDNPNNLKH
>XP_012244471.1 PREDICTED: protein spaetzle-like [Bombus impatiens]
MKKHQTIVFVFNVAIVLLLVFNSAHSDSRRSYEKPRAAPSGSWKWPLNQNNAMGETRSLTKMNTAKNGNIAFLDDHTAPI
QPRVGSVIPSCKGQSYCEDVPNYPTNLVKDIIAKNPHLVNYTSVDMIDMLKPRLGEDSIETESFCASSEHVVLPKTAENM
NNEWKYILNNEELKQGVRIEKCINEGQRCSIKYGIPMGYETTCKQKFVYNQLLGLEDDGSVAYQHFRFPSSCCCHVKFIG
TSIRIGGRFSSPEDNPNNLKH
>XP_012244472.1 PREDICTED: protein spaetzle-like [Bombus impatiens]
MKKHQTIVFVFNVAIVLLLVFNSAHSDSRRSYEKPRAAPSGSWKWPLNQNNAMGETRSLTKMNTAKNGNIAFLDDHTAPI
QPRVGSVIPSCKGQSYCEDVPNYPTNLVKDIIAKNPHLVNYTSVDMIDMLKPRLGEDSIETESFCASSEHVVLPKTAENM
NNEWKYILNNEELKQGVRIEKCINEGQRCSIKYGIPMGYETTCKQKFVYNQLLGLEDDGSVAYQHFRFPSSCCCHVKFIG
TSIRIGGRFSSPEDNPNNLKH
>XP_012243154.1 PREDICTED: LOW QUALITY PROTEIN: uncharacterized protein LOC100740715 [Bombus impatiens]
MMSRGLFFITVAVVLLSSIDVSVEKDLKDDVNLNDHKENNETTVTSIKINDVAFKNRTDKLRESQLEKVRALLSNGSRQN
ASRELMLPKSADIAKVISDDPTGDEEGLEELPEPQELRIIRPNLRKRPGYRPPPRRPTSLNRRNVYADLSRTPLIRPPRR
PTEVKRDPTEKECTFFTKTVCLEIADYPHEAITRSLRGNKEMVAALLTDYKSQDFDESAESLPIALPLENKYENRYESNE
IRRRSDASSSFENVEEGFTCPSVIKYARPQLARAASGIWKYIINTGEHTQTLRMEKCSNPQSSCSFISENYRSSCMQVYN
YHRLLTWDNKLGLHMDIFKVPSCCSCHVHGYADIFPPHQKDPSLRIKESFPGSDFATSDQKDDFEESPKLNYLNKFPFDS
NFXNLAGASNKKPTVETTPSRPPFILPVRTRPKKPSSTSSRPFDKLPQQHAPNTRAPGYTGPLLKGSRPSRPNRPPYRRE
STSHVEEQTETANSTILNRYSQPYDLQMDATSRLQNGGFDDEYQEPQRRINYNYHPIIDFFRPEAMMLQSSEDSSTSDQN
DSNSWKPLIAS
>XP_012242019.1 PREDICTED: protein spaetzle isoform X2 [Bombus impatiens]
MTSPTYETTQSDNPQRNILKLHIRMYKPTPICKDKTYCENTLYYPTDIVSRELRKNPHLRDYATVDNVDSLPGYENELED
KPLCLSTEQLVFPKLGVTKNLEWKYIVNHEDLVQAVRIETCLEESQPCKVIDGFAEGYYTKCKQKFIYRQLLSLTDNSTI
TNDYFAFPVNCCCHVEFKVDKFLHSFNSHRRLK
>XP_012242017.1 PREDICTED: protein spaetzle isoform X1 [Bombus impatiens]
MLLNRIGFLLLILPLSMTSPTYETTQSDNPQRNILKLHIRMYKPTPICKDKTYCENTLYYPTDIVSRELRKNPHLRDYAT
VDNVDSLPGYENELEDKPLCLSTEQLVFPKLGVTKNLEWKYIVNHEDLVQAVRIETCLEESQPCKVIDGFAEGYYTKCKQ
KFIYRQLLSLTDNSTITNDYFAFPVNCCCHVEFKVDKFLHSFNSHRRLK
>XP_012242018.1 PREDICTED: protein spaetzle isoform X1 [Bombus impatiens]
MLLNRIGFLLLILPLSMTSPTYETTQSDNPQRNILKLHIRMYKPTPICKDKTYCENTLYYPTDIVSRELRKNPHLRDYAT
VDNVDSLPGYENELEDKPLCLSTEQLVFPKLGVTKNLEWKYIVNHEDLVQAVRIETCLEESQPCKVIDGFAEGYYTKCKQ
KFIYRQLLSLTDNSTITNDYFAFPVNCCCHVEFKVDKFLHSFNSHRRLK
>XP_012243323.1 PREDICTED: uncharacterized protein LOC100742433 isoform X2 [Bombus impatiens]
MFQTVSLVNAHGEPCLEYGCPGRPQYEPFVPAPPGHTPNCAKPGQTFCESLDHYPRQLIKFLVDKCSFDFSSVLKDESKE
DFGDYRSVPDYSEGYDYQAHGEGQFHSLPFLPPPQYPVRGQPPLIYGTPTNDTQQNGYRYTTPAQGNPFLREEPAPAKFH
PTEQRVTPDRSFYAQPQTLNFGQGQAWWSNRYARSSKIAPRTSYENPLLKYSKLSKTRNKRQSNLDAIPLCPTETQYITP
RAALNNQGNWMYVVNLQENDRKYSQVVKSEKCTMDVCNGICSVPAGYTSRCQQQYVQKRLVALEGSGNQLYTDVFWFPHG
CACEIIANY
>XP_012243322.1 PREDICTED: uncharacterized protein LOC100742433 isoform X1 [Bombus impatiens]
MKLIFSLLTIVSLVNAHGEPCLEYGCPGRPQYEPFVPAPPGHTPNCAKPGQTFCESLDHYPRQLIKFLVDKCSFDFSSVL
KDESKEDFGDYRSVPDYSEGYDYQAHGEGQFHSLPFLPPPQYPVRGQPPLIYGTPTNDTQQNGYRYTTPAQGNPFLREEP
APAKFHPTEQRVTPDRSFYAQPQTLNFGQGQAWWSNRYARSSKIAPRTSYENPLLKYSKLSKTRNKRQSNLDAIPLCPTE
TQYITPRAALNNQGNWMYVVNLQENDRKYSQVVKSEKCTMDVCNGICSVPAGYTSRCQQQYVQKRLVALEGSGNQLYTDV
FWFPHGCACEIIANY
>XP_012241186.1 PREDICTED: protein spaetzle-like [Bombus impatiens]
MKESQSIISVFNVAIGLLLVFNNVHSDSQWQNETIPSCKGQTFCENVANYPFDAVKKIISKHSLLKNYSNLDMVEPLKPT
LPMHSEYGTKLCQSIEKIIFPKTAENMNNEWSYVLNTDDVVQGVHIEKCVNEGKRCSSINGLARGYITVCKQRYVHNQLL
GLQKGGSYTYQQFRFPSNCYCYIEYVGPDIRLVEVADFQNKSSDIN
>XP_012242020.1 PREDICTED: protein spaetzle isoform X3 [Bombus impatiens]
MLLNRIGFLLLILPLSMTSPTYETTQSDNPQRNILKLHIRMYKPTPICKDKTYCENTLYYPTDIVSRELRKNPHLRDYAT
VDNVDSLPGYENELEDKPLCLSTEQLVFPKLGVTKNLEWKYIVNHEDLVQAVRIETCLEESQPCKVIDGFAEGYYTKCKQ
KFIYRQLLSLTDNKHV
>XP_003487465.1 PREDICTED: uncharacterized protein LOC100747881 [Bombus impatiens]
MSLVNFTLPYQSATPTPFFYGGQNGGQSTVNNLRLNAVLPPAPAPNFNDQEPFQNEPYIPPAAYQQQQQQQQQQRQRQST
VNRQRNTNTFVEDSSFSSTQDSRYANYNQDFRRTQPRQQQQQMRPPPSLSQQQQRVSVERDQDNFRTSRMPEQESYPDRP
NGYTRVNGESGPGTKTSIHAVLDYDDDFDDYYDDKDPEIPRDAHVTPIQGPIFLKNGSVPVVPLYSYPQLNNGTFVQIPI
LWTALSVALGVELRGDLVRGVPCIKKYHQLFCPTAGNTYPIERIERFIDENKALMKRMYGDFEMSSGYGSPTREPSHRTR
RRRKSREATKHDIPDGGPSFRDELDPEMEADGDSFFANIRKTRNPRQSPGKNRNDSGRVDACESKVEIVTPYWASNSAGK
IRAIVNTQHFEQAIHQEVCSKTQTNRCTGDCGCEQKYKWHRLLAYDPDNDCKGIFMDWFLFPSCCVCRCDPVPSKFSSSN
SRN
>XP_003490173.1 PREDICTED: uncharacterized protein LOC100743348 [Bombus impatiens]
MNVIVHLVLQVITYQLVRCQGGGPSTFGYDASSACSKPYSRAGRARLVNLPCDFQQQNWCTVAGSSYPWHAVRRFVQENK
GLMRRMYGDERHINVLRAEFERNDIELNYDDYYQHLADDHRKYQYMHDYEYFESEDDLKLNGNEFEGRSFTSRSFNDNAA
KRVNKFPKLSEYTRPHFRPTEKTTTSTSTTTTSTTTASTTTASFTKEKTSSTITSTASPTRETTTQSTPSITSLIVNRTN
EEKGNSADEATTSSYAVKEQNFSINEILEQIDRVDEVVGEAGEVVEISESSLDETSTVNLSDTTEFPDEVDGSESLFATP
KGTTVQDETLSSIDEQEFRPRPEYRPAIKPEASTMGGQLYQDAAAKDQQEQPVLKLRGVNACPVKEEVVAPFWANNTRGE
VLALLNLYPFEQYVHWEKCTHENKQMYCRDGCRCEQQYRLHRLLAYDPNNECRGIFSDWFKFPSCCVCRCYDLPLEFRVT
SRSPRTQKQRIKVRPPQTR
>XP_003489689.1 PREDICTED: uncharacterized protein LOC100744368 isoform X2 [Bombus impatiens]
MVLLCILCHANEYSDTKQSKPNDVDSTTESNEPPEGYYAFVKSPNAEPPKVRPPPYIDSDKECYDTGKQGKGYVSIHNIC
GDLNKGYIPRNPMNQYFNGSSYPFALLKNHTLKFLSKALPILKADDSLPKVATVQSYFQNSVDTDEKGSRSKRSSDSESA
LDTLRNGRKFCENGGGVVCMLYKAIQGEPLATSAAERRDEPSTPEYRQRTPPQEKPEYTGPPTPCPAKVEYATPVFAKNY
QGVWRYVVQIPYEGYFTQTIEVTRCMQSRCHYLDGGCLSSPRWTSLLVAEIFYPDTFLEENQNSRINGLRDTAGSPPPVH
DFQNYQQYLQKRAGENEARNSGSSQHHCDGVDEMGCFQVRLYYDWFLVPGSCKCWRPDYFNRYVRRSGSNVEL
>XP_012241384.1 PREDICTED: uncharacterized protein LOC100744368 isoform X2 [Bombus impatiens]
MVLLCILCHANEYSDTKQSKPNDVDSTTESNEPPEGYYAFVKSPNAEPPKVRPPPYIDSDKECYDTGKQGKGYVSIHNIC
GDLNKGYIPRNPMNQYFNGSSYPFALLKNHTLKFLSKALPILKADDSLPKVATVQSYFQNSVDTDEKGSRSKRSSDSESA
LDTLRNGRKFCENGGGVVCMLYKAIQGEPLATSAAERRDEPSTPEYRQRTPPQEKPEYTGPPTPCPAKVEYATPVFAKNY
QGVWRYVVQIPYEGYFTQTIEVTRCMQSRCHYLDGGCLSSPRWTSLLVAEIFYPDTFLEENQNSRINGLRDTAGSPPPVH
DFQNYQQYLQKRAGENEARNSGSSQHHCDGVDEMGCFQVRLYYDWFLVPGSCKCWRPDYFNRYVRRSGSNVEL
>XP_003489690.1 PREDICTED: uncharacterized protein LOC100744368 isoform X1 [Bombus impatiens]
MEYRTFIMVLLCILCHANEYSDTKQSKPNDVDSTTESNEPPEGYYAFVKSPNAEPPKVRPPPYIDSDKECYDTGKQGKGY
VSIHNICGDLNKGYIPRNPMNQYFNGSSYPFALLKNHTLKFLSKALPILKADDSLPKVATVQSYFQNSVDTDEKGSRSKR
SSDSESALDTLRNGRKFCENGGGVVCMLYKAIQGEPLATSAAERRDEPSTPEYRQRTPPQEKPEYTGPPTPCPAKVEYAT
PVFAKNYQGVWRYVVQIPYEGYFTQTIEVTRCMQSRCHYLDGGCLSSPRWTSLLVAEIFYPDTFLEENQNSRINGLRDTA
GSPPPVHDFQNYQQYLQKRAGENEARNSGSSQHHCDGVDEMGCFQVRLYYDWFLVPGSCKCWRPDYFNRYVRRSGSNVEL
>XP_003490416.1 PREDICTED: uncharacterized protein LOC100742394 [Bombus impatiens]
MRIEALSTLVAVVWLTAVLCPRLAAANNLTLSFSSRKARQHPFRGHISRWTQTFEDTTKRMTYREMNMILRHEGGEDGLP
VDCCPTVEEMVEPVGGRNRENMYVQLYRDGQNAQRFFEYSCRPDVLDKPCRFIDRKFTNQSRCVQKFSYTYAIIENSGST
GGKEERGRHRHRERMIPTFPGNTVGGSMWTLDYIKVRSGCSCEVMPKPKKKKKYKKSKLRDQDLDSET
>XP_012242322.1 PREDICTED: uncharacterized protein LOC100742394 [Bombus impatiens]
MRIEALSTLVAVVWLTAVLCPRLAAANNLTLSFSSRKARQHPFRGHISRWTQTFEDTTKRMTYREMNMILRHEGGEDGLP
VDCCPTVEEMVEPVGGRNRENMYVQLYRDGQNAQRFFEYSCRPDVLDKPCRFIDRKFTNQSRCVQKFSYTYAIIENSGST
GGKEERGRHRHRERMIPTFPGNTVGGSMWTLDYIKVRSGCSCEVMPKPKKKKKYKKSKLRDQDLDSET
>XP_004924790.1 protein spaetzle 5 [Bombyx mori]
MATKMRRLSLHLRTVLLLIWTLARGGDGYSCPYGQHCAFEPAPPGRNPPCAQPGLTYCLHPEPYPEKIIRQLIDAGQYDI
RTLLSDESRDDFATTKKPDYPYEYGPNSLPHVDHISLVNEYPKNYNTKFHTRYNHDIFSQKTPLQPPTSNDPSPYNLNTF
QSANFSKFGFHGHSPSAHWSHGGNIYDDYNKKIFRQNSPADLGYNNFFEGQNFYPNYETDEWFRQASGAVTRYNPNEWWK
YVSPSSRADVTVERSVTFPTRTTTLKKRRKRNADLVKAAAKKPLTGTEALRIALGLASAETSAERPRRQAVNAQELCSVR
TEYITPRAALNNKGNWKYVVNMPDNMTQLVRAEICTSTTCSGLCTIPSGYTSRCEQKYIQKRLVALQSSGQNLYTDIFWI
PSCCQCSIIPNN
>XP_004924277.1 neurotrophin 1 [Bombyx mori]
MALNALLIISLVAVSNAEFDFGTNSDEVMIAQESQYQTPAPVKIQKPTGVTNSHRPQYNLESFENYSSENFFEASTRRPL
VKNYKSAAKIRAKERMAKDVVLRAFDKKDQLEKFAQILPIIRAMSGTQRVALASLVADQVAAPPGHVPINLSQVRSMFGR
TNTTTDLMLPILLHTANLIRRAVRPGKETREVRLPQPQILRRSFSEDTQDEPFDIGVETSTLESTRARNRRVIPPRSLLP
RANNTADNKTNVQEIKPMEFFNKTAIQALPSTTTSSSLSTASPRSRSLNLLKTHPNNSSLDLVAESTNQTLAQDLPVAEK
LRALNRFVDRKGALIRRGTYPRRPSSAARRTTPEPPLSATRRRPTPARKLPTLSANDSAKCELFTNSLCLHSEDYPTDAI
VQSIRRNKAAAGALLADYKDPEEGALDGITPDQEAKYTADHYLVSDRRGDTANRDFASAGEAGFMCPSTVKYARPQRARA
TSGHWKYIVNTGEHTQTLRLEKCLKPKDSCTYLTDNFQSKCVQVYNYHRLLTWDQQNGLHMDIFKVPTCCSCHIEGYSVS
FPPLGHRVHETSSEHFPGEDLSSEHGNNAFESVQSSVHRPTVKSPPFTHHKPLESFPPFSDSHNLVASQTFSKISDNEEL
NLGLSNPMDSYGNTYFPDSFNQASSIKSIRKPSTTRNPTGKHFDSITLPSYLEPPTPSASASFSFVKESSGNYKSNGNQF
KRGSRPSRRPLKKKISAGPDDLSAAGTSAVETLTSSSLDTSEDFNDYSEEPDIGQAVAGPAGARHTIAPKLNGLTTEKVT
TTPKYRDPSTDNHEFTSNGKRINYNYHPIIDFFGADEREAEESIDREDSELNYVPATEAEWKPINHPQFRNLDVSNTVDR
KKL
>XP_021206899.1 spatzle-1 isoform X1 [Bombyx mori]
MSISAYKYRQNDQQDSPHSHPQKYLADEPNRMSERSIHNTDHNQRLQSRSSTKIEEASRTENGTFKILNKPFSIHRRFAQ
TDDSPGDRVVFPGLTSRSGVNPYVPEIPESCKKIGICDKIPNYPREQVEKIVAKLGEKTEFQFDKLDLPSIPDIAQRAGS
FEDSYELCDFRVQIMTPLAAQSDDLKWYHVLNFNENPLQGFRVEICNTTSTGCAKFVTMENNYNPKCVQKFIFRKMKILS
ESGEMIERSMKVPSCCSCVATLLG
>NP_001108066.1 spatzle-1 precursor [Bombyx mori]
MARIHVFIFLFSVMSISAYKYRQNDQQDSPHSHPQKYLAAEPNRMSERSIHNTDHNQRLQSRSSTKIEEASRTENGTFKI
LNKPFSIHRRFAQTDDSPGDRVVFPGLTSRSGVNPYVPEIPESCKKMGICDKIPNYPREQVEKIVAKLGEKTEFQFDKLD
LPSIPDIAQRAGSFEDSYELCDFRVQIMTPLAGQSDDLKWYHVLNFNENPLQGFRVEICNTTSTGCAKFVTMENNYNPKC
VQKFIFRKMKILSESGEMIERSMKVPSCCSCVATLLG
>XP_012550687.1 protein spaetzle 3 [Bombyx mori]
MALVNFTLAAPEAVAPVLDATSPSPLRVDLDDLLYSPEGQQPDYAAQEGSNEPFSPPSNQKRSKIRKRAGSTYLPPPNQY
TRYPSMPHNPYGAQMHTQLYQQNSRLDIQIDHQRVQEVNTQFDNTGQYVHDPTGDYDYEQRRLGQNGQPPAYNPGYAEGF
SPASTPSSSSRKFDGNSNQNVHNFNFLNRPVSTHSPNEVKNIGVSTSGQPPTDRPRGFTKVEQGSPGGKTQLHAVLDYDD
DDEYYDDLSGAGQPAVTPLQGPILLRNGSVPVVPLTSYKTVNNGSFYQIPILWTALSLALGYELQGQIIRGVPCVKRNYQ
LYCPTAGNSYPLEQIETFIDENKALIKRMYGSFSTPPGSRVKRAPGVPDMHDASGDSYFRHARQASNTQLPDAQAVNSTG
RVDACESKTEIMTPYWALNSARKLRAIVNTMHFEQAIHQETCSKTTTGRCNRDCGCEQKYKWHRLLAYDPSDDCAGIFMD
WFLFPSCCVCRCKP
>XP_012546904.1 spatzle-like protein isoform X2 [Bombyx mori]
MPQVAPCDLSKHNYCTAPGTSYPWNAIRRFVRENQGLMKRMYGEERHISILKSELENYIEDDYEEPLLKQSGFAEDIVKA
KMMYTKTSQGRAMKDRPYFRPINSEKTKKTENDTLKVKPLEIIENKTIHNDDSNRTESNNDEGLSYKTKLESIANIEINN
LDQEIITLEAVIKQSIETNSIYPKSSTDIDAIDEKNTTDISNATSADFINTTDVITDKLEETTESGKDGWNPMNVDTSTL
PPTLLFSEHERIKIEKNENKINEKKDEVRVKPQHQEGSRPAVIKLGGANACESTETLTAPFWANSTRGEVLALLNMHPFE
QYIHMETCLHERKQMYCREGCRCEQQYRLHRLLAYDPRNECRGIFADWFRFPTCCVCKCYDVPVEFRARSPRILHPQYDE
KVKRVIFEDVARDWYMSAYDDEDFL
>NP_001243947.1 spatzle-like protein [Bombyx mori]
MPQVAPCDLSKHNYCTAPGTSYPWNAIRRFVRENQGLMKRMYGEERHISILKSELENYIEDDYEEPLLKQSGFAEDIVKA
KMMYTKTSQGRAMKDRPYFRPINSEKTKKTENDTLKVKPLEIIENKTIHNDDSNRTESNNDEGLSYKTKLESIANIEINN
LDQEIITLEAVIKQSIETNSIYPKSSTDIDAIDEKNTTDISNATSADFINTTDVITDKLEETTESGKDGWNPMNVDTSTL
PPTLLFSEHERIKIEKNENKINEKKDEVRVKPQHQEGARPAVIKLGGANACESTETLTAPFWANSTRGEVLALLNMHPFE
QYIHMETCLHERKQMYCREGCRCEQQYRLHRLLAYDPRNECRGIFADWFRFPTCCVCKCYDVPVEFRARSPRILHPQYDE
KVKRVIFEDVARDWYMSAYDDEDFL
>XP_012546903.1 spatzle-like protein isoform X1 [Bombyx mori]
MLIAIAFLFVAIWTGGSYGADYATACARSGRSHRGRMPQVAPCDLSKHNYCTAPGTSYPWNAIRRFVRENQGLMKRMYGE
ERHISILKSELENYIEDDYEEPLLKQSGFAEDIVKAKMMYTKTSQGRAMKDRPYFRPINSEKTKKTENDTLKVKPLEIIE
NKTIHNDDSNRTESNNDEGLSYKTKLESIANIEINNLDQEIITLEAVIKQSIETNSIYPKSSTDIDAIDEKNTTDISNAT
SADFINTTDVITDKLEETTESGKDGWNPMNVDTSTLPPTLLFSEHERIKIEKNENKINEKKDEVRVKPQHQEGSRPAVIK
LGGANACESTETLTAPFWANSTRGEVLALLNMHPFEQYIHMETCLHERKQMYCREGCRCEQQYRLHRLLAYDPRNECRGI
FADWFRFPTCCVCKCYDVPVEFRARSPRILHPQYDEKVKRVIFEDVARDWYMSAYDDEDFL
>XP_012550111.1 uncharacterized protein LOC101738673 [Bombyx mori]
MLMQCDVTPRAYSQTLHQRNISICALSFAKELDRKQREKDYVPLKYPGPIQDVGNRYGSPDSGVPEECRDKNFCTIKPPD
YPQARFNDMFKDTEYEPQPNLVIEAFGDRQGDPDAEDNCPTDITFEPLFLVRSRSGDWRTVVQAPEKNYLQKVRLETCKQ
VGGTCFVDLNLTPDIVTFCKQKYSVWEFLVDDGKNGTETIQSELPICCSCHYKIKERK
>XP_004931191.1 uncharacterized protein LOC101739086 [Bombyx mori]
MVVLLFVITLLSALSTTTIHAARILRIKKPLKYEIEYQEKIDRILTGSKDWKYFDPETYSDEAGQNSTGIIGGCHWITEV
EIYYMLEDLSRNKSWPIVQSKYLQQKIKTTRCVKTKESCYEEFGLNKLGLSSVCKESYRLNKIYFYDPDRNMIYTKKMTI
PYCCTCTILKENPVQDYQCLKT
>XP_004924362.1 uncharacterized protein LOC101743968 [Bombyx mori]
MARWLLVYFTLLAVLSAALPETSTPPEPRLDDDLDSNSEEPPEGYYAFVESPNATPPRVRPPPYRQVSDECKEGGRAHVS
ADNLCGDLNRGLIPRNPMGQYHRGEPYPFELIRNHTLRFLSRTLPVLRADATLPRVARLTPAPARLEERSKRSVEEEVSS
SLPLEHRSRDSKKFCDGGGIFCTLYRAINGDNETPTVERREDPGVPAQHHRYEGPPTPCPARVEYATPVFARNYQGVWRY
VVQIPYEGYFTQTVELTRCMQSRCHYLEGGCLSSPRWVSLLVAELHYPTELQTPQPEYSQYAAEPSTEKPPHCDGHDDMG
CFQVRLYYDWFLVPGSCKCWRPDYFARYVRRRQNNEL
>XP_004931190.2 uncharacterized protein LOC101738945 [Bombyx mori]
MLLILRRALILIGSVQFSVGNTISNNDSLIVEMPPGCRGEKMCFEKSKDYPIDKINSLLNSTGWGIADAIRVVGHRQGSF
VEICKSKILPPTQVYEIEDENGIIRFVVQDEKFKQIVNVIKCSDEGNITRSSDIYERSYFAYGALISYSLTCRQVTIDFK
FLVLSIDGQSLDTASVSGGLPVCCSCNVERKNINNFSESCSNQTIESNHT
>XP_021206906.1 uncharacterized protein LOC101738812 isoform X2 [Bombyx mori]
MPPGCRGEKMCFEKSKDYPIDKINSLLNSKGWGIADAIRVFGHRQGSFMEICKSKILPPTQVYEIEDENGIIRFVVQAER
FKQIVNVINCSNEGNITRSSDIYRRSYFGYGALRSYYVTCRQVTIDFKFLVLSIDGQSLDTASVYGGLPVCCSCYVARKN
INHLNASY
>XP_004931189.1 uncharacterized protein LOC101738812 isoform X1 [Bombyx mori]
MLLILRRALILIGSVQFSVGNTISNNDSLIVEMPPGCRGEKMCFEKSKDYPIDKINSLLNSKGWGIADAIRVFGHRQGSF
MEICKSKILPPTQVYEIEDENGIIRFVVQAERFKQIVNVINCSNEGNITRSSDIYRRSYFGYGALRSYYVTCRQVTIDFK
FLVLSIDGQSLDTASVYGGLPVCCSCYVARKNINHLNASY
>XP_012545242.1 uncharacterized protein LOC105841531 isoform X2 [Bombyx mori]
MRMASALPTLLAVLCGAVADAGDEIANVSRVRRAPHISHRITIEKDDMSWKRSHWREMQLILQQQGTRKDGQSPETQKEG
VDCCPSVLEMVIKKGGRTVNGLYVELYEDGENKQRLFELTCAPGIVDMPCRFIDARLYNDSRCVQKYSYSYALVRPPPQS
SATESPHQKSEGHFSVPGSDGWSMDYVKVRAGCECQIKPPKNTRKRHKKRKRNRRIVENDET
>XP_012545241.1 uncharacterized protein LOC105841531 isoform X1 [Bombyx mori]
MIYSTPWKSLIMLIATKMVLCGAVADAGDEIANVSRVRRAPHISHRITIEKDDMSWKRSHWREMQLILQQQGTRKDGQSP
ETQKEGVDCCPSVLEMVIKKGGRTVNGLYVELYEDGENKQRLFELTCAPGIVDMPCRFIDARLYNDSRCVQKYSYSYALV
RPPPQSSATESPHQKSEGHFSVPGSDGWSMDYVKVRAGCECQIKPPKNTRKRHKKRKRNRRIVENDET
>XP_011256297.1 protein spaetzle [Camponotus floridanus]
MTPSVLWTRWRMYLMLVLMCQTAQRVQSHPHASTKASQDIKSSSTQDVSISKIIETAYNRKELLRREEWLRRTDDRLVTR
SLDSDISNESEYLNDGIASLGERKLLEATSTDVSTTRTDADEKIVFPDGSNRVSSIPSTSTTAPACYKDAFCENVADYPR
QLVSAAIARNVSLRFLESIDPMLVEQRIDVSEVPLCQYTDQVVYPQSAQNKEKQWLFIVNQEDLKQGIRIEVCLNEGQEC
NMIQGFAEGYKTSCKQKYIYRELAAVGNNGNIIKDQFRFPSSCCCHVKFVGDPSVRLGADVRSFHRNTTVASKAQWRP
>XP_011258701.1 uncharacterized protein LOC105252814 [Camponotus floridanus]
MMVLKKFTTVFLMEILILPIVLEADIYHGYNTYKQYYDSRINSEQLEYPIEISEESYYDHNDVKKKINSRFGDDKRHTNI
DSSFVFPDDVLQARSGNGNGDINLIGPTANCDKQQTFCENVLNYPKEFVNQALATDSSLLQYAYEDILTIAPRTDLSEEP
LCLSQERVIRPKTAQNLKNEWRFILQSNEMNFSQSVRIETCKEENNKCRMIDGFAEGYITACKQKYIYRELSAISENDEI
VRDYFSFPASCCCHVQFNADDGDTRTRIQSTSYNIP
>XP_011267921.1 neurotrophin 1 isoform X2 [Camponotus floridanus]
MRIRRLCWVLLTVVLLSPIHAKKNADNIDVNDGEKAQEKIPTLKVFDEDKNKTSKVQEVVASAMKIPEKREQIGEVIPIM
RSMSPPQKLAMATIISTRISNNETTFPPLEEAQSLLGDGNQRENASRELMLPISMDIAKIISSDDSDSEESNEEEEDEMP
EALPEAQELRLIRPQERRRPVYVTSLRPARPSHPNRRNVYTGQSRLPVIRPSKRPNDPKRRPTENECTFFTKTVCLEAND
YPHEAIMRSLRSNKEMVAALLTDYKAQDYGSEEEKLPSPLPLENKYENRYESNEIKRSDNPFDNVEEGFTCPSTVKYARP
QLARAASGVWKYIINTGEHTQTIRLEKCSNPHSTCSFISENYRSSCVQIYNYHRLLTWDQKLGLHMDIFKVPTCCSCHVH
GYSEIFPPHQKDPPMKTKETFPGADFVTINDSKDDFQGSLNHISKYTPTSNYDSNHVSSNKNPVLDVQVTSRPTFTLPSR
NRPKKPAPIPRPYDKLPQQHAPNTRAPGYKGPLTKIGRPNRPNRPPFRRESTSHDDYAETSHSNSTINRYSQPYDQDVDA
TSRLQNGGFDDEYHEPHRRINYNYHPIIDFFKPEASMLQSAEPQLTAQPATIQSDNSAWKPMIS
>XP_011267920.1 neurotrophin 1 isoform X1 [Camponotus floridanus]
MRIRRLCWVLLTVVLLSPIHAKKNADNIDVNDGEKAQEKIPTLKVFDEDKNKTSKVQEVVASAMKIPEKREQIGEVIPIM
RSMSPPQKLAMATIISTRISNNETTFPPLEEAQSLLGDGNQRENASRELMLPISMDIAKIISSDDSDSEESNEEEEDEMP
EALPEAQELRLIRPQERRRPVYVTSLRPARPSHPNRRNVYTGQSRLPVIRPSKRPNDPKRRPTENECTFFTKTVCLEAND
YPHEAIMRSLRSNKEMVAALLTDYKAQDYGSEEEKLPSPLPLENKYENRYESNEIKRRSDNPFDNVEEGFTCPSTVKYAR
PQLARAASGVWKYIINTGEHTQTIRLEKCSNPHSTCSFISENYRSSCVQIYNYHRLLTWDQKLGLHMDIFKVPTCCSCHV
HGYSEIFPPHQKDPPMKTKETFPGADFVTINDSKDDFQGSLNHISKYTPTSNYDSNHVSSNKNPVLDVQVTSRPTFTLPS
RNRPKKPAPIPRPYDKLPQQHAPNTRAPGYKGPLTKIGRPNRPNRPPFRRESTSHDDYAETSHSNSTINRYSQPYDQDVD
ATSRLQNGGFDDEYHEPHRRINYNYHPIIDFFKPEASMLQSAEPQLTAQPATIQSDNSAWKPMIS
>XP_011268735.1 protein spaetzle 5 isoform X5 [Camponotus floridanus]
MVIRGEPCTEYGCPGRPQYEPFVPAPPGHTPSCAPPGQTFCENLDHYPRQLIKFLADKCSFDFSTALRDESRDDFNFYSS
PPNYSQGYDYPRQDDVYRLYTQLTEQPTSMYDLPSNNSRHNGYKYSVPPQPQRNPFLPGVALKYHQNNPRQIDYNYPQES
LFRQNQSWLANRYSRSDKIAPRTYNVNPLLEYAKLKDDRVKRQSNPDVIALCPTQAQYIAPKAALNNQGNWMYVVNLPGQ
NKYTQLVKSERCLNNECNGICSIPEGYRSNCQQQFVQKRLIALEGSGNRLYTDVFWFPHGCSCQIIPNY
>XP_025270981.1 protein spaetzle 5 isoform X5 [Camponotus floridanus]
MVIRGEPCTEYGCPGRPQYEPFVPAPPGHTPSCAPPGQTFCENLDHYPRQLIKFLADKCSFDFSTALRDESRDDFNFYSS
PPNYSQGYDYPRQDDVYRLYTQLTEQPTSMYDLPSNNSRHNGYKYSVPPQPQRNPFLPGVALKYHQNNPRQIDYNYPQES
LFRQNQSWLANRYSRSDKIAPRTYNVNPLLEYAKLKDDRVKRQSNPDVIALCPTQAQYIAPKAALNNQGNWMYVVNLPGQ
NKYTQLVKSERCLNNECNGICSIPEGYRSNCQQQFVQKRLIALEGSGNRLYTDVFWFPHGCSCQIIPNY
>XP_025270979.1 protein spaetzle 5 isoform X3 [Camponotus floridanus]
MTTILFFLMVIRGEPCTEYGCPGRPQYEPFVPAPPGHTPSCAPPGQTFCENLDHYPRQLIKFLADKCSFDFSTALRDESR
DDFNFYSSPPNYSQGYDYPRQDDVYRLYTQLTEQPTSMYDLPSNNSRHNGYKYSVPPQPQRNPFLPGVALKYHQNNPRQI
DYNYPQESLFRQNQSWLANRYSRSDKIAPRTYNVNPLLEYAKLKDDRVKRQSNPDVIALCPTQAQYIAPKAALNNQGNWM
YVVNLPGQNKYTQLVKSERCLNNECNGICSIPEGYRSNCQQQFVQKRLIALEGSGNRLYTDVFWFPHGCSCQIIPNY
>XP_011268731.1 protein spaetzle 5 isoform X2 [Camponotus floridanus]
MEVAWHLISIFFLMVIRGEPCTEYGCPGRPQYEPFVPAPPGHTPSCAPPGQTFCENLDHYPRQLIKFLADKCSFDFSTAL
RDESRDDFNFYSSPPNYSQGYDYPRQDDVYRLYTQLTEQPTSMYDLPSNNSRHNGYKYSVPPQPQRNPFLPGVALKYHQN
NPRQIDYNYPQESLFRQNQSWLANRYSRSDKIAPRTYNVNPLLEYAKLKDDRVKRQSNPDVIALCPTQAQYIAPKAALNN
QGNWMYVVNLPGQNKYTQLVKSERCLNNECNGICSIPEGYRSNCQQQFVQKRLIALEGSGNRLYTDVFWFPHGCSCQIIP
NY
>XP_011268732.1 protein spaetzle 5 isoform X2 [Camponotus floridanus]
MEVAWHLISIFFLMVIRGEPCTEYGCPGRPQYEPFVPAPPGHTPSCAPPGQTFCENLDHYPRQLIKFLADKCSFDFSTAL
RDESRDDFNFYSSPPNYSQGYDYPRQDDVYRLYTQLTEQPTSMYDLPSNNSRHNGYKYSVPPQPQRNPFLPGVALKYHQN
NPRQIDYNYPQESLFRQNQSWLANRYSRSDKIAPRTYNVNPLLEYAKLKDDRVKRQSNPDVIALCPTQAQYIAPKAALNN
QGNWMYVVNLPGQNKYTQLVKSERCLNNECNGICSIPEGYRSNCQQQFVQKRLIALEGSGNRLYTDVFWFPHGCSCQIIP
NY
>XP_011268733.1 protein spaetzle 5 isoform X2 [Camponotus floridanus]
MEVAWHLISIFFLMVIRGEPCTEYGCPGRPQYEPFVPAPPGHTPSCAPPGQTFCENLDHYPRQLIKFLADKCSFDFSTAL
RDESRDDFNFYSSPPNYSQGYDYPRQDDVYRLYTQLTEQPTSMYDLPSNNSRHNGYKYSVPPQPQRNPFLPGVALKYHQN
NPRQIDYNYPQESLFRQNQSWLANRYSRSDKIAPRTYNVNPLLEYAKLKDDRVKRQSNPDVIALCPTQAQYIAPKAALNN
QGNWMYVVNLPGQNKYTQLVKSERCLNNECNGICSIPEGYRSNCQQQFVQKRLIALEGSGNRLYTDVFWFPHGCSCQIIP
NY
>XP_025270980.1 uncharacterized protein LOC105258877 isoform X4 [Camponotus floridanus]
MHPRDGSHEKQRRDDKRWWTFDPGFSGASSFFLMVIRGEPCTEYGCPGRPQYEPFVPAPPGHTPSCAPPGQTFCENLDHY
PRSPPNYSQGYDYPRQDDVYRLYTQLTEQPTSMYDLPSNNSRHNGYKYSVPPQPQRNPFLPGVALKYHQNNPRQIDYNYP
QESLFRQNQSWLANRYSRSDKIAPRTYNVNPLLEYAKLKDDRVKRQSNPDVIALCPTQAQYIAPKAALNNQGNWMYVVNL
PGQNKYTQLVKSERCLNNECNGICSIPEGYRSNCQQQFVQKRLIALEGSGNRLYTDVFWFPHGCSCQIIPNY
>XP_011268730.1 protein spaetzle 5 isoform X1 [Camponotus floridanus]
MHPRDGSHEKQRRDDKRWWTFDPGFSGASSFFLMVIRGEPCTEYGCPGRPQYEPFVPAPPGHTPSCAPPGQTFCENLDHY
PRQLIKFLADKCSFDFSTALRDESRDDFNFYSSPPNYSQGYDYPRQDDVYRLYTQLTEQPTSMYDLPSNNSRHNGYKYSV
PPQPQRNPFLPGVALKYHQNNPRQIDYNYPQESLFRQNQSWLANRYSRSDKIAPRTYNVNPLLEYAKLKDDRVKRQSNPD
VIALCPTQAQYIAPKAALNNQGNWMYVVNLPGQNKYTQLVKSERCLNNECNGICSIPEGYRSNCQQQFVQKRLIALEGSG
NRLYTDVFWFPHGCSCQIIPNY
>XP_011268618.1 protein spaetzle 3 isoform X2 [Camponotus floridanus]
MALVNFSLPYQSATMAPFLYPGGHTTANNLGLNAVLPGSMPSYNEQETFHNEPYASPVKYHPQRRQTPQQRSQEIYAEHT
SFSSTQDNRYTAYSQDFRRTQPRLQQQQQQMRPPPPSSSFQQQQQQHSQSHESIKSRIEEQENYPERPQGYTRVNGGSSI
GPDAKTSVHAVLDYDDDFDDYYDDEDQNIPTNAHVTPIQGPIFLKNGSVPVVPLYSYPQLNNGTFVQIPILWTALSVALG
VELRGDLVRGVPCIKRYHQLFCPTAGNTYPIERIERFIDENKALMKRMYGDFEMNPGYGSSEPGHRTRTRRKSRDTRKHD
IPDGGPNDELHAEEEIEEYFSKNRNIRQSFGKNRSTESSRVDACESKVEIVTPYWASNSAGKIRAIVNTQHFEQAIHQEV
CSKTQTNRCNGDCGCEQKYKWHRLLAYDPDNDCKGIFMDWFLFPSCCVCRCDPVNNNKFSSSRTRN
>XP_011252478.1 protein spaetzle 4 [Camponotus floridanus]
MRAIAPFVFLVIALQLTKCQISGGGPSTFGYDASSSCSKPYSRTGRAHHEDLPCDFRRQNWCTIAGTNYPWHAVRRFVQE
NQGLMRRMYGDESYINILRTEFEKNDIEFKYDEYHHYFADDLRQFQYNNDYELIDDDQSKFNANEDESRGFTSRSFNDPI
AKRLNKFPKLSEYTRPHFRPTEQTTSSTVSSTKIPSLILSSTSTSATTFDTRTPSLTTPVSNTTVMDEKQKEIKTQPLVT
ISSTFSNTTVEIANGDDVAVNNTTTALPSITVAEIVREQNFSINEIPGQNDRIDEDLEELGEVLMQESEETTIRETTLES
TETTSIVSTETLTDRDEEAEMLNVATKTTVHEDIVAAPSNEQQQFRPRPEYRPSSVAESASVSGQLYQDVAAKDHEPVLK
VRGVNACPVKEEVVAPFWANNTRGEVLALLNLYPFEQYVHWEKCTHENKQMHCRDGCRCEQQYRLHRLLAYDPNNECRGI
FSDWFKFPSCCVCRCYDLPLEFHRVTSRSPRTSRKRRIKMQPPTRDRYP
>XP_025262909.1 protein spaetzle 4 [Camponotus floridanus]
MRAIAPFVFLVIALQLTKCQISGGGPSTFGYDASSSCSKPYSRTGRAHHEDLPCDFRRQNWCTIAGTNYPWHAVRRFVQE
NQGLMRRMYGDESYINILRTEFEKNDIEFKYDEYHHYFADDLRQFQYNNDYELIDDDQSKFNANEDESRGFTSRSFNDPI
AKRLNKFPKLSEYTRPHFRPTEQTTSSTVSSTKIPSLILSSTSTSATTFDTRTPSLTTPVSNTTVMDEKQKEIKTQPLVT
ISSTFSNTTVEIANGDDVAVNNTTTALPSITVAEIVREQNFSINEIPGQNDRIDEDLEELGEVLMQESEETTIRETTLES
TETTSIVSTETLTDRDEEAEMLNVATKTTVHEDIVAAPSNEQQQFRPRPEYRPSSVAESASVSGQLYQDVAAKDHEPVLK
VRGVNACPVKEEVVAPFWANNTRGEVLALLNLYPFEQYVHWEKCTHENKQMHCRDGCRCEQQYRLHRLLAYDPNNECRGI
FSDWFKFPSCCVCRCYDLPLEFHRVTSRSPRTSRKRRIKMQPPTRDRYP
>XP_025268157.1 protein spaetzle 3 isoform X1 [Camponotus floridanus]
MALVNFSLPYQSATMAPFLYPGGHTTANNLGLNAVLPGSMPSYNEQETFHNEPYASPVKYHPQRRQTPQQRSQEIYAEHT
SFSSTQDNRYTAYSQDFRRTQPRLQQQQQQMRPPPPSSSFQQQQQQHSQSHESIKSRIEEQENYPERPQGYTRVNGGSSI
GPDAKTSVHAVLDYDDDFDDYYDDEDQNIPTNAHVTPIQGPIFLKNGSVPVVPLYSYPQLNNGTFVQIPILWTALSVALG
VELRGDLVRGVPCIKRYHQLFCPTAGNTYPIERIERFIDENKALMKRMYGDFEMNPGYGSSEPGHRTRTRRKSRDTRKHD
IPDGGPNDELHAEEEIEEYFSKNRNIRQSFGKNRSTESSRVDACESKVEIVTPYWASNSAGKIRAIVNTQHFEQAIHQEV
CSLFIFRRKTQTNRCNGDCGCEQKYKWHRLLAYDPDNDCKGIFMDWFLFPSCCVCRCDPVNNNKFSSSRTRN
>XP_011262879.1 uncharacterized protein LOC105255344 [Camponotus floridanus]
MEFRTFVMILLCVSSSFTEDHEKSKSTKPIANDESVKGGEDDPPEGYYAFVESPNAEPPRVRPPPYIDSDKECYGNKEKQ
GKGIVSIHNICGDLNKGYIPRNPMNQYVNGSSYPFALIKNHTLKFLSKALPILKADDSLPKVAKVHPLSQNSVDMDEEET
HGRNKRSNPDLTLAMDTNRNGRKFCENGSGVVCMLYKAIQGEPIASSSSVIERRDEPSTSEYRRGERVPSQEKPEYTGPP
TPCPAKVEYATPVFAKNYQGIWRYVVQIPYEGYFTQTIELTRCMQSRCHYLDGGCLSSPRWTSLLVAEIFYPDALLEENQ
GSNIGSATRDPVAGSPPPVHDFQNYQQYLQKRATTGEARNNGGSQQHHCDGVDEMGCFQVRLYYDWFLVPGSCKCWRPDY
FNRYVRRSNSNAEL
>XP_011265987.1 uncharacterized protein LOC105257220 [Camponotus floridanus]
MRIEALSTLLVAVVWLTAVLCPRLTAANNLTLASSSRRPREQPFRGHFPNKPVEPTKRMTYREMQMILQQEGGEDGHPVH
CCPVILEMVEPIGGRTRQDMYVELYRDGENVQRFFEHSCRPDVLDKPCRFIDRKLSNQSRCVQQFSYTYALVANSGGKIE
MEEHRRHHHKQFHHFPAFTGNSVSGSRYTLDYIRVRSGCSCEIMPKPRKKKSGATKPRRAKSKHRQQRDQELDFET
>XP_025268814.1 uncharacterized protein LOC105257220 [Camponotus floridanus]
MRIEALSTLLVAVVWLTAVLCPRLTAANNLTLASSSRRPREQPFRGHFPNKPVEPTKRMTYREMQMILQQEGGEDGHPVH
CCPVILEMVEPIGGRTRQDMYVELYRDGENVQRFFEHSCRPDVLDKPCRFIDRKLSNQSRCVQQFSYTYALVANSGGKIE
MEEHRRHHHKQFHHFPAFTGNSVSGSRYTLDYIRVRSGCSCEIMPKPRKKKSGATKPRRAKSKHRQQRDQELDFET
>XP_004526969.1 protein spaetzle 5 [Ceratitis capitata]
MKSIISHFYSNYGFSFIYVILVCTTLAHSVPSCGLYGAPPCQFVPAPPGQTPSCARPGRTYCEHVDNYPTYLIKHLVHKW
GYEAKNLLVDESWDEFAALTWHESPVFYDPAFIFSHHRPYNGGANGADDFNGYKYGTPGGNGKAGGVGAASKNENTFIIT
KAQTTETPTFLFYTSAGQHLNKNQVNSYNLGGSAGDAGGSAHKVSSNSPAFWLKRVSRNVDGVVGVEVGGNFSAALTKFD
PESQQDTLSRAKRSASSSSTSRLSRDVSLNMDLLDIIGVDKGAKTRTKRQSPGRETLCKTTSQFITPQAALNNKGNWMFV
VNEPSTARQMVKAELCASNTCSNLCQLPNGYNSRCEQKFVQKRLIALQANGQNLYTDSFWFPSCCVCTIAAN
>XP_020713898.1 neurotrophin 1 isoform X3 [Ceratitis capitata]
MDNVSLVEFDENDHPGMVDIANFFSDTGEEMLDPQVINEELQVVKNNTSTLKKNTLSTNENAARRRKRAVTTPEFVHKLI
RSLPPSTNDDINGHFLSGKEVKLNTSGFLSSKDLNADDLNSINRTTLKEEKEQLQHAVEDDALANLNGTALNMQRNTELP
GRDLDEPLPSPEELISGPRYRISSNKIHRGRPKHMPTKRKRIRPKGTLHHNAEEGVMSHKKCERFTSSMCIRTEDYPLEQ
IMGSIRRHKNAMTALWADYHNKYDQLDTIDDFDDFSIRRREDETSRNGMCQSIVRYARPQKARSASGEWKYIVNTGQHTQ
TLRLEKCIVPQESCSYLSKAYHSQCAQIYNYHRLLSWDQMRGLHVDIFKVPTCCSCQLVAYSSLADTKSRDFTPSLNADV
YSTINEELDYNDDQDEDDLSYQVNNGIRKKHKRQDVGLINNQLLLGSQISKTKLHTTKPTLGSYLSPPGDEESRGPFDYV
HPHHSSSSSSTSFKKQIMDATRRRPLKTKGPSNISNEARLDLDFSPSELHQEQEVNFSSGLLATANKRVLQKRQRIHSVL
HTAPASTPPISAEFGDAIASVISNSPVAVRAKPNSATTSIRRVAENRGGIATNANQVPTSDSFYLSTLQNQTNFSNKGGV
YRNRQLLKTQSPRFRSTSSITSATTEIPGSTQAVNNNKNQWSVHQKYQKPFEKSSNIPSFHGNSIDSKENSTKLDDEARP
SIRMSFGPGAKRINYSYHPIIDFFENHKYSNTAAAIKAIDDHRKNTNSQGQSYPKTRELDQPISLVVSSKNSETKPLLRD
ISGEFRADDNIWHPVILN
>XP_012156321.1 neurotrophin 1 isoform X4 [Ceratitis capitata]
MNTIQIFYYCFLAILYCLLYAVTAFGDELADFDFTEIEWNYDGKDNEEQSQNVVKHNSMQPLTIFGDFEEENQVRPIDLR
GNVLKSALSKALTNASLRQKFVEVMPILRVLSSQQRLALSALISAQINARENQVLKLEQVRMMFGDNKNLLLPIVFDIAN
LVRNSASKYLDFSLGISATRPLQNKSADSRMDNVSLVEFDENDHPGMVDIANFFSDTGEEMLDPQVINEELQVVKNNTST
LKKNTLSTNENAARRRKRAVTTPEFVHKLIRSLPPSTNDDINGHFLSGKEVKLNTSGFLSSKDLNADDLNSINRTTLKEE
KEQLQHAVEDDALANLNGTALNMQRNTELPGRDLDEPLPSPEELISGPRYRISSNKIHRGRPKHMPTKRKRIRPKGTLHH
NAEEGVMSHKKCERFTSSMCIRTEDYPLEQIMGSIRRHKNAMTALWADYHNKYDQLDTIDDFDDFSIRRREDETSRNGMC
QSIVRYARPQKARSASGEWKYIVNTGQHTQTLRLEKCIVPQESCSYLSKAYHSQCAQIYNYHRLLSWDQMRGLHVDIFKV
PTCCSCQLVAYSSLADTKSRDFTPSLNADVYSTINEELDYNDDQDEDDLSYQVNNGIRKKHKRQDVGLINNQLLLGSQIS
KTKLHTTKPTLGSYLSPPGDEESRGPFDYVHPHHSSSSSSTSFKKQIMDATRRRPLKTKGPSNISNEARLDLDFSPSELH
QEQELRPAPHQYQQNSETQLHRLSPIPQWQSELNPIRQRPVSVESPKIEVVLPPMPTKFQLQIPSTFPLYKIKPTSAIRA
VFTEIGNY
>XP_020713897.1 neurotrophin 1 isoform X2 [Ceratitis capitata]
MNTIQIFYYCFLAILYCLLYAVTAFGDELADFDFTEIEWNYDGKDNEEQSQNVVKHNSMQPLTIFGDFEEENQVRPIDLR
GNVLKSALSKALTNASLRQKFVEVMPILRVLSSQQRLALSALISAQINARENQVLKLEQVRMMFGDNKNLLLPIVFDIAN
LVRNSASKYLDFSLGISATRPLQNKSADSRMDNVSLVEFDENDHPGMVINEELQVVKNNTSTLKKNTLSTNENAARRRKR
AVTTPEFVHKLIRSLPPSTNDDINGHFLSGKEVKLNTSGFLSSKDLNADDLNSINRTTLKEEKEQLQHAVEDDALANLNG
TALNMQRNTELPGRDLDEPLPSPEELISGPRYRISSNKIHRGRPKHMPTKRKRIRPKGTLHHNAEEGVMSHKKCERFTSS
MCIRTEDYPLEQIMGSIRRHKNAMTALWADYHNKYDQLDTIDDFDDFSIRRREDETSRNGMCQSIVRYARPQKARSASGE
WKYIVNTGQHTQTLRLEKCIVPQESCSYLSKAYHSQCAQIYNYHRLLSWDQMRGLHVDIFKVPTCCSCQLVAYSSLADTK
SRDFTPSLNADVYSTINEELDYNDDQDEDDLSYQVNNGIRKKHKRQDVGLINNQLLLGSQISKTKLHTTKPTLGSYLSPP
GDEESRGPFDYVHPHHSSSSSSTSFKKQIMDATRRRPLKTKGPSNISNEARLDLDFSPSELHQEQEVNFSSGLLATANKR
VLQKRQRIHSVLHTAPASTPPISAEFGDAIASVISNSPVAVRAKPNSATTSIRRVAENRGGIATNANQVPTSDSFYLSTL
QNQTNFSNKGGVYRNRQLLKTQSPRFRSTSSITSATTEIPGSTQAVNNNKNQWSVHQKYQKPFEKSSNIPSFHGNSIDSK
ENSTKLDDEARPSIRMSFGPGAKRINYSYHPIIDFFENHKYSNTAAAIKAIDDHRKNTNSQGQSYPKTRELDQPISLVVS
SKNSETKPLLRDISGEFRADDNIWHPVILN
>XP_020713896.1 neurotrophin 1 isoform X1 [Ceratitis capitata]
MNTIQIFYYCFLAILYCLLYAVTAFGDELADFDFTEIEWNYDGKDNEEQSQNVVKHNSMQPLTIFGDFEEENQVRPIDLR
GNVLKSALSKALTNASLRQKFVEVMPILRVLSSQQRLALSALISAQINARENQVLKLEQVRMMFGDNKNLLLPIVFDIAN
LVRNSASKYLDFSLGISATRPLQNKSADSRMDNVSLVEFDENDHPGMVDIANFFSDTGEEMLDPQVINEELQVVKNNTST
LKKNTLSTNENAARRRKRAVTTPEFVHKLIRSLPPSTNDDINGHFLSGKEVKLNTSGFLSSKDLNADDLNSINRTTLKEE
KEQLQHAVEDDALANLNGTALNMQRNTELPGRDLDEPLPSPEELISGPRYRISSNKIHRGRPKHMPTKRKRIRPKGTLHH
NAEEGVMSHKKCERFTSSMCIRTEDYPLEQIMGSIRRHKNAMTALWADYHNKYDQLDTIDDFDDFSIRRREDETSRNGMC
QSIVRYARPQKARSASGEWKYIVNTGQHTQTLRLEKCIVPQESCSYLSKAYHSQCAQIYNYHRLLSWDQMRGLHVDIFKV
PTCCSCQLVAYSSLADTKSRDFTPSLNADVYSTINEELDYNDDQDEDDLSYQVNNGIRKKHKRQDVGLINNQLLLGSQIS
KTKLHTTKPTLGSYLSPPGDEESRGPFDYVHPHHSSSSSSTSFKKQIMDATRRRPLKTKGPSNISNEARLDLDFSPSELH
QEQEVNFSSGLLATANKRVLQKRQRIHSVLHTAPASTPPISAEFGDAIASVISNSPVAVRAKPNSATTSIRRVAENRGGI
ATNANQVPTSDSFYLSTLQNQTNFSNKGGVYRNRQLLKTQSPRFRSTSSITSATTEIPGSTQAVNNNKNQWSVHQKYQKP
FEKSSNIPSFHGNSIDSKENSTKLDDEARPSIRMSFGPGAKRINYSYHPIIDFFENHKYSNTAAAIKAIDDHRKNTNSQG
QSYPKTRELDQPISLVVSSKNSETKPLLRDISGEFRADDNIWHPVILN
>XP_012154996.1 protein spaetzle-like [Ceratitis capitata]
MSCFQLKLWRRVFSLLLLLLLVTYTAARPIVDGMDIEMDADFGDLFEVGDGFVVYNTSHDIKAEEEVICTERVKGQTFCT
EVANYLEAAQLNKFTKDDFEKFRPYFKDDFVQETPIANRMSDEIDESYYCESRTRLIYPKLAETVESKWLMVVQHQQYKQ
GIVVEQCANEDAPCKYDDLLPFGVKSRCRQHYVYRSLVVLVDGEMQERSMKLPSACKCALRDMRRS
>XP_004523465.1 protein spaetzle isoform X3 [Ceratitis capitata]
MFKMRQTSWSLRPALPLLMLAFFMLTVSPIDGKTYDLRTARHKRAPKESIDRHHSPQGTKMLEKDSEELDARLGDIFQTG
NGTGLVLFNTTTAASPTHNQKNPKTQQNSNERNDAIIFPDVDDYYCNERREGKPYCTEVPNYAELAGLDDISPESFEQFK
SYFKDDHLQPINVTQRMNSEPLEEYLCPSSSRLIHPKTAEAKGSKWVTLVQDANHQQGIVVELCDEEEKPCRYFDSLPKS
YQTRCKQNYVYRTVVVVVDGKMREEQVKMPNCCKCAVRNTLFS
>XP_012156186.1 protein spaetzle isoform X2 [Ceratitis capitata]
MFKMRQTSWSLRPALPLLMLAFFMLTVSPIDGKTYDLRTARHKRAPKESIDRHHSPQGTKMLEKDSEELDARLGDIFQTG
NGTGLVLFNDTSQSQHNEVMFKVQRSPDGKLNVIFNDFLIFQTTTAASPTHNQKNPKTQQNSNERNDAIIFPDDDYYCNE
RREGKPYCTEVPNYAELAGLDDISPESFEQFKSYFKDDHLQPINVTQRMNSEPLEEYLCPSSSRLIHPKTAEAKGSKWVT
LVQDANHQQGIVVELCDEEEKPCRYFDSLPKSYQTRCKQNYVYRTVVVVVDGKMREEQVKMPNCCKCAVRNTLFS
>XP_004523464.1 protein spaetzle isoform X1 [Ceratitis capitata]
MFKMRQTSWSLRPALPLLMLAFFMLTVSPIDGKTYDLRTARHKRAPKESIDRHHSPQGTKMLEKDSEELDARLGDIFQTG
NGTGLVLFNDTSQSQHNEVMFKVQRSPDGKLNVIFNDFLIFQTTTAASPTHNQKNPKTQQNSNERNDAIIFPDVDDYYCN
ERREGKPYCTEVPNYAELAGLDDISPESFEQFKSYFKDDHLQPINVTQRMNSEPLEEYLCPSSSRLIHPKTAEAKGSKWV
TLVQDANHQQGIVVELCDEEEKPCRYFDSLPKSYQTRCKQNYVYRTVVVVVDGKMREEQVKMPNCCKCAVRNTLFS
>XP_020713690.1 uncharacterized protein LOC110117911 [Ceratitis capitata]
MELTCTLAIPANSNDSNNADLTDKTETSNDDDQTQLDTVALDKFKLNFKDDYFEPANRTQAFSTDEEELCHSTTKLIYPM
SAQSKDGEFVTVVQNGEHKQGFRVEVCENESGSCKFADIFPLGYTATCVQRYIFRTAVVVVNGELKEELLKLPSTCKCVL
KLNRL
>XP_012155000.1 protein spaetzle-like [Ceratitis capitata]
MYKISMANKYLITLIMLAFTLLIQPIVGRPQPTSEANATYDALSTLDSIFKVGPGMMVFHTDNEIIQEENNDDSEFICAE
RLAGQSYCTEVPNYLETTQLDKIDPAQFEQFSSFFKDDFLAPVDLANRMNEEGEENLCNSKSRIIYPKSVETKEARWVLV
VQHAQHKQGVLVEQCENEGRTCKYEHFLPMGISSKCKQHYSYRTLIVLTNGVFRERMVKLPNYCECVLRYNFGRNM
>XP_012155440.1 protein spaetzle 3 [Ceratitis capitata]
MALTNFSLPFGALTQPVPTWSATLPPLHPAHQLAANTNNLLYSPADHQQQQGDDAPPSPESDFYKNNPYAPPQLHQQHQP
IRQSYQYNNNNNNNNNNNNNNNNSNNNRLKGGNTYLPPIPPPGARNTQFNNQKQQQQQQQQQAQKQQQHFSHFSINQQQQ
QQQQHQQHHQLQQQQQINGNNFAFKAATSASTVASAASAASSSSTRTYGEGSYNRFGSSAGTATPPQQQQQQQKQQQHQQ
KQYYNSYSHSTSSFVAQSQLKTQTQQQTNQQSYGAALPTEAPQPAAVYGAVPAPAVGADDDVNGGEENLGGAAAGADGGS
GGNEAYPHRPPGFTRVQAGVGTRTQVHAVLDYDAEEGEEEEYYDDGEKDANKKSSMPTVTPIQGPIFLKNGTAPVVPLFS
YPTLNNGSFVQIPIWWTALSVALGLDVRGDIIKGVPCIKRYYQLFCPTAGNSYPIDKIERFIDDNKALMRRMYGDFEMNL
EPGGPQSQTKKRKRRFIDDPDIFIPPGAFPALVPDDEGSTEPHAEEAGESYFGKLRNKRQANRNANKANQNSFANAGQNT
GRVDACESKVEIVTPYWASNSAGKIRAIVNTQHFEQAIHQEVCSKAATSRCDRDCGCEQKYKWHRLLAYDPDNDCKGIFM
DWFLFPSCCVCRCKP
>XP_020713170.1 protein spaetzle 3 [Ceratitis capitata]
MALTNFSLPFGALTQPVPTWSATLPPLHPAHQLAANTNNLLYSPADHQQQQGDDAPPSPESDFYKNNPYAPPQLHQQHQP
IRQSYQYNNNNNNNNNNNNNNNNSNNNRLKGGNTYLPPIPPPGARNTQFNNQKQQQQQQQQQAQKQQQHFSHFSINQQQQ
QQQQHQQHHQLQQQQQINGNNFAFKAATSASTVASAASAASSSSTRTYGEGSYNRFGSSAGTATPPQQQQQQQKQQQHQQ
KQYYNSYSHSTSSFVAQSQLKTQTQQQTNQQSYGAALPTEAPQPAAVYGAVPAPAVGADDDVNGGEENLGGAAAGADGGS
GGNEAYPHRPPGFTRVQAGVGTRTQVHAVLDYDAEEGEEEEYYDDGEKDANKKSSMPTVTPIQGPIFLKNGTAPVVPLFS
YPTLNNGSFVQIPIWWTALSVALGLDVRGDIIKGVPCIKRYYQLFCPTAGNSYPIDKIERFIDDNKALMRRMYGDFEMNL
EPGGPQSQTKKRKRRFIDDPDIFIPPGAFPALVPDDEGSTEPHAEEAGESYFGKLRNKRQANRNANKANQNSFANAGQNT
GRVDACESKVEIVTPYWASNSAGKIRAIVNTQHFEQAIHQEVCSKAATSRCDRDCGCEQKYKWHRLLAYDPDNDCKGIFM
DWFLFPSCCVCRCKP
>XP_020713171.1 protein spaetzle 3 [Ceratitis capitata]
MALTNFSLPFGALTQPVPTWSATLPPLHPAHQLAANTNNLLYSPADHQQQQGDDAPPSPESDFYKNNPYAPPQLHQQHQP
IRQSYQYNNNNNNNNNNNNNNNNSNNNRLKGGNTYLPPIPPPGARNTQFNNQKQQQQQQQQQAQKQQQHFSHFSINQQQQ
QQQQHQQHHQLQQQQQINGNNFAFKAATSASTVASAASAASSSSTRTYGEGSYNRFGSSAGTATPPQQQQQQQKQQQHQQ
KQYYNSYSHSTSSFVAQSQLKTQTQQQTNQQSYGAALPTEAPQPAAVYGAVPAPAVGADDDVNGGEENLGGAAAGADGGS
GGNEAYPHRPPGFTRVQAGVGTRTQVHAVLDYDAEEGEEEEYYDDGEKDANKKSSMPTVTPIQGPIFLKNGTAPVVPLFS
YPTLNNGSFVQIPIWWTALSVALGLDVRGDIIKGVPCIKRYYQLFCPTAGNSYPIDKIERFIDDNKALMRRMYGDFEMNL
EPGGPQSQTKKRKRRFIDDPDIFIPPGAFPALVPDDEGSTEPHAEEAGESYFGKLRNKRQANRNANKANQNSFANAGQNT
GRVDACESKVEIVTPYWASNSAGKIRAIVNTQHFEQAIHQEVCSKAATSRCDRDCGCEQKYKWHRLLAYDPDNDCKGIFM
DWFLFPSCCVCRCKP
>XP_020713172.1 protein spaetzle 3 [Ceratitis capitata]
MALTNFSLPFGALTQPVPTWSATLPPLHPAHQLAANTNNLLYSPADHQQQQGDDAPPSPESDFYKNNPYAPPQLHQQHQP
IRQSYQYNNNNNNNNNNNNNNNNSNNNRLKGGNTYLPPIPPPGARNTQFNNQKQQQQQQQQQAQKQQQHFSHFSINQQQQ
QQQQHQQHHQLQQQQQINGNNFAFKAATSASTVASAASAASSSSTRTYGEGSYNRFGSSAGTATPPQQQQQQQKQQQHQQ
KQYYNSYSHSTSSFVAQSQLKTQTQQQTNQQSYGAALPTEAPQPAAVYGAVPAPAVGADDDVNGGEENLGGAAAGADGGS
GGNEAYPHRPPGFTRVQAGVGTRTQVHAVLDYDAEEGEEEEYYDDGEKDANKKSSMPTVTPIQGPIFLKNGTAPVVPLFS
YPTLNNGSFVQIPIWWTALSVALGLDVRGDIIKGVPCIKRYYQLFCPTAGNSYPIDKIERFIDDNKALMRRMYGDFEMNL
EPGGPQSQTKKRKRRFIDDPDIFIPPGAFPALVPDDEGSTEPHAEEAGESYFGKLRNKRQANRNANKANQNSFANAGQNT
GRVDACESKVEIVTPYWASNSAGKIRAIVNTQHFEQAIHQEVCSKAATSRCDRDCGCEQKYKWHRLLAYDPDNDCKGIFM
DWFLFPSCCVCRCKP
>XP_012159666.2 protein spaetzle 4 [Ceratitis capitata]
MEYINMDKRFKISKTLIINIIVHLVLIASISQSGDAFGFDSANSCSTQASKLSRRGRAQMLATIPCDLTRQAYCHLPGSA
YPWHAVRRFVHENHGLMKRMYGDVRHISVLRDEILNNEIDVDDVEVAAERYSKDPHRARAAKYMHEQQREDVGGIKSNDV
VMEPHFRPVSTTTTTTGAPDVDKEEKVATTSAALEAKMEVEAGSQPAKTLRRRTNVNANGGGHRRRVNVYVNRNRPTHSS
LRRRTTTTTTTTTEEPKSLPEEQTSVVVLHEETIFEIPEDDGNLASNSVYEIPTSPEAAILHMGDNIQVIESPQLGQLQK
PLTTETNASETATISTTLKVVSTPATKMRPSHDGVPDSPVPVAPTPLQQKLQPQAERQRPGPQKLKLQQVTKPQPTFDTS
GPKESSPLLNSKPTNESERPQSATAQAPVDGDGTSTQPLKVTQGATANDDDTDVTTDESNGGATLTNIGANNDETDATVT
VSASAQTTTASTTHNSQLKYEHNTSQAKDDDENKADLSATTTSGAHTASTTGATKLTSTQAELYSAAKTTYTPNVAATGV
AEGAPSAPQRIELFTGEKIRRPQQTAQQAPSAPAQTTPVSAAAAASTKPVLRDGQLYQDALKQEVKPSANMRGINACPVK
EEVVAPFWANNTRGEVLALLNLYPFEQYVHWEKCTHEHRQMYCREGCRCEQQYRLHRLLAYDPHNECRGIFSDWFRFPSC
CICKCYGIPMEFRATSRSPRSERMDEEFETVAEETYFDDSFDDSGDDVNDIKQSAESMESVDTQQSQHPIDVAEQLVRQA
IYEHATEDWYRPKDEFDFYEG
>XP_020716078.1 protein spaetzle 4 [Ceratitis capitata]
MEYINMDKRFKISKTLIINIIVHLVLIASISQSGDAFGFDSANSCSTQASKLSRRGRAQMLATIPCDLTRQAYCHLPGSA
YPWHAVRRFVHENHGLMKRMYGDVRHISVLRDEILNNEIDVDDVEVAAERYSKDPHRARAAKYMHEQQREDVGGIKSNDV
VMEPHFRPVSTTTTTTGAPDVDKEEKVATTSAALEAKMEVEAGSQPAKTLRRRTNVNANGGGHRRRVNVYVNRNRPTHSS
LRRRTTTTTTTTTEEPKSLPEEQTSVVVLHEETIFEIPEDDGNLASNSVYEIPTSPEAAILHMGDNIQVIESPQLGQLQK
PLTTETNASETATISTTLKVVSTPATKMRPSHDGVPDSPVPVAPTPLQQKLQPQAERQRPGPQKLKLQQVTKPQPTFDTS
GPKESSPLLNSKPTNESERPQSATAQAPVDGDGTSTQPLKVTQGATANDDDTDVTTDESNGGATLTNIGANNDETDATVT
VSASAQTTTASTTHNSQLKYEHNTSQAKDDDENKADLSATTTSGAHTASTTGATKLTSTQAELYSAAKTTYTPNVAATGV
AEGAPSAPQRIELFTGEKIRRPQQTAQQAPSAPAQTTPVSAAAAASTKPVLRDGQLYQDALKQEVKPSANMRGINACPVK
EEVVAPFWANNTRGEVLALLNLYPFEQYVHWEKCTHEHRQMYCREGCRCEQQYRLHRLLAYDPHNECRGIFSDWFRFPSC
CICKCYGIPMEFRATSRSPRSERMDEEFETVAEETYFDDSFDDSGDDVNDIKQSAESMESVDTQQSQHPIDVAEQLVRQA
IYEHATEDWYRPKDEFDFYEG
>XP_020716079.1 protein spaetzle 4 [Ceratitis capitata]
MEYINMDKRFKISKTLIINIIVHLVLIASISQSGDAFGFDSANSCSTQASKLSRRGRAQMLATIPCDLTRQAYCHLPGSA
YPWHAVRRFVHENHGLMKRMYGDVRHISVLRDEILNNEIDVDDVEVAAERYSKDPHRARAAKYMHEQQREDVGGIKSNDV
VMEPHFRPVSTTTTTTGAPDVDKEEKVATTSAALEAKMEVEAGSQPAKTLRRRTNVNANGGGHRRRVNVYVNRNRPTHSS
LRRRTTTTTTTTTEEPKSLPEEQTSVVVLHEETIFEIPEDDGNLASNSVYEIPTSPEAAILHMGDNIQVIESPQLGQLQK
PLTTETNASETATISTTLKVVSTPATKMRPSHDGVPDSPVPVAPTPLQQKLQPQAERQRPGPQKLKLQQVTKPQPTFDTS
GPKESSPLLNSKPTNESERPQSATAQAPVDGDGTSTQPLKVTQGATANDDDTDVTTDESNGGATLTNIGANNDETDATVT
VSASAQTTTASTTHNSQLKYEHNTSQAKDDDENKADLSATTTSGAHTASTTGATKLTSTQAELYSAAKTTYTPNVAATGV
AEGAPSAPQRIELFTGEKIRRPQQTAQQAPSAPAQTTPVSAAAAASTKPVLRDGQLYQDALKQEVKPSANMRGINACPVK
EEVVAPFWANNTRGEVLALLNLYPFEQYVHWEKCTHEHRQMYCREGCRCEQQYRLHRLLAYDPHNECRGIFSDWFRFPSC
CICKCYGIPMEFRATSRSPRSERMDEEFETVAEETYFDDSFDDSGDDVNDIKQSAESMESVDTQQSQHPIDVAEQLVRQA
IYEHATEDWYRPKDEFDFYEG
>XP_020716080.1 protein spaetzle 4 [Ceratitis capitata]
MEYINMDKRFKISKTLIINIIVHLVLIASISQSGDAFGFDSANSCSTQASKLSRRGRAQMLATIPCDLTRQAYCHLPGSA
YPWHAVRRFVHENHGLMKRMYGDVRHISVLRDEILNNEIDVDDVEVAAERYSKDPHRARAAKYMHEQQREDVGGIKSNDV
VMEPHFRPVSTTTTTTGAPDVDKEEKVATTSAALEAKMEVEAGSQPAKTLRRRTNVNANGGGHRRRVNVYVNRNRPTHSS
LRRRTTTTTTTTTEEPKSLPEEQTSVVVLHEETIFEIPEDDGNLASNSVYEIPTSPEAAILHMGDNIQVIESPQLGQLQK
PLTTETNASETATISTTLKVVSTPATKMRPSHDGVPDSPVPVAPTPLQQKLQPQAERQRPGPQKLKLQQVTKPQPTFDTS
GPKESSPLLNSKPTNESERPQSATAQAPVDGDGTSTQPLKVTQGATANDDDTDVTTDESNGGATLTNIGANNDETDATVT
VSASAQTTTASTTHNSQLKYEHNTSQAKDDDENKADLSATTTSGAHTASTTGATKLTSTQAELYSAAKTTYTPNVAATGV
AEGAPSAPQRIELFTGEKIRRPQQTAQQAPSAPAQTTPVSAAAAASTKPVLRDGQLYQDALKQEVKPSANMRGINACPVK
EEVVAPFWANNTRGEVLALLNLYPFEQYVHWEKCTHEHRQMYCREGCRCEQQYRLHRLLAYDPHNECRGIFSDWFRFPSC
CICKCYGIPMEFRATSRSPRSERMDEEFETVAEETYFDDSFDDSGDDVNDIKQSAESMESVDTQQSQHPIDVAEQLVRQA
IYEHATEDWYRPKDEFDFYEG
>XP_020716081.1 protein spaetzle 4 [Ceratitis capitata]
MEYINMDKRFKISKTLIINIIVHLVLIASISQSGDAFGFDSANSCSTQASKLSRRGRAQMLATIPCDLTRQAYCHLPGSA
YPWHAVRRFVHENHGLMKRMYGDVRHISVLRDEILNNEIDVDDVEVAAERYSKDPHRARAAKYMHEQQREDVGGIKSNDV
VMEPHFRPVSTTTTTTGAPDVDKEEKVATTSAALEAKMEVEAGSQPAKTLRRRTNVNANGGGHRRRVNVYVNRNRPTHSS
LRRRTTTTTTTTTEEPKSLPEEQTSVVVLHEETIFEIPEDDGNLASNSVYEIPTSPEAAILHMGDNIQVIESPQLGQLQK
PLTTETNASETATISTTLKVVSTPATKMRPSHDGVPDSPVPVAPTPLQQKLQPQAERQRPGPQKLKLQQVTKPQPTFDTS
GPKESSPLLNSKPTNESERPQSATAQAPVDGDGTSTQPLKVTQGATANDDDTDVTTDESNGGATLTNIGANNDETDATVT
VSASAQTTTASTTHNSQLKYEHNTSQAKDDDENKADLSATTTSGAHTASTTGATKLTSTQAELYSAAKTTYTPNVAATGV
AEGAPSAPQRIELFTGEKIRRPQQTAQQAPSAPAQTTPVSAAAAASTKPVLRDGQLYQDALKQEVKPSANMRGINACPVK
EEVVAPFWANNTRGEVLALLNLYPFEQYVHWEKCTHEHRQMYCREGCRCEQQYRLHRLLAYDPHNECRGIFSDWFRFPSC
CICKCYGIPMEFRATSRSPRSERMDEEFETVAEETYFDDSFDDSGDDVNDIKQSAESMESVDTQQSQHPIDVAEQLVRQA
IYEHATEDWYRPKDEFDFYEG
>XP_012154999.1 uncharacterized protein LOC105664590 [Ceratitis capitata]
MLLEIQRKFTIFFSILSILLISPQITGRPLAVPYADAELIRRIQEIFVMDTGTAVYNITSLDEIVLCPGPNDGETYCREV
ISHSAKMKTIRSEQFDEFKDDFKDDLLPVEEVIASRMDIEEPVVETTCTSKSTLIYPESAQSKDGKWLLVVQQEDFKQGV
LIEECASETTKCKQQFSYRNMVVLVGGDLKKEMVKLPSACECSLCAIEAQHG
>XP_020712881.1 uncharacterized protein LOC110117629 [Ceratitis capitata]
MQTLFTLTTLACLLAIPTVTNGRPSAMPNAEATKDLTHELESIFQLGPGMAIFNTEHFTDGLEEDEIVCIERHIGKPYCR
EVINYTLKLENIEPEQFEEFKDYFRDDVLAEESVESRMDVDTAQEAASGSNTSIIYPEGVLAQNSKWLLVVQHEHYKQGV
RLEECVLQQEGEHACAENSTLPLAASAKCKQNFIHREMVVLVNGVMKVEKVELPNTCECTKCAKEA
>XP_020714889.1 uncharacterized protein LOC101456817 isoform X2 [Ceratitis capitata]
MKIFCISLIAVDTSAQAQNDYGEEPPEGYYAFVESPNSVPPKVRPPPYTHVSADCKNVGGNKKAAVSVNNICGDLNKGQI
PQNPMRQNVLGEPYPFELIRNQTLKFLSKTLPVLKADDTLPKVTQIIRDEPVDQVENNNIDRHYSTRAKRSTPPQPQSQP
RNEGHEFGYYDPALDEEQRENNRVTEERKPRKFCDGGGVFCTLYRAIQGDTSTTPQATAERREEVGPIRYEGPPTPCPAK
VEYATPVFAKNYQGFWRYVVQIPYEGYFTQTVEVTRCIQARCHYLDGGCLSSPRWVSLLVAEIFYPNAEEAVPTTSTTTP
APSVQDFQAYQQYLQKRAGVATASDGTSHSNNGNSPDYNQHCDGHDEIGCFQVRLYYDWFLIPGSCKCWRPDYFAKYVRR
KSVADL
>XP_004526469.1 uncharacterized protein LOC101456817 isoform X1 [Ceratitis capitata]
MDYRLLLKIFCISLIAVDTSAQAQNDYGEEPPEGYYAFVESPNSVPPKVRPPPYTHVSADCKNVGGNKKAAVSVNNICGD
LNKGQIPQNPMRQNVLGEPYPFELIRNQTLKFLSKTLPVLKADDTLPKVTQIIRDEPVDQVENNNIDRHYSTRAKRSTPP
QPQSQPRNEGHEFGYYDPALDEEQRENNRVTEERKPRKFCDGGGVFCTLYRAIQGDTSTTPQATAERREEVGPIRYEGPP
TPCPAKVEYATPVFAKNYQGFWRYVVQIPYEGYFTQTVEVTRCIQARCHYLDGGCLSSPRWVSLLVAEIFYPNAEEAVPT
TSTTTPAPSVQDFQAYQQYLQKRAGVATASDGTSHSNNGNSPDYNQHCDGHDEIGCFQVRLYYDWFLIPGSCKCWRPDYF
AKYVRRKSVADL
>XP_023720816.1 uncharacterized protein LOC111871744 isoform X3 [Cryptotermes secundus]
MQHVIPSSHNSNSNGDHVQGTEIVTASSQASGIIPSARSYSSGVLDQTLELQIERSRSHHSAQSNPGDAHWKNKEEQTDT
NKTGMEYSHQTVAEDKIKSHQIFNTSVATNPDRQYSQRENVYDHTQQNISKVSIYSGKFDSNQSGVIDYLSEEKVSKNAT
LSTTQFSNTLKNETHQIEMLGKHHGNEQLTLHRQPGGRDAAVLEQSVENTTQKHTILTTTQSSYSNKYDGYGVTSTIGYL
MDVLEEKHSGPYNTSSLAQGQDTEQMAIPTSQQFSPSESVFSTPVSAKSDAPMSYSQPNSGDEHEPRMHSSLVFKWKNQW
TMKDQNASQYMDNSGGSKIIFPGEPEGYSVPKFTPEVSGQQPKCADEDGFCESADNYPVDYVRRIFQNEANSYIFGSDLM
DVNLRINPDEEVSLCPSMEQVVYPKVAQNKDDKWLYIINQETYFQGIRIEKCAKQGSCTFAENFPNGYTTSCQQKYIYRK
LIALGEDGRPVTDSFRLPSCCSCVVTKSFRSRRMASDLGKSQIPSKRRRRR
>XP_023720815.1 uncharacterized protein LOC111871744 isoform X2 [Cryptotermes secundus]
MKTFQVVTSEPRPHKYENIALPRTYGISSETSPQNYYDRTSYRSVRNGETQLMQHVIPSSHNSNSNGDHVQGTEIVTASS
QASGIIPSARSYSSGVLDQTLELQIERSRSHHSAQSNPGDAHWKNKEEQTDTNKTGMEYSHQTVAEDKIKSHQIFNTSVA
TNPDRQYSQRENVYDHTQQNISKVSIYSGKFDSNQSGVIDYLSEEKVSKNATLSTTQFSNTLKNETHQIEMLGKHHGNEQ
LTLHRQPGGRDAAVLEQSVENTTQKHTILTTTQSSYSNKYDGYGVTSTIGYLMDVLEEKHSGPYNTSSLAQGQDTEQMAI
PTSQQFSPSESVFSTPVSAKSDAPMSYSQPNSGDEHEPRMHSSLVFKWKNQWTMKDQNASQYMDNSGGSKIIFPGEPEGY
SVPKFTPEVSGQQPKCADEDGFCESADNYPVDYVRRIFQNEANSYIFGSDLMDVNLRINPDEEVSLCPSMEQVVYPKVAQ
NKDDKWLYIINQETYFQGIRIEKCAKQGSCTFAENFPNGYTTSCQQKYIYRKLIALGEDGRPVTDSFRLPSCCSCVVTKS
FRSRRMASDLGKSQIPSKRRRRR
>XP_023720814.1 uncharacterized protein LOC111871744 isoform X1 [Cryptotermes secundus]
MATGCRALLFVGLLVVTSEPRPHKYENIALPRTYGISSETSPQNYYDRTSYRSVRNGETQLMQHVIPSSHNSNSNGDHVQ
GTEIVTASSQASGIIPSARSYSSGVLDQTLELQIERSRSHHSAQSNPGDAHWKNKEEQTDTNKTGMEYSHQTVAEDKIKS
HQIFNTSVATNPDRQYSQRENVYDHTQQNISKVSIYSGKFDSNQSGVIDYLSEEKVSKNATLSTTQFSNTLKNETHQIEM
LGKHHGNEQLTLHRQPGGRDAAVLEQSVENTTQKHTILTTTQSSYSNKYDGYGVTSTIGYLMDVLEEKHSGPYNTSSLAQ
GQDTEQMAIPTSQQFSPSESVFSTPVSAKSDAPMSYSQPNSGDEHEPRMHSSLVFKWKNQWTMKDQNASQYMDNSGGSKI
IFPGEPEGYSVPKFTPEVSGQQPKCADEDGFCESADNYPVDYVRRIFQNEANSYIFGSDLMDVNLRINPDEEVSLCPSME
QVVYPKVAQNKDDKWLYIINQETYFQGIRIEKCAKQGSCTFAENFPNGYTTSCQQKYIYRKLIALGEDGRPVTDSFRLPS
CCSCVVTKSFRSRRMASDLGKSQIPSKRRRRR
>XP_023720809.1 protein spaetzle [Cryptotermes secundus]
MPMPIAVFMLLIIFILANTSIGYAVWGQKSSHFRTRGYFYEDKPHEGRRLKRLQHSVSPKPRDTENNVTFIEDVSDYPEK
MLKEILKMEGKVHKDIFGRDFLFKERTISTRIEPEETKLCPSLEKLVYPKLALNTDNDWKYVVNVGEEYVQGVRVETCGH
FEKCSMSDSFPAGYTTKCEQQYVFRRLLSVADKGKTVMDEFRFPSCCLCTIRGPS
>XP_023702227.1 neurotrophin 1-like isoform X1 [Cryptotermes secundus]
MYGTMCVSMEVSVRDQKCYKLVQYLLSQTDSFQVFLLTSITALNAESSLDDLALDEKFALDGAHQHHTSADPGLPGAEYI
DEDINESSGEDYKFSPSAIKKESIIYKAMLEALKRPEMSQQLGQVLPIIRSMSPPQRLTLAALLTAQVMSSPTSEAPTLD
QVIAMFAGGPEEDEEQRKNMTSALLLPLSLDIANIFRGVAAKTPEAMELRHLRVVAPHRRIIVTQPHGHQSPAHRTRPTV
PFRTQPSSHNRRNANIPTEMVPPPPPPSRPLPGVKPRRPPPGKHTSSPLRQPVPERKHSAAGEPSSSPNKDTCDYFTNTL
CLEVADYPKDAILASIHRSQGAVAALLTDIKQQPGDVTSETKTPLHETRYAPDHSASGKNRRQDHDNSLRDFGSEDGYLC
PSSVKYARPKRARATSGQWKFIVNTGDYTQTLRLEMCQRPHEACTFISDNFRSECSQVYNYHRLLTWDDVKGLHMDIFKV
PTCCSCHVQGYAFNFPPRGSPDSQGTSPRPEHFPGADFVAEDQGLQQQNTRPNEGFQADFVDDPNLRPPLLTNSEQFHDE
SFSQTFNNDQGIRGPFNNRGGQFQSDISSNQFQDQVNRNKFNFQEERTRNQFHFQNDETRNQFQEDNSRKHFQGEIDLRA
PLQSPKRETVHFPKRPELHVTPPPSSFQVPSLFQRQGFKHPTSEDLIPPAGPPLPLAHENGFQTFSGNQLLRRSRNQTSL
GLRDDIDLEVEETAVKRHPFPNAISTDAIRIAATKATTTAITTIFTTTTTTPAPVTLPSKPSLTITGGGKRVNYNYHPII
DYFKTQQSKGFDQGNTQDWRPIVGNAERLTKDTSR
>XP_023702228.1 neurotrophin 1-like isoform X2 [Cryptotermes secundus]
MTGKMSVTKYILVFLLTSITALNAESSLDDLALDEKFALDGAHQHHTSADPGLPGAEYIDEDINESSGEDYKFSPSAIKK
ESIIYKAMLEALKRPEMSQQLGQVLPIIRSMSPPQRLTLAALLTAQVMSSPTSEAPTLDQVIAMFAGGPEEDEEQRKNMT
SALLLPLSLDIANIFRGVAAKTPEAMELRHLRVVAPHRRIIVTQPHGHQSPAHRTRPTVPFRTQPSSHNRRNANIPTEMV
PPPPPPSRPLPGVKPRRPPPGKHTSSPLRQPVPERKHSAAGEPSSSPNKDTCDYFTNTLCLEVADYPKDAILASIHRSQG
AVAALLTDIKQQPGDVTSETKTPLHETRYAPDHSASGKNRRQDHDNSLRDFGSEDGYLCPSSVKYARPKRARATSGQWKF
IVNTGDYTQTLRLEMCQRPHEACTFISDNFRSECSQVYNYHRLLTWDDVKGLHMDIFKVPTCCSCHVQGYAFNFPPRGSP
DSQGTSPRPEHFPGADFVAEDQGLQQQNTRPNEGFQADFVDDPNLRPPLLTNSEQFHDESFSQTFNNDQGIRGPFNNRGG
QFQSDISSNQFQDQVNRNKFNFQEERTRNQFHFQNDETRNQFQEDNSRKHFQGEIDLRAPLQSPKRETVHFPKRPELHVT
PPPSSFQVPSLFQRQGFKHPTSEDLIPPAGPPLPLAHENGFQTFSGNQLLRRSRNQTSLGLRDDIDLEVEETAVKRHPFP
NAISTDAIRIAATKATTTAITTIFTTTTTTPAPVTLPSKPSLTITGGGKRVNYNYHPIIDYFKTQQSKGFDQGNTQDWRP
IVGNAERLTKDTSR
>XP_023722439.1 protein spaetzle 5 isoform X2 [Cryptotermes secundus]
MQVCLCVLWLALVRPLRTVPQCDHYGTCRTSYPFLPAPPGRVPPCAKPGSTFCEKIEHYPTQLIRYLIERWGYDYRTLLS
DESRDDFNYRAPVTYGPPVHPGYAYGPPKIPGISYYPGVDLVGNISNGGYPDRRYKLPPQFLTPGPYLYTTLLQPTTPYN
PDDWWERYSRSNAEGSIGSNYQPQSHSRKRRQAANNQLCPTRTEFIMPKAAMNNRGNWMFVVNLNEVDDRYTQLVGTETC
TTSQCSGLCSIPGSYSSRCQQQYVQKRLVALEGGGDRLYTDIFWFPHCCICEITQNNG
>XP_023722438.1 protein spaetzle 5 isoform X1 [Cryptotermes secundus]
MAAVRMRTVCLCVLWLALVRPLRTVPQCDHYGTCRTSYPFLPAPPGRVPPCAKPGSTFCEKIEHYPTQLIRYLIERWGYD
YRTLLSDESRDDFNYRAPVTYGPPVHPGYAYGPPKIPGISYYPGVDLVGNISNGGYPDRRYKLPPQFLTPGPYLYTTLLQ
PTTPYNPDDWWERYSRSNAEGSIGSNYQPQSHSRKRRQAANNQLCPTRTEFIMPKAAMNNRGNWMFVVNLNEVDDRYTQL
VGTETCTTSQCSGLCSIPGSYSSRCQQQYVQKRLVALEGGGDRLYTDIFWFPHCCICEITQNNG
>XP_023706910.1 neurotrophin 1-like isoform X2 [Cryptotermes secundus]
MLGWEVIPRVVISFLWIQNFAGGGHQASKKGTKDSIAESSALSPEVQGIPGVVVLYSKQSTKAEFVTDKHGFQGPDAVRN
NQKQGGVKPNCAQDMFFCLYDNDYPTDTVHDIINNYHDDIHHMYHGLNQYPQKEYIAHDNYTHGYRHKGNFVCESDVSYI
RPGWAKNWKNEWVTVVNTEKYPQSIRVELCKYGGKKCEYLPPCYKSFCVQRYAYVKLLCVDPFNPHHRPIVDVFEIPTAC
SCFVENFVYY
>XP_023706909.1 neurotrophin 1-like isoform X1 [Cryptotermes secundus]
MLGWEVIPRVVISFLWIQNFAGGGHQASKKGTKDSIAESSALSPEVQGIPGVVVLYSKQSTKAEFVTDKHDYPESSRRIL
NPVPGFQGPDAVRNNQKQGGVKPNCAQDMFFCLYDNDYPTDTVHDIINNYHDDIHHMYHGLNQYPQKEYIAHDNYTHGYR
HKGNFVCESDVSYIRPGWAKNWKNEWVTVVNTEKYPQSIRVELCKYGGKKCEYLPPCYKSFCVQRYAYVKLLCVDPFNPH
HRPIVDVFEIPTACSCFVENFVYY
>XP_023708352.1 protein spaetzle 3 [Cryptotermes secundus]
MALMNFSVPYTHSASPTGPYLAASASASAISGLNSAAVNSLVYSQSVHHQQRASEQAYRNNVPPPPSAPNRRTTTAPRRP
SKDPYSNRHPPIQEQQPQQRSPRYFSDDNYRSDNAARSSQQSSSSSTKNDEYPSRPSGYTRIEGSEYSNQPGTKTSLHAV
LDYDDDFDDYTYEDDDVGNIPSSYQHAHYPAVTPIQGPIFIKNGSVPVVPLYSYPVLNNGTFVQIPILWTALSLALGLEI
RGEIIRGVPCIKRFHQLFCPTAGNSYPXGGGGGGGGGGGGGGVGGSDGAQDTKRKSVLPGVPDIHAVPGPDPIAETDRNG
GESFFSKLRHTRQSFRNNQSSESGRVDACESKVEIVTPYWASNSAGKIRAIVNTQHFEQAIHQEVCSSKLQTKRCSGDCG
CEQKYKWHRLLAYDPDNDCKGIFMDWFLFPSCCVCRCAPIFGNK
>XP_023716013.1 protein spaetzle 4 isoform X2 [Cryptotermes secundus]
MRRMYGDQRHISVLRAEIESNDVEYLNEWKFQEDVRRRYTTTTPQSTTASAEHITNPYFRPASTTDSTPKLKSTSKSQQI
ESGYAKNSNPVTTEVDNNNSVANKIYESTSNTATSEAPSSTTVQTTSEQTTVNLSTISNIVASEKTLNTAADITQLHETS
TTPCTSTEQTETSTAEPPTATTIEFTSDESTAAITHTEKIFESQLFQDSKEQQTDSSSQSTPTGVVKLRGVNACPVKEEV
VAPFWANNTRGEVLALLNLYPFEQYVHWEKCTFEYKQMFCREGCRCEQQYRLHRLLAYDPNNECRGIFSDWFKFPSCCVC
RCYDLPVEFQITSRSPRSQPPTWNLYNSVPPDWYRLANTG
>XP_023716012.1 protein spaetzle 4 isoform X1 [Cryptotermes secundus]
MKPGVCHILLTLSLIMSGYGYDGYTSCSRPYRMSKAQAALPCDFQLQTWCTIPGSAYPWRAVRRFVHENQGLMRRMYGDQ
RHISVLRAEIESNDVEYLNEWKFQEDVRRRYTTTTPQSTTASAEHITNPYFRPASTTDSTPKLKSTSKSQQIESGYAKNS
NPVTTEVDNNNSVANKIYESTSNTATSEAPSSTTVQTTSEQTTVNLSTISNIVASEKTLNTAADITQLHETSTTPCTSTE
QTETSTAEPPTATTIEFTSDESTAAITHTEKIFESQLFQDSKEQQTDSSSQSTPTGVVKLRGVNACPVKEEVVAPFWANN
TRGEVLALLNLYPFEQYVHWEKCTFEYKQMFCREGCRCEQQYRLHRLLAYDPNNECRGIFSDWFKFPSCCVCRCYDLPVE
FQITSRSPRSQPPTWNLYNSVPPDWYRLANTG
>XP_023720811.1 uncharacterized protein LOC111871742 [Cryptotermes secundus]
MNIFILVALFLAPRTLGVTVDTLGAADLQPSNRNTRQDQRVKPGTITVMRPPPFPAHELGFRSHPRPPVTSHSRHPFNKR
PPLIQIMSSPKFPSHQQDIRNSRPLFPRFPQGFSTQSNSPENIRHHVVFNQKIVDTTSRKPLQFSDPSDSTKSESTFNKQ
VVSLPHRQQYQLPGPIYQQDHKQQLISSNTENPLTIHQNRIVQKATPSRNNWSQDGEKYSKGTPVENNFRSHRYTTNPQP
SQFTAGSEHKQLPVFFPNASSHHNLEPNVQFSQSIEASEHHSIYHAPVTLTDPIPPPSAIRITKPPTFGPTTRSLPENKL
RTTSAPDPRKKVTLKDILLEDCPEAKEMGYCASPPRYPSQQMSQLMRRCADLLSSLYAPVPEDADDEDAGDTTPYSSNST
GGVERGNRHVWSWARPGETQQTVCDSERQRIEPGYVLESPSGRWYVVLQASSLKQQITLDKCRNVGKPCTATRCSRGNGF
RNNAAKSSRCVQRYSYSHLVTWDPDKPELCPRIRVFRFPTACVCYLIHS
>XP_023720812.1 uncharacterized protein LOC111871742 [Cryptotermes secundus]
MNIFILVALFLAPRTLGVTVDTLGAADLQPSNRNTRQDQRVKPGTITVMRPPPFPAHELGFRSHPRPPVTSHSRHPFNKR
PPLIQIMSSPKFPSHQQDIRNSRPLFPRFPQGFSTQSNSPENIRHHVVFNQKIVDTTSRKPLQFSDPSDSTKSESTFNKQ
VVSLPHRQQYQLPGPIYQQDHKQQLISSNTENPLTIHQNRIVQKATPSRNNWSQDGEKYSKGTPVENNFRSHRYTTNPQP
SQFTAGSEHKQLPVFFPNASSHHNLEPNVQFSQSIEASEHHSIYHAPVTLTDPIPPPSAIRITKPPTFGPTTRSLPENKL
RTTSAPDPRKKVTLKDILLEDCPEAKEMGYCASPPRYPSQQMSQLMRRCADLLSSLYAPVPEDADDEDAGDTTPYSSNST
GGVERGNRHVWSWARPGETQQTVCDSERQRIEPGYVLESPSGRWYVVLQASSLKQQITLDKCRNVGKPCTATRCSRGNGF
RNNAAKSSRCVQRYSYSHLVTWDPDKPELCPRIRVFRFPTACVCYLIHS
>XP_023722440.1 protein spaetzle 5 isoform X3 [Cryptotermes secundus]
MAAVRMRTVCLCVLWLALVRPLRTVPQCDHYGTCRTSYPFLPAPPGRVPPCAKPGSTFCEKIEHYPTQLIRYLIERWGYD
YRTLLSDESRDDFNYRAPVTYGPPVHPGYAYGPPKIPGISYYPGVDLVGNISNGGYPDRRYKLPPQFLTPGPYLYTTLLQ
PTTPYNPDDWWERYSRSNAEGSIGSNYQPQSHSRKRRQAANNQLCPTRTEFIMPKAAMNNRGNWMFVVNLNEVDDRYTQL
VGTETCTDHEYHCLLHCDGTQSDRLGILSILPQSSW
>XP_023722441.1 protein spaetzle 5 isoform X4 [Cryptotermes secundus]
MAAVRMRTVCLCVLWLALVRPLRTVPQCDHYGTCRTSYPFLPAPPGRVPPCAKPGSTFCEKIEHYPTQLIRYLIERWGYD
YRTLLSDESRDDFNYRAPVTYGPPVHPGYAYGPPKIPGISYYPGVDLVGNISNGGYPDRRYKLPPQFLTPGPYLYTTLLQ
PTTPYNPDDWWERYSRSNAEGSIGSNYQPQSHSRKRRQAANNQLCPTRTEFIMPKAAMNNRGNWMFVVNLNEVDDRYTQL
VGTETCTYLHEV
>XP_023706387.1 uncharacterized protein LOC111863863 isoform X2 [Cryptotermes secundus]
MVGESTMRIANLRTLIAVLSLAAILFPRSTTQNNESSSVNHPGNSKDHLARDGGENSFFNEDRESRQLTNREMQLLLRLE
GGDEGHPVDCCPSVEEMVEPEGGRNKDDMYVVLFRNGDIRQRFYEYSCKESVVGKPCRFLNRRLHNQSRCVQKFSYSYAI
VRNPGASTSSAEFGSGEPQRHHYHRHRPSHLPALPLTTSTPNSFGGSEWMLDYIRVRSGCGCEVMPKPKKKHSAANKGKK
TKSTKLYSEDDLQT
>XP_023706385.1 uncharacterized protein LOC111863863 isoform X1 [Cryptotermes secundus]
MVGESTMRIANLRTLIAVLSLAAILFPRSTTQNNESSSVNHPGNSKDHLYVARDGGENSFFNEDRESRQLTNREMQLLLR
LEGGDEGHPVDCCPSVEEMVEPEGGRNKDDMYVVLFRNGDIRQRFYEYSCKESVVGKPCRFLNRRLHNQSRCVQKFSYSY
AIVRNPGASTSSAEFGSGEPQRHHYHRHRPSHLPALPLTTSTPNSFGGSEWMLDYIRVRSGCGCEVMPKPKKKHSAANKG
KKTKSTKLYSEDDLQT
>XP_023706386.1 uncharacterized protein LOC111863863 isoform X1 [Cryptotermes secundus]
MVGESTMRIANLRTLIAVLSLAAILFPRSTTQNNESSSVNHPGNSKDHLYVARDGGENSFFNEDRESRQLTNREMQLLLR
LEGGDEGHPVDCCPSVEEMVEPEGGRNKDDMYVVLFRNGDIRQRFYEYSCKESVVGKPCRFLNRRLHNQSRCVQKFSYSY
AIVRNPGASTSSAEFGSGEPQRHHYHRHRPSHLPALPLTTSTPNSFGGSEWMLDYIRVRSGCGCEVMPKPKKKHSAANKG
KKTKSTKLYSEDDLQT
>XP_023720396.1 uncharacterized protein LOC111871475 [Cryptotermes secundus]
MNLGSLVRQWVHWPGLSLKLTAVSSPARRQCVVNTCEERKCGDMGSGNAIYRLSSRSKSPPSSEFMGFIGVTICVVCSMM
VLCAGVRTPQRSEVVQEPPEGYYAFVESPNAEPPRVRRPPYHQSDKECPGTLGHNRQNSLYNLCGDLNKGFIPQNPMRQK
VLGAVYPFELVRNKTLEFFSQTLPILKADETLPRVAKYHQEPAQWPTSSLAHNSIAPDHRHRLKRAAETSHPDEDNEQPR
QARDKTIISTIKREARKFCENGGGVFCMLYRAFNGEPLASGVVERRDDVGGETPEYRRGEGTSMTAVGGHHDPSLPPTPC
PAKVDYATPVFAKNYQGVWRYVVQIPYEGYFTQTVEVTRCLQSRCHYLDGGCMSSPRWTSLLVAEIYYPDTFLPAAPGGR
WPPHRNPVTGENPPPVHDFQNYQQYLRKRAGVQAPASTDSPTITTQTPSKNSSHCDGIDDIGCFQVRLYYDWFLIPGSCK
CWRPDYFSRYIRRKVVTSDL
>XP_026476819.1 uncharacterized protein LOC113382798 isoform X2 [Ctenocephalides felis]
MFANLNAGMAPLILFGFLAMMITISSAYPPHYLDFWQHDPPAYSPQGDSWNSDPLSASADRSSSRRIDSSPSGDFHHNHH
QQYPERRYDGRHDYGEGVQNPHRRVEQQSPPYSNVGLYGTVHPRDGVGVRVADGPGPNVQGQGHGVVGGFPNQIGTGGHS
GRRKVRPHVNGRRGRRNETAFIHDINNGAPQVHRRNGTLVLVYPTQKPTLTRGKRGGEGPDSEGPDIFFPTDRPNAGMTP
VIADRNKGLECARGSTFCEKVEGYPKEFLSTILQKEARKYMDLFGEDQVESVVNVTNRIDSNDDEPLCASKEEIVYPQAA
QNKDDQWLYIINQEGYTQGVRIEKCADTSGQCGSLQLPLNYETGCKQKYIYRKLLAVNGTGIVSDSFRLPSCCACYIRNS
GAASRIAGNPFNASSRQSSVLDKSRTAASTGYN
>XP_026476820.1 uncharacterized protein LOC113382798 isoform X3 [Ctenocephalides felis]
MFANLNAGMAPLILFGFLAMMITISSAYPPHYLDFWQHDPPAYSPQGDSWNSDPLSASADRSSSRRIDSSPSGDFHHNHH
QQYPERRYDGRHDYGEGVQNPHRRVEQQSPPYSNVGLYGTVHPRDGVGVRVADGPGPNVQGQGHGVVGGFPNQIGTGGHS
GRRKVRPHVNGGEGPDSEGPDIFFPTDRPNAGMTPVIADRNKGLECARGSTFCEKVEGYPKEFLSTILQKEARKYMDLFG
EDQVRQKTVESVVNVTNRIDSNDDEPLCASKEEIVYPQAAQNKDDQWLYIINQEGYTQGVRIEKCADTSGQCGSLQLPLN
YETGCKQKYIYRKLLAVNGTGIVSDSFRLPSCCACYIRNSGAASRIAGNPFNASSRQSSVLDKSRTAASTGYN
>XP_026477452.1 uncharacterized protein LOC113383396 [Ctenocephalides felis]
MENLGEDNHLLCLPATLPRLLAARPPAYSPQGDSWNSDPLSASADRSSSRRIDSSPSGDFHHNHHQQYPERRYDGRHDYG
EGVQNRTGGDGVGVRVADGPGPNVQGQGHGVVGGFPNQIGTGGHSGRRKVRPHVNGRRGRRNETAFIHDINNGAPQVHRR
NGTLVLVYPTQKPTLTRGGEGPESEGPDIFFPTDRPNSGMTPVIADRNKGLECARGSTFCEKVEGYPKEFLSTILQKEAR
KYMDLFGEDQVRQKTVESVVNVTNRIDSNDDEPLCASKEEIVYPQAAQNKDDQWLYIINQEGYTQGVRIEKCADTSGQCG
SLQLPLNYETGCKQKYIYRKLLAVNGTGIVSDSFRLPSCCACYIRNSGAASRIAGNPFNASSRQSSVLDKSRTAASTGYN
>XP_026476818.1 uncharacterized protein LOC113382798 isoform X1 [Ctenocephalides felis]
MFANLNAGMAPLILFGFLAMMITISSAYPPHYLDFWQHDPPAYSPQGDSWNSDPLSASADRSSSRRIDSSPSGDFHHNHH
QQYPERRYDGRHDYGEGVQNPHRRVEQQSPPYSNVGLYGTVHPRDGVGVRVADGPGPNVQGQGHGVVGGFPNQIGTGGHS
GRRKVRPHVNGRRGRRNETAFIHDINNGAPQVHRRNGTLVLVYPTQKPTLTRGKRGGEGPDSEGPDIFFPTDRPNAGMTP
VIADRNKGLECARGSTFCEKVEGYPKEFLSTILQKEARKYMDLFGEDQVRQKTVESVVNVTNRIDSNDDEPLCASKEEIV
YPQAAQNKDDQWLYIINQEGYTQGVRIEKCADTSGQCGSLQLPLNYETGCKQKYIYRKLLAVNGTGIVSDSFRLPSCCAC
YIRNSGAASRIAGNPFNASSRQSSVLDKSRTAASTGYN
>XP_026466645.1 neurotrophin 1 [Ctenocephalides felis]
MAKFQNMCYLLFSAKVLGTIISFSVCVLADDLDNFSFNNGRLINDFFYENQDLSALQVDDWEDEESTVEDKQAHVRTALL
NALKDGKQLRRFAEVLPIIRVMSSPQRIALAALVSAQIAHEKEGTEGNGLSLPQVRRMFGDDPELILPVTLDIANLIRDT
TRARGRSIASEHEFVPNAQALRRMLELPHKDNNEDDDEDEDEHIGEVLVTSGDDRDLSNEVILGNSTNIRDNFRDFKPQF
DDSLTMRKNATERPKPIKLAKDQLAMPSDDMHMVVALLPSNETLTSFNGTNEDLPQAEQLRWHKRPIPFKPNHFRRPGLS
HIANDLLNSDQKALNCFSRSLCLSTDDYPMDSIKASIRRNKNAMAALIVEYRDKDDEIQNIDLSDKPDLDRLGEEGTNSV
PGTMCPSIVRYARPQKARSATGHWKYVVNTGEHTQTLRLEKCSRPNEPCTYLTDNFKSRCVQVYNYHRLLSWDANRGLHV
DIFKIPTCCSCHIDDYKIAYPPVSPQKETTREVFPGKDYSNEADEYQDDHLGEDTQLYERDVNQFHFSPTNTNKKYNKNN
LGTRGLDTKHRPTLIRDSEFESMMEDPETTTQTYNMISMYPVSTGRRKPTKIKVCPAF
>XP_026473126.1 protein spaetzle 4 isoform X2 [Ctenocephalides felis]
MTLWYIREGEAYDSFSSCSPEATRIGRARTLHGIPCDLSKHNYCHLPGSTYPWHAVRQFVHENQGLMRRMYGDQRHIAVL
QAEIDDNTINIEPASKEYWSSNSRYLRQEVKRKPSGKNLLNLKYTNEIFTMPHFRPTTYSSIVKTEKGEHYETDNNKTGS
ALNSSETLYDFQPIDVKIENLLKTGENSNSIYSNASEIVDDDDDDEESLTMIPTPLVEDNDMTTEYETILDNESEEIHLL
SDSLPGDQINEEPVTDKENKKETTGYFTVTKAAEKEDNKVKIINEKIANIYKTTTVLQNKELSGTELFQDTTAQESAPPI
MKIRGVNACPVKEEVVAPFWANNTRGEVLALLNLYPFEQYVHWEKCSHEQKQMFCRQGCRCEQQYRLHRLLAYDPQNECR
GIFSDWFRFPSCCVCKCYNVPSEFRVTSRSPRVSSTKQTVIKNLNDEAEDIIRKQLYKQAARRWYNPMNED
>XP_026473125.1 protein spaetzle 4 isoform X1 [Ctenocephalides felis]
MVHAILCIHVIFCCMTLWYIREGEAYDSFSSCSPEATRIGRARTLHGIPCDLSKHNYCHLPGSTYPWHAVRQFVHENQGL
MRRMYGDQRHIAVLQAEIDDNTINIEPASKEYWSSNSRYLRQEVKRKPSGKNLLNLKYTNEIFTMPHFRPTTYSSIVKTE
KGEHYETDNNKTGSALNSSETLYDFQPIDVKIENLLKTGENSNSIYSNASEIVDDDDDDEESLTMIPTPLVEDNDMTTEY
ETILDNESEEIHLLSDSLPGDQINEEPVTDKENKKETTGYFTVTKAAEKEDNKVKIINEKIANIYKTTTVLQNKELSGTE
LFQDTTAQESAPPIMKIRGVNACPVKEEVVAPFWANNTRGEVLALLNLYPFEQYVHWEKCSHEQKQMFCRQGCRCEQQYR
LHRLLAYDPQNECRGIFSDWFRFPSCCVCKCYNVPSEFRVTSRSPRVSSTKQTVIKNLNDEAEDIIRKQLYKQAARRWYN
PMNED
>XP_026470980.1 uncharacterized protein LOC113375250 [Ctenocephalides felis]
MIRELDERGISFREEEQEFGESVRFVMDHRLGLPFSAQPFLREDDPLIEEVELEEELERLHQVADFRRKDDGTQDLDYTR
KENENYVVDDATQNLGEDHNFDRGHSRKKRSFHHNYSYPQRRQETLREMQRDLRESNEPLDCCPFEEQIVEPEGAKDLDG
MYVRLYRDGNTTQRFFENSCREDIVDRPCRFVHTKLSLQSRCVQKYIWVYAIVALARSGLNVEEYKKHQFHNLPGPNDGS
GWRLDYIKVRSGCSCQVSAKERRRDNGNGNGNGNGHHPPRRSQHHRGYNNKK
>XP_026474230.1 uncharacterized protein LOC113377969 isoform X2 [Ctenocephalides felis]
MDFKFKFVVFALCLCSGFCTKVDDDNEPPAGYYAFVESPQAQPPGVRPPPYTHADEDCRDAGNTKPFVSAHNLCGDLNKG
VIPRNPMHKNVMGDPYPFELIRNQTLRFLSRTLPILKADELLPKITQMQESEEPLEPEITHGPINRSAKNIREPKKFCDG
GGVFCALYRAIQGEPASRGSILVERRDEPVHDAASGAGASVRYEGPPTPCPAKVEYATPVFAKNYQGAWRYVVQIPYEGY
FTQTVEITKCLQARCHYLDGGCLSSPRWVSLLVAEIFYPQNEEPLSATTSTPPVQDFQAYQQYLQKRAVGNQESANAKQT
HCDGQDEIGCFQVRLYYDWFLIPGSCKCWRPDYFTRYMRKKNNGADL
>XP_026474229.1 uncharacterized protein LOC113377969 isoform X1 [Ctenocephalides felis]
MDFKFKFVVFALCLCSGFCTKVDDDNEPPAGYYAFVESPQAQPPGVRPPPYTHADEDCRDAGNTKPFVSAHNLCGDLNKG
VIPRNPMHKNVMGDPYPFELIRNQTLRFLSRTLPILKADELLPKITQMQESEEPLEPEYDNEITHGPINRSAKNIREPKK
FCDGGGVFCALYRAIQGEPASRGSILVERRDEPVHDAASGAGASVRYEGPPTPCPAKVEYATPVFAKNYQGAWRYVVQIP
YEGYFTQTVEITKCLQARCHYLDGGCLSSPRWVSLLVAEIFYPQNEEPLSATTSTPPVQDFQAYQQYLQKRAVGNQESAN
AKQTHCDGQDEIGCFQVRLYYDWFLIPGSCKCWRPDYFTRYMRKKNNGADL
>XP_026468065.1 uncharacterized protein LOC113371631 [Ctenocephalides felis]
MSTIDGCRMFFENSCREDIVDRPCRFVHTKLSLQSRCVQKYIWVYAIVQNFHPIRDVVARKRLDRALARSGLNVEEYKKH
QFHNLPGPNDGSGWRLDYIKVRSGCSCQVSAKERRRDNGNGNGNGNGHHPPRRSQHHRGYNNKK
>XP_001864596.1 sptzle 1B [Culex quinquefasciatus]
MAHITQLVIILLILVAILRLVDSAPNARPMVRQRVKPLVGLSNSRRKRPLQASDTVRDPNKSYLSGLNHRSTYDTNQHNT
GDIYFPNDPPSTGPVRLEHCGPDFPICTNVLDYPQQLVNAIVARHEHRFAEVFGNDVVVNSGDHLDKRFDTSDDEFLCQS
REKLVHPQSGYTMDKRLVMIVNTPSYTQGVRIETCANGGRSCHKLDHVLSFYRTECKQLYHYRTLLAIDTVTNQPYKESF
RVPSCCKCVMKPLGRGSRYRSRG
>XP_001851460.1 conserved hypothetical protein [Culex quinquefasciatus]
MSSTLAPVMLALCVLQQLALASAYQQQKKCGLYGQAPCTFVPAPPGMTPKCASPGKTFCTQNEDYPTPLITNLVEKFGFH
RILADEARVEFNAHRGWEEDRHYHHFYGGSYGPPAYRPPPPSSSTHEGYSYDLTKQPTDNTVVSYDRSPVPQPIYIPKPQ
NSFNFNTYVRAPIVHKQQVQQATGYFYPPPVTQYSPAEWFRRFARDLSERRGQPFQHQPSTRDIRPAPFRLAPELEIRPA
PFRPLLNETALRDSLARSRQKRQVTAGRSQLCQTREMYVTPQAALNTKGNWMYVVNHEDSRQLVKAEICSSTECSNLCIL
PNGYNSRCEQKFSQKRLLTLDSDGQSLYVDTYWFPSCCVCTLANNDSGDQ
>XP_001848412.1 Sptzle 1B [Culex quinquefasciatus]
MYSGVACSKPTDSTSEFRPLVRLRSTTTVSDEPSDTATDEEVQQKISELFKRKGYSNPDPDPEDQLLEESGSQIEARIDP
PRRRRTRRPLQKIGKDFDASQSYVIKHANGTITYVFPKEVLKGNGNAQLVADTTSEDSKKAAEENVVRYRKPPTSDQVTP
QKKESCSPEFPICNNVDNYPHNKINDIVAKYKQQYAGVFGEDVVVPEGDALVTRFDTSNDRPLCYSVERLIHPQEGFTKD
KINLTIVNTKEYKQGVRVELCSNPAQTCNELDGLMGQYRTECKQLYHYRTLLAVHPKTGELYKESFKLPSCCKCVIKPLT
LLSDGK
>XP_001843617.1 sptzle 3A [Culex quinquefasciatus]
MLTTDPTQTPSMRVLNQSVTGRELPVHRAPRTCRHGWPCPWEQQRSCAIRKLIYILITYSSPSSPPPIVVETLLDLDRGT
GCGGFMAATVHVIEIECRLWETLAGKGQLLEQKTLVEESGVINDSQRVLARERIVFGGFTQEFRTPRTHRWPQRIWWTAL
SVALGLNVRGDVIKGVPCVKKNHQLFCPTAGNTYPIDKIETFIDENKALMKRMYGDFEMTSRYPPLQQPGQTGGRKRKRH
LQGADDPFTILPELMDLYGAPGSADEPDLYVNGGESYFGKLRKKRQSTGRNGSSGSGSGSGSGAGSGNGNGSSRTNGRQS
STDSSGESTGRVDACESKIEIVTPYWASNSAGKVRAIVNTQHFEQAIHQEVCSKTQTSRCSGDCGCEQKYKWHRLLAYDP
DNDCKGIFMDWFLFPSCCVCRCNP
>XP_001841846.1 sptzle 2 [Culex quinquefasciatus]
MDSCTYLTDNFRSRCVQIYNYHRLLSWDTARGLHVDIFKVPTCCSCHIDGYREVFPPFNGHNDYEGKSDASYEDPTISAS
NTHVRHTQYSTLKFDHQHDGPENVDENIAYQYSNGFQRLKPQQKFQENTHLIPPNGPPQAHLPKNRFERPKFGLPKKTNL
PNYMTSPVLDSYLSPPPNDVSFHVPFKRGPHFTNDNSLKRTAQVQPSPNRQNRLPIRKQINVDQNIAETDIRINQVQVMP
PPKQDRLPPTQATEKLRKRYTTPPTTIPTNNNNNKKEKIPNYRIPQLHQQQSSSATGTVKTPPFLPPISSTVTSTTPAAS
TNGHQRINYNYHPIIDFFGEPEVIPDLDPSEPIDRIGTSLINSGGGSGSHSSTSLNSWKPVLHHQQSQQQQQRPMRIPV
>XP_001841845.1 Sptzle 2 [Culex quinquefasciatus]
MNSITRHKSAMGALLAEYIDKSNEFDKNAFEPEEIDGDINTKLRKRSDDPSKTGGGMCPSIIRYARPQKARSATGEWKYI
VNTGEHTQTLRLEKCT
>XP_001843950.1 sptzle 6 [Culex quinquefasciatus]
MMKMMMVVKSKYYAFIESPSAVPPKVRSPPYTHINIDCKDATNAKPYVSANNLCGDLNKGKIPRNPMRQSVLGEPYPFEL
IRNQTLKFLSKTLPVLKADDTLPKVTQILPEEPVEQFDDNGIGRRMGKGIRMTEEARKDEEEPRTPRKFCDGGGVFCALY
RAIQGEPISSKLVAERREEVPSAYPPPPRYEGPPTPCPAKVEYATPVFAKNYQGSWRYVVQIPYEGYFTQTVEVTRCLQA
RCHYLDGGCLSSPRWVSLLVAEIFYPNAEDYTTSTSTTPAPSIQDFQAYQQYLQKRAGLPTGADGSSYESSSSNHATRKQ
DQHCDGHDEIGCFQVRLYYDWFLIPGSCKCWRPDYFAKYVRKRPTPEL
>EFX86028.1 hypothetical protein DAPPUDRAFT_313480 [Daphnia pulex]
MKLLIWFLVCFTLIAGAFSQSERPSSKVSIRPSLHQRKSTFLQRTKLRQTSAASYGKRVEYVYCDPRAPPSCVKNVNETF
CLKDNDYPEKDVKYYIEYDPLVLKKYADIAFQSADNLIDGVTSLEEKHFDYSLYNGNAFSKGNWVGGEGYICPSEVLYVR
PKRALNADGEWRVIIQDIAYYTQTHRIETCLYPDASCRTIAPCHRTKCVQKYVYHRMLSYDPCDVPKGIFIDIFKLPSAC
SCHIPARFY
>EFX85734.1 hypothetical protein DAPPUDRAFT_308972 [Daphnia pulex]
MALKMMLLGLMVVAALAKPELEAEESADPQYHSKYEPKYPSYPKLSYKPSYPAYPAYPDYKPSYDHSYKKENYYCDPRTP
PKCANASATFCLSDYEYPAQDIKYAIEYDPLVLKKYADVAVQSADNLIAGVTALQEKNFDYSHYKGKFYEEGNWVGGEGY
ICPSDVIYARPKRALNVDGEWRVIVQDVAYYTQTQRVETCLFAGASCRTLAPCHRSSCVQKYVYHRMLSFDPCNTYRGLF
IDIFKLPSACSCRIPA
>EFX85993.1 hypothetical protein DAPPUDRAFT_313555 [Daphnia pulex]
MAKNTEYPEKEVKYAIDYDPLVLKKYADVADQSADNLVDGLTSLAEAHFDYSNYKGKFFEKGHWSGDEGYICPSDVVYAR
PLRAVNVDGEWRVIVQENAWPGYTQTQRVETCLFPGASCRTLAPCYGSKCLQKYVYQRMLSFDPCDPQKGIFIDIYKLPS
ACSCHIPGKLH
>EFX63272.1 hypothetical protein DAPPUDRAFT_307729 [Daphnia pulex]
MKIVVLCISAILLVGVFADPEAAAEPQQYPKPAYPAAYGQKYNNYCNPRKAPTCAKTGTETFCLKDTEYPEKEVKYAIDY
DPLVLKKYADVADQSADNLVDGLTSLAEAHFDYSNYKGKFFEKGHWSGDEGYICPSDVVYARPLRAVNVDGEWRVIVQEN
AWPGYTQTQRVETCLFPGASCRTLAPCYGSKCLQKYVYQRMLSFDPCDPQKGIFVDIYKLPSACSCHIPGKLH
>EFX85787.1 hypothetical protein DAPPUDRAFT_237294 [Daphnia pulex]
MKIVVLCISAILLVGVFADPEAAAEPQQYPKPAYPAAYGQKYNNYCNPRKAPTCAKTGTETFCLKDTEYPEKEVKYAIDY
DPLVLKKYADVADQSADNLVDGLTSLAEAHFDYSNYKGKFFEKGHWSGDEGYICPSDVVYARPLRAVNVDGEWRVIVQEN
AWPGYTQTQRVETCLFPGASCRTLAPCYGSKCLQKYVYQRMLSFDPCDPQKGIFVDIYKLPSACSCHIPGKLH
>EFX85974.1 hypothetical protein DAPPUDRAFT_313586 [Daphnia pulex]
MKIVVLCISAILLVGVFADPEAAAEPQQYPKPAYPAAYGQKYNNYCNPRKAPTCAKTGTETFCLKDTEYPEKEVKYAIDY
DPLVLKKYADVADQSADNLVDGLTSLAEAHFDYSNYKGKFFEKGHWSGDEGYICPSDVVYARPLRAVNVDGEWRVIVQEN
AWPGYTQTQRVETCLFPGASCRTLAPCYGSKCLQKYVYQRMLSFDPCDPQKGIFVDIYKLPSACSCHIPGKLH
>EFX85806.1 hypothetical protein DAPPUDRAFT_313646 [Daphnia pulex]
MARYKNLCIFLNKHQLKADNHPNNFENCGSEKFRDVEHKDCAYPKPAYPSPVPTYYPKPSYPQPAYPAPYNQKYESEYCD
SRKAPKCSKNGTLTFCLQDSEYPEKEVKYAIDYDPIILKKYADVAEQSADNLVDGLTSLAEKNFDYSEYHGNTFEKGNWV
GGEGYICPSDVLYARPVRAINAEGEWRVIVQEMAWPGYTQTQRTETCLFPGSSCRTLAPCYQSKCLQKYVYQRMLSFDPC
NPQKGIFIDIYKLPSACSCHISA
>EFX60689.1 hypothetical protein DAPPUDRAFT_341964 [Daphnia pulex]
MARYKNLCIFLNKHQLKADNHPNNFENCGSEKFRDVEHKDCAYPKPAYPSPVPTYYPKPSYPQPAYPAPYNQKYESEYCD
SRKAPKCSKNGTLTFCLQDSEYPEKEVKYAIDYDPIILKKYADVAEQSADNLVDGLTSLAEKNFDYSEYHGNTFEKGNWV
GGEGYICPSDVLYARPVRAINAEGEWRVIVQEMAWPGYTQTQRTETCLFPGSSCRTLAPCYQSKCLQKYVYQRMLSFDPC
DPQKGIFIDIYKLPSACSCHISA
>EFX85931.1 hypothetical protein DAPPUDRAFT_313673 [Daphnia pulex]
MLNIKTVPTYPQPAYPTPYNQKYESEYCDSRKAPKCSKNGTLTFCLQDSEYPEKEVKYAIDYDPIILKKYADVAEQSADN
LVDGLTSLAEKQFDYSEYHGNTFEKGNWVGGEGYICPSDVLYARPVRAINAEGEWRVVVQEMAWPGYTQTQRTETCLFPG
SSCRTLAPCYQSKCLQKYVYQRMLSFDPCDPQKGIFIDIYKLPSACSCHISA
>EFX70522.1 hypothetical protein DAPPUDRAFT_309408 [Daphnia pulex]
MVHSSSNLCWLAFPLLYVIIQFADGNPGYPHPKPHYSPQGSQPYLPAPTGKRPSCAGPTDTFCTKVDYYPTEVIEYLVKS
YSFDFKTLLQDESTDSMMTSMIISNATVSQPSQHHAVVARPPYYNGPYANGKIEHDHWRSRYAPMPSRRQQSLQSNSRVT
RQIENEEKLCPTTSSFITPRTAVNTRGNWMYVVNLDGEDQQNTQLVRTERCATTECSGLCQVPAGFSATCSQQFVQKRLV
ALNGNGENLYTDTFWFPHCCICQIRSSV
>EFX76443.1 hypothetical protein DAPPUDRAFT_249009 [Daphnia pulex]
MKTSLLCLAAVLVGAVAVPEPDADPQTYSKPAYPAVPSDNCNPRKAPKCSENITETFCLTDAEYPEKEIRSAIKYDPLVL
QRYYDIAKQSADNLVDGLTSLSEKHYDYSNYKGKTFEMSNWVGEEGYICPSNVHYARPLRALNVDGEWRAIIQDIAWPGY
TQTQRVETCLFSGSSCRTLAPCYGSKCLQKYVYQRMLSFDPCDAKKGIFIDIYKLPSACSCHIPGKLH
>EFX88879.1 hypothetical protein DAPPUDRAFT_311125 [Daphnia pulex]
MDDAMIFGEGGSSSSSSTDKVLVNGANSGGASIDFGVEDRMKNRSPQLHHGRPACNKSSSATTTGDSLDASASPQSEAAD
VSPSSVDFFIDQPDWSPLVNESQCQSYGPSQFCENVTNYPAEAISKILMSENGSILKTFLADNTAQPIPSASESDESMVL
AQRKPGGAPAVTAHAINTRTKPLESGNVQHLCESMTEFKFPKSAKNNQNEMLTIVNQDNISQPITVETCRNENQPCKYAD
NFPAGYKSFCMQKYVTHHLAALKNGKIVREAFTFPSCCVCVLKLWDARTNSAAEARGIAMPSSLRRMASEVDVQQSP
>EFX86030.1 hypothetical protein DAPPUDRAFT_222316 [Daphnia pulex]
MKTILYAIEYDPLVLKKYADVADQSADNSVEGLTSLAEDHFDYSDYNGKFNEKGHWSGEEGYICPSDVIYARPARAMNVD
GEWRVIVQDIAWPGYTQTQRFETCLFPGAACRTLAPCFGSKCLQKYVYQRMLSFDPCDPQKGIFIDIYKLPSACSCHIPA
GLH
>EFX86065.1 hypothetical protein DAPPUDRAFT_313415 [Daphnia pulex]
MDLRMMLLCLMLVFAVIAEPEPKAEASADPQYRPRYEPEYNPSYHKPAYKPDYYKPDYPESYPKPGYPQPYAKPAYKPSY
GPSYKKDNYYCDPRTPPKCANASAPYCLSDYEYPLEEIQYAIEYDPLILKKYAEVAIQSADNLVGGVTSLEENKFDYSNY
NGEPFDESNWIGGEGYICPSDVIYARPVRAMNVEGEWRVIVQNVAYYTQTQRVETCLFAGASCRTLAPCHHSSCVQKYVY
HRMLSFDPCDTYKGLFIDIYKLPSACSCRIPDKSL
>EFX85727.1 hypothetical protein DAPPUDRAFT_98286 [Daphnia pulex]
MKIALLCLASVMMGVFAEPEPEAEAAFDPTNYPKSSYPADYAKKYTGENDYCHPRKAPTCSKNGTLTFCVKDPEYPGKEV
KYAIDYDPLVLKKYAEITDQSADNLVDGLTSLSEKHFDYSEYQGKTFEKGNWVGGEGYICPSDVVYARPLRAVNVDGEWR
VIVQDIAWPGYTQTHRVEKCLFPGAACRTLAPCFGSKCLQKYVYQRMLSFDPCDPQKGIFIDIYKLPSACSCHIPRKL
>EFX85988.1 hypothetical protein DAPPUDRAFT_308991 [Daphnia pulex]
MKIVLICLASVLMGVLAEPEAEAAFDPTNYPKTSYPAAYSQNYKAGNDYCHPRKAPTCSKNGTLTFCVKDPEYPEKEVKY
AIDYDPLVLKKYADVADQSADNLVDGLTSLSEKHFDYSEYHGKTFEKGNWVGGEGYICPSDVVYARPLRAVNVDGEWRVI
VQDIAWPGYTQTHRIEKCLFPGAACRTLAPCFGSKCLQKYVYQRMLSFDPCDPQKGIFIDIYKLPSACSCHIPQHDL
>EFX75707.1 hypothetical protein DAPPUDRAFT_107626 [Daphnia pulex]
MKIALLCLASVMMGVFAEPEPEAEAAFDPTNYPKSSYPADYVKKYTGENDYCHPRKAPTCSKNGTLTFCVKDPEYPGKEV
KYAIDYDPLVLKKYAEITDQSADNLVDGLTSLSEKHFDYSEYHGKTFDKGNWVGGEGYICPSDVVYARPLRAVNVDGEWR
VIVQDIAWPGYTQTHRVEKCLFPGVACRTLAPCFGSKCLQKYVYQRMLSFDPCDPQKGIFIDIYKLPSACSCHIPRKL
>EFX76509.1 hypothetical protein DAPPUDRAFT_226032 [Daphnia pulex]
MKTSLLCLAAVLVGAVAVPEPDADPQTYSKPAYPAVPSDNCNPRKAPKCSENITETFCLTDAEYPEKEIRSAIKYDPLVL
QRYYDIAKQSADNLVDGLTSLSEKHYDYSNYKGKTFEMSNWVGEEGFICPSNVHYARPLRALNVDGEWRAIIQDIAWPGY
TQTQRVETCLFSGSSCRTLAPCYGSKCLQKYVYQRMLSFDPCDAKKGIFIDIYKLPSACSCHIPGYLELNLFYLFSCLTG
PPKYDRFQNCEVLVPRPAARQSLTVFAPEVIKHRGYPAEVHHVTTDDGYILELHRIPPKSSSTNRKVVLLMHGVVESSGT
WVVNPSSRSLGNYTKSLKLNPRDLISLELFKKPVPDQIAILLAAQSYDVWLGNFRGNRYSKSHISLSPKQAQFWKFSWDE
IGNYDIPSFINYILKETGQSKLSYIGHSLGCGVFFIAMVKHPELNAKIDIMIALAPLSSFAHFTTPLFRILTPLSKLIQG
ILRMTRTWGLLDSAGIPDLLYNIVCDQTYSQARFCRKLLNAIAGPNPDNIELELIPLVGSNYLQGTSVPVMAQFAQNYFA
GERFQAYDYGWRGNLMRYRSFKPMEYVLAKVTAPVYVFSGGNDRIVTPLDVDWLLKQLGNLKGSTRLNDYNHADFLWVKH
KKRT
>EFX75705.1 hypothetical protein DAPPUDRAFT_27551, partial [Daphnia pulex]
GFICPSEVAYSRPLRAKNTAGEWRVIVQDIAWPTYTQTQRTETCLFPEAACRTLAPCHLSKCLQKHTVQRMLSFDPCDAY
KGIFIDTYKLPSACSCHI
>EFX86039.1 hypothetical protein DAPPUDRAFT_98282 [Daphnia pulex]
MANDQYAIDYDPLVLKKYADVADQSANDLVDGVSKEQEEKFDYSFYNGKQFDQGNWVGGEGFICPSEVAYSRPLRAKNTA
GEWRVIVQDIAWPTYTQTQRTETCLFPEAACRTLAPCHLSKCLQKHTVHRMLSFDPCDAYKGIFIDTYKLPSACSCHIPA
VKA
>EFX86041.1 hypothetical protein DAPPUDRAFT_237158 [Daphnia pulex]
MSLAVTILMFCAVGAWAGDLVAQEQYRPAYKPAYPEPQYPSYSKPSACKPIVHHPSYPAYPKYCDPKAAPKCAENATVGW
CLTDEEYPTYEVKYAIDYDPLVLKKYADVADQSANDLFDQGNWVGGEGFICPSEVAYSRPLRAKNTAGEWRVIVQDIAWP
TYTQTQRTETCLFPEAACRTLAPCHLSKCLQKHTVHRMLSFDPCDAYKGIFIDTYKLPSACSCHIPAVKA
>EFX86033.1 hypothetical protein DAPPUDRAFT_309050 [Daphnia pulex]
MSLAVAILLFCAVGAWAEDLAAEEQYRPAYKPEYPSYQPAYPSYPSYSKPAYPSYPSYPSYPAYPKYCDPKAAPKCAENA
TVGWCLTDEEYPTYEVKYAIDYDPLVLKKYADVADQSANDLVDGVSKEQEEKFDYSFYNGKQFDQGNWVGGEGFICPSEV
AYSRPLRAKNTAGEWRVIVQDIAWPTYTQTQRTETCLFPEAACRTLAPCHLSKCLQKHTVHRMLSFDPCDAYKGIFIDTY
KLPSACSCHIPAVKA
>EFX75770.1 hypothetical protein DAPPUDRAFT_107622 [Daphnia pulex]
MQMLVSLGVVAVMGNNYKPPAYHQPKYEPKYEPEIPACSKNTTKNWCLEDSEYPAYEVVYELDKHYEAVVALYKNVVAET
ANSVDTLTKLVDETYLCPSATSYVQPLRAVNTKGKWRVIINKVESYGIKYDQHARIEECEADAAGKACPLVPTCYESKCL
QKSIYHRFLVFDPTDYYFPFAIETFKLPASCACFVGAFSL
>EFX85726.1 hypothetical protein DAPPUDRAFT_313463 [Daphnia pulex]
MSLSYHFLIFVSLGVVAVVMGNNYKPPAAYHQPKYEPKYEPEIPACSKNTTKNWCLEDSEYPAYEVVYELDKHYEAVVAL
YKNVVAETANSVDTLTKLVDETYLCPSATSYVQPLRAVNTKGKWRVIINKVESYGIKYDQHARIEECEADTAGKACPLVP
TCYESKCLQKSIYHRFLVFDPTDYYFPFAIETFKLPASCACFVGAFSL
>EFX86032.1 hypothetical protein DAPPUDRAFT_237175 [Daphnia pulex]
MENRTEGFPTIPRSADESWTEKGKRIFVSLGVVAVVMGNNYKPPAAYHQPKYEPKYEPEIPACSKNTTKNWCLEDSEYPA
YEVVYELDKHYEAVVALYKNVVAETANSVDTLTKLVDETYLCPSATSYVQPLRAVNTKGKWRVIINKVESYGIKYDQHAR
IEECEADAAGKACPLVPTCYESKCLQKSIYHRFLVYDPTDYYFPFAIETFKLPASCACFVGAFSL
>EFX85723.1 hypothetical protein DAPPUDRAFT_313457 [Daphnia pulex]
MSLSYHFLIFVSLGVVAVVMGNNYKPPAAYHQPKYEPKYEPEIPACSKNTTKNWCLEDSEYPAYEVVYELDKHYEAVVAL
YKNVVAETANSVDTLTKLVDETYLCPSATSYVQPLRAVNTKGKWRVIINKVESYGIKYDQHARIEECEADAAGKACPLVP
TCYESKCLQKSIYHRFLVFDPTDYYFPFAIETFKLPASCACFVGAFSL
>EFX85728.1 hypothetical protein DAPPUDRAFT_237176 [Daphnia pulex]
MKIQGVVFLFLVHLDETAIWSTPLNATGNVLDWQPSAAAITVVQQVHTSVSKLQNNQGNEPIESVFDDLTEILPAVPKVS
SHYYKILDIQQDRSQTFCNPAAPPECVDKTFGFCIYDIEYPEDDIKLAIELSELAQKFTYKLINDEIRLELEFENRDSKC
PYRSLVIKPIRARNIDGQWRVIVQNVDDILQRERIVLCNGLDEYCENLGHFGPVHCYSSRCSQQYLVRKLLAYDPCNSNR
GAFVDSFKLQSACSCRFSRIPC
>EFX86031.1 hypothetical protein DAPPUDRAFT_237177 [Daphnia pulex]
MASKIFVSLGVVAVVMGNNYKPPAAYHQPKYEPKYEPEIPACSKNTTKNWCLEDSEYPAYEVVYELDKHYEAVVALYKNV
VAETANSVDTLTKLVDETYLCPSATSYVQPLRAVNTKGKWRVIINKVESYGIKYDQHARIEECEADAAGKACPLVPTCYE
SKCLQKGIYHRFLVYDPTDYYFPFAIETFKLPASCACFVGAFSL
>EFX85703.1 CG32242-PA-like protein [Daphnia pulex]
MSFKLLIFASLMAVAMANRSPSKLGYPVPKYEDVPLCAKNSTKPWCLDDEVYPIYDIQKALNNYYQEVLALYKDLKAITP
NSVDGLKDLSEETYLCPSSTAYVQPMRAVNVDGKWRVIVNKVESYNYLFTQTARIEECDIAIGSSCPLVPTCYDSKCVQK
NIFHRFLVFDPYDYYFPFAIENFQLPASCGCVVGAYFP
>EFX86027.1 hypothetical protein DAPPUDRAFT_308971 [Daphnia pulex]
MSFKLLILTALVAVTVANKYVPAYKPGYPAAKYDDVPLCAKNNPKPWCLDDEVYPLYDVQKALDQHYQEVLALYKDLKAI
TPNSVDGLKDLSEETYLCPSSTAYVQPMRAVNVDGKWRVIVNKVESYNYQFTQTTRIEECDIEVGSSCPLVPTCYDSKCV
QKNVFHRFLVFDPYDFYFPFAIENFQLPASCGCVVGAFFP
>EFX85733.1 hypothetical protein DAPPUDRAFT_308970 [Daphnia pulex]
MMSIQLMIFTSLVIVVLSSPEPEELKALTPVYGPQPKYEKIEIPHCAKNTTKAWCLEDSEYPQYEIQQALERHYQAGLLD
LYKDVLAKTASSVDGLDKLSDEVYLCPSTTGYVQPLRAINVNGKWRTIVNRVESYGIKYTQTARVEECNVVVGTTCSLVP
SCYQSKCVQKTVFHRFLVYDANDYTFPFSLEKFRLPGSCGCVVGAFHSL
>EFX75769.1 hypothetical protein DAPPUDRAFT_306629 [Daphnia pulex]
MSIKLTIFASLMVIGVFSDPEPSNYKAPPPYGAQPKYPEIPNCAKNTTKSWCLEDSEYPQHEVQQALDQHYQAVVAFYKD
KLANTDNSVDGLDKLNDEVYLCPSSTDYVRPFRAINVDGKWRTIVNGVESYGIKYTQTARIEECDVVVGTTCPLVPSCYE
SKCVQKNIFHRFLVYNPQDYTFPFAIEKFKLPGSCGCVVGAFHL
>EFX85830.1 hypothetical protein DAPPUDRAFT_98473 [Daphnia pulex]
MSVKFVIFATLTVGVLCSPDPNYRPPAYGAQPKYEYVEIPHCAKNTTKSWCLEDSEYPQHEVQQALDQHYQAVVAFYKDK
LANTENSVDGLDKLNDESYLCPSSTDYIRPLRAINVDGKWRTIVNGVESYGIKYTQTARIEECDVVVGATCPLVPSCYES
KCVQKNIFHRFLVYNPYDYAFPFAIEKFKLPGSCGCVVGAFHL
>EFX85776.1 hypothetical protein DAPPUDRAFT_237263 [Daphnia pulex]
MVIGVFSDPEPSSYKVPPSYGVQPKNEYVEIPHCAKNTTKSWCLEDSEYPQHEVQQALDQHYQAVVAFYKDKLANTENSV
DELDKLNDEVYLCPSSTDYVRPFRAINVDGKWRTIVNGVESYGIKYTQTARIEECDVVVGTTCPLVPSCYESKCIQKNIF
HRFLVYNPKDYTFPFAIEKFKLPGSCGCVVGAFHL
>EFX85995.1 hypothetical protein DAPPUDRAFT_313550 [Daphnia pulex]
MVIGVFSDPEPSHYKAPPPYGAQPKYVEIPHCAKNTTKSWCLEDSEYPQHEVQQALDQHYQAVVAFYKDKLASTENSVDE
LDKLNDEVYLCPSSTDYVRPFRAINVDGKWRTIVNSVESYGIKYTQTARIEECDVVVGTTCPLVPSCYESKCIQKNIFHR
FLVYNPQDYTFPFAIEKFKLPGSCGCVVGAFHL
>EFX85939.1 hypothetical protein DAPPUDRAFT_313645 [Daphnia pulex]
MSVKFMIFATLTVGVLCSPDPNYRPPAYGAQPKYEYVEIPHCAKNTTKSWCLEDSEYPQHEVQQALDQHYQAVVAFYKDK
LANTENSVDGLDKLNDESYLCPSSTDYIRPLRAINIDGKWRTIVNGVESYGIKYTQTARIEECDVVVGATCPLVPSCYES
KCVQKNIFHRFLVYNPYDYAFPFAIEKFKLPGSCGCVVGAFHL
>EFX85789.1 hypothetical protein DAPPUDRAFT_98402 [Daphnia pulex]
MVIGVFSDPEPSHYKAPPPYGAQPKYIEIPHCAKNTTKSWCLEDSEYPQHEVQQALDQHYQAVVAFYKDKLANTENSVDE
LDKLNDEVYLCPSSTDYVRPFRAINVDGKWRTIVNGVESYGIKYTQTARIEECDVVVGTTCPLVPSCYESKCIQKNIFHR
FLVYNPKDYTFPFAIEKFKLPGSCGCVVGAFHL
>EFX63275.1 hypothetical protein DAPPUDRAFT_335680 [Daphnia pulex]
MSIKLTIIASLMVIGVFSDPEPSHYKAPPPYGAQPKYIEIPHCAKNTTKSWCLEDSEYPQHEVQQALDQHYQAVVAFYKD
KLANTENSVDELDKLNDEVYLCPSSTDYVRPFRAINVDGKWRTIVNGVESYGIKYTQTARIEECDVVVGTTCPLVPSCYE
SKCIQKNIFHRFLVYNPKDYTFPFAIEKFKLPGSCGCVVGAFHL
>EFX85782.1 hypothetical protein DAPPUDRAFT_308993 [Daphnia pulex]
MSIKLTIIASLMVIGVFSDPEPSHYKAPPPYGAQPKYIEIPHCAKNTTKSWCLEDSEYPQHEVQQALDQHYQAVVAFYKD
KLANTENSVDELDKLNDEVYLCPSSTDYVRPFRAINVDGKWRTIVNGVESYGIKYTQTARIEECDVVVGTTCPLVPSCYE
SKCIQKNIFHRFLVYNPKDYTFPFAIEKFKLPGSCGCVVGAFHL
>EFX85772.1 hypothetical protein DAPPUDRAFT_309071 [Daphnia pulex]
MVIGVFSDPEPSHYKAPPPYGAQPKYVEIPHCAKNTTKSWCLEDSEYPQHEVQQALDQHYQAVVAFYKDKLANTENSVDE
LDKLNDEVYLCPSSTDYVRPFRAINVDGKWRTIVNGVESYGIKYTQTARIEECDVVVGTTCPLVPSCYESKCIQKNIFHR
FLVYNPQDYTFPFAIEKFKLPGSCGCVVGAFHL
>EFX84314.1 hypothetical protein DAPPUDRAFT_47496 [Daphnia pulex]
MLPNRKPEHLGPMASKNNSDWPILPRFTVSALSNGTLVQIPILWTAMSMAMGLEIRGDIIRGLPCIKRLNQLFCPTAGNR
YPGDPIEKFIDENKALIRRMYGEFQTPAPTTTNGNSGGGNRRSVRHSTTSADNHFRDSELFIEDLDVEGSSIFGGGFQAD
GQNRTRRQANNRNANAKEKDNKSDACESTVEVVTPYWAANSSGKIRAIVNTQHFEQAVHQEVCSKPRTGRCNGDCSCEQK
YKWHRLLAYDPDNDCKGIFMDWFLFPSCCVCRCSPL
>EFX76432.1 hypothetical protein DAPPUDRAFT_248977 [Daphnia pulex]
MSINSLIFTSLLIGVFSSPDPSYNKPSNGAPPKYKQAEIPHCAKNTTKSWCLEDSEYPHQEVRDALDQHYQSVLAFYKDK
LANTDNSVDGLDKLSDEFYLCPSSTEYVRPLRAINVEGKWRTIVNGVESYGIKYTQTARVEECDVVIGAVCPLVPSCYDS
KCIQKNIFHRFLVFNPSDYAFPFTIEKFKLPGSCGCAVGAFKP
>EFX76500.1 hypothetical protein DAPPUDRAFT_249008 [Daphnia pulex]
MSINSLIFTSLLIGVFSSPDPSYNKPSYGAPPKYKQAEIPHCAKNTTKSWCLEDSEYPHQEVRDALDQHYQSVLAFYKDK
LANTDNSVDGLDKLSDEFYLCPSSTEYVRPLRAINVEGKWRTIVNGVESYGIKYTQTARVEECDVVIGAVCPLVPSCYDS
KCIQKNIFHRFLVFNPSDYAFPFTIEKFKLPGSCGCAVGAFKP
>EFX86036.1 hypothetical protein DAPPUDRAFT_237169 [Daphnia pulex]
MNLILVVFLCFSTASAIIVSSTQPVPFCNPKAPPPCIDKKFGFCINDYDYPMDDIQTTIEESESVKKFINKTITNRRRAI
KKKETGGCQTTNLLIKPLRLRNIDRDWLVIVQDTNDIFQREEIAICSHPNVPCRTHNISRSAYCHQKFSTRKLLAFDPCN
PDRGVYVESFKLQSACDCRL
>EFX88882.1 hypothetical protein DAPPUDRAFT_311122 [Daphnia pulex]
MHRCHDQVNLMYAEVPEDYEALGDSHQPAGVGPGQEGNNTGKNPLPWSWSSYRKESACDSELRFIQPHVAQDRLGRWRII
VQTAEFPQRVAIDVCRRVDDVCKVFTDCGRKSRCVQRYSYQPLISLDQDKRQVGQCPTMAIFRFPTSCVCHVEVDKSSQI
LAKSNRRSSVKAIRRP
>EFX72929.1 hypothetical protein DAPPUDRAFT_325709 [Daphnia pulex]
MRRSLWFVILVIVPNSFQNFTAPNNLSEETSATDIEGDEMQTRILNRKPNRYPSKIYKEYQSLYRPPCFDVACPVDDSYP
IDFVSSVVANNLALMEQLHSMLYRYPAEKLILLENATDSYRVKGNFACESDVVWLKLGWAHDVTGRNLLVVNTPRYPQIH
RLETCRYAGKHCEFLPPCYRSRCQQRYTHKHMIVIDPAQLSGGPFVDLLPLPSSCSCFVENFVYF
>EFX85730.1 hypothetical protein DAPPUDRAFT_98293 [Daphnia pulex]
MAVILVIMFACLVHWSEPLNQLTTESVWRPSTLHRFTRPPVLTRPAPLIYGSQSRSAIFYSPLQQHNKQQQRPLQQQRPL
QQQSHLQTKAVVLPQVTTTPATKFTNSWNVVSSRPRIASNSPEIISSPVRITSNPVISSSTSSNIISNSPLIVSNSNILL
NLWNVLLNSTILPVGYSNVLSNYSILSADLPIVPSQNTSSSSIVLLKSSDVLLDTSESIISNSSTVISNSSYVITNSSNV
ISDSSSVIVSNSSNVITNSSALELPSLQFCNPMASPPCVDAKFGFCINDDEYPLEDVEVATEFSKLADQFSYKLTLEEDE
KPSQVNNTNDDDLIKDNTCLSITVTIKPLRARNIEGDWRVIVQDVKDIIQRQQRNGLTKRSEGKLIDRESYNDGIPVFHG
VFSVITLCLTIVVADVLLPLPVPLAFRPQNTQDRLVTVCNSSNPPPCDDKRFGFCISDDSYPMDHITATIENYSELVNQF
SYKSIPKEEIIHRPIKIEKKGPCLSTNVFIKPIRMPSINGNWRVIVQDAKDIIQRERIVLCTRAGDVCQMPPEKLFAPLP
RSNRSWHSIPRQGCHARSAWPKNAQKIE
>EFX83333.1 hypothetical protein DAPPUDRAFT_100622 [Daphnia pulex]
MLVTAAVARSSSSHKEGKRHHHPQQPKSHKATAAVDLARQLDRSWNNITTKSGKKRMCVHLEKEEKPLPLPVERISCGGD
VWPCPRLRCESRFPMMDGEEGMTTSQLPERSIGGSKRKKTGSGGGKSKQQQEWGKKHKRKLASLLSLAEQDRKLSLMHLP
RLPAATTTSARFAAEKSHSTGLECCPTVVEMVQPSGGTNMEGHVVELYRHGDLDQRIYEHSCRPDVLNQPCRFVEKLLRP
LSRCVQQFSFTYAVVSDHPAGEEWRLDYIRIRNGCSCEIQPP
>EFX81491.1 hypothetical protein DAPPUDRAFT_317626 [Daphnia pulex]
MTSAFRRISELIRNKTLDFFSSTLPILKADKNLPKLAKYEDFDVIDRSDQQIWKAKKSKRSTEEDGSVTPEIVEEEKHLR
RQGRGLCDKNYGILCTILNLINGRFMSAINPQERIENPDLLQPNNYNTIKNTNQIGEDPLTPCPSAAEYVTPVYAKNYQG
VWRYVVQIPYEGYFTQTVEVTKCLKKKCHFMDGSCLASPRWVSLLVAELFYPHARFPATKPGAASHRSMGKSVLGKLKNL
IPPRVVQELPPYIPRSFPLAQTETIEENTEHEEELKVEGDDQSPRDKRQASSDPQSKTTYCDGVDEIGCYQVRLYYDWLL
VPGSCKCWKQDFFTKYGRK
>EFX90297.1 hypothetical protein DAPPUDRAFT_300112 [Daphnia pulex]
MARWRLFSIALVVFATFFIIATVNAQRHHHDDSITQLLKDPERLEIVHAMLKKYKAKIMKSPLGDPANSMGPPVWVGNFP
PSLPNDQEFFLEQNTNDTFINEPTKRNGHHNHRLVRSRNEPLSEEICKTNRYWKQINDTRDIYGQEVRIVHSSEYRQFAF
VYECIREGEHCTGISEHLQSTCEMRPGWANMLHVKLTTVDTSLAPQWGYVAVPHHCACRIYPRVNPFIP
>EFX80349.1 hypothetical protein DAPPUDRAFT_103299 [Daphnia pulex]
MSSDVQINDEDQQHVLKCRKPSSSNGFFTFIKHGGKIEDEHNPSLGERGRSVCNVAGCSFTVEGKEARILINHLKEHKIE
YERFMSKCKERVVKIRSVSHNVNTVKTTTKDQPTVEEKIVASPVFQINGAVSLPPPNQTEAYELTVDNCDNKLPVLQENV
ERGSPQRQCLSELPLNSPLTMPVFLPLGTTLIVSDPSTLKIVRANSSQNLPPKAKKPSSPVTVIVENEPLGNTSASFATP
SLLKCSQPTANPNSPVDNGALAMKGMAADNVNHTRSPPGSFNLAQPYSCSPRTVPIEHIGLQAIPTPGIGPSPSTETTHI
YKTNPVTAYIPIVREVKIVSLSHQTTSFSSTVHPSEVIEQTKAVVKNSSSAHPSGQKFISQSSTVLSTETLDASITGSEP
LGAVPEHLKVTASKKQPSVPEQPQQPSIRSLEQHPNLLSVNQLDTTKMSPLQVENTENSSLLIEKSVRINDSQAGLLSMD
VPLTAVSEMTELLEPNSHEECASTSPLNSFKKSLPMATGIIVASFAKIDDGSEEIRAQTALSLMPPPLESSVPVKEPLAA
ASTSHSEDSPNSNKSAVNRPTIPHAEPSPITELDVLHDGSVSGTTNVCDKSLGETVEPSYERTHPVFQFFKFNSVHGKSE
CIVDGCGVLRNGKNPATLINHLRVKHPKKAYAEFMAKWTTNWARPKRTTTMVNVTNIAQPSKILQSTRAKKSKKKNSPTL
NEKGIELVPSSVIVPDLVSTGSVAPQGSSDGGPISNENPSVGSNMHQAILTDGDKPATHSYRKDSFNEKLHPVYRYFTFR
EATEGPAEVTQDSCVKSQCNFQGCKFTIKGNKLANLMLHLSLQHRDTKEFAEFVSLNDKYEAQRLKSMDNPSDGTQPRKR
PLAKIAGNTYQDYLACRKKQRKDLGVGTAMSPSSLVKGQQNIRNHPTTSIMDGQLRQQISSNVANEAAAQLPVHTPEQEL
DFIGPDIPFEYSSLRTTVLEILLCWNVISHVVFGLDDSLASCSGGSSLLGLDKWNSTDMRCCDPSGVCHGYDTQSVAIKL
TNSLQNMLSATLSIPRSTPHKRNYSPPKEESRIGARHEAVHVHSSEGKRVAVVQIGPFKQPVVYERCHERKCRILRGNCV
QVYAPQPLYILQAGEGGELAAKLDFILVESGCQCQTRPLGDGAPLSGSMRVDASVAEALRIITGSEFDADYFAMLASIDA
ASAIAGPNQATTRPAVSVATTTSAANTDAPIIDPHELGNPTTVIASPTASTPLASSRQTEMITSSSSPESSHDLSSGNEI
TSPSPFEWTTTTTVLPLPELPDHGQPILILPGQFNPLLQFLKNVQNNQF
>XP_014760724.1 uncharacterized protein Dana_GF22956, isoform J [Drosophila ananassae]
MYIPLFTSKPSDMMPQMWCRLLRILVLLFAFFAMGTTPQTQADQVPTTHRQPSDRHGPRPIYPAHSLLGVNDTAALQQCG
DAKPESRSFCTQVDNYPDLSGLKMTLSSKFSKFFSDVIPTDLSARVGTEPDDTIYLCRVTPRTIYPKKGLTTNNSWELIV
NTDEFKQAIQIEECEIPNGPCEFTDSFPNGYKSYCKQHYVTRNLVSIKDEGPLDPSPESFRIPSCCKCVLKKVN
>XP_014760727.1 uncharacterized protein Dana_GF22956, isoform M [Drosophila ananassae]
MYIPLFTSKPSDMMPQMWCRLLRILVLLFAFFAMGTTPQTQADQVPTTHRQPSDTFVFPGSAGHGPRPIYPAHSLLGVND
TAALQQCGDAKPESRSFCTQVDNYPDLSGLKMTLSSKFSKFFSDVIPTDLSARVGTEPDDTIYLCRVTPRTIYPKKGLTT
NNSWELIVNTDEFKQAIQIEECEIPNGPCEFTDSFPNGYKSYCKQHYVTRNLVSIKDEGPLDPSPESFRIPSCCKCVLKK
VN
>XP_014760719.1 uncharacterized protein Dana_GF22956, isoform E [Drosophila ananassae]
MYIPLFTSKPSDMMPQMWCRLLRILVLLFAFFAMTTTTDNAPLMPINTMLGDQSQNPIPNPNQNQNQAPKPRSSNIYHQY
HSLSQQQDQYFKVQRSPDGKLNLVFNDTFVSLQGTTPQTQADQVPTTHRQPSDTFVFPGSAGHGPRPIYPAHSLLGVNDT
AALQQCGDAKPESRSFCTQVDNYPDLSGLKMTLSSKFSKFFSDVIPTDLSARVGTEPDDTIYLCRVTPRTIYPKKGLTTN
NSWELIVNTDEFKQAIQIEECEIPNGPCEFTDSFPNGYKSYCKQHYVTRNLVSIKDEGPLDPSPESFRIPSCCKCVLKKV
N
>XP_014760718.1 uncharacterized protein Dana_GF22956, isoform D [Drosophila ananassae]
MYIPLFTSKPSDMMPQMWCRLLRILVLLFAFFAMIVFINSEIAKRRKAEAALAALIGQEGAELPGASESEEEPNPGSEET
TTTDNAPLMPINTMLGDQSQNPIPNPNQNQNQAPKPRSSNIYHQYHSLSQQQDQYFKVQRSPDGKLNLVFNDTFVSLQGT
TPQTQADQVPTTHRQPSDTFVFPGSAGHGPRPIYPAHSLLGVNDTAALQQCGDAKPESRSFCTQVDNYPDLSGLKMTLSS
KFSKFFSDVIPTDLSARVGTEPDDTIYLCRVTPRTIYPKKGLTTNNSWELIVNTDEFKQAIQIEECEIPNGPCEFTDSFP
NGYKSYCKQHYVTRNLVSIKDEGPLDPSPESFRIPSCCKCVLKKVN
>XP_014760725.1 uncharacterized protein Dana_GF22956, isoform K [Drosophila ananassae]
MYIPLFTSKPSDMMPQMWCRLLRILVLLFAFFAMIVFINSEIAKRRKAEAALAALIGQEGAELPGASESEEEPNPGSEEF
ASIEAKKDIDKLLRTIFVVNDDQGVQIFNGTTPQTQADQVPTTHRQPSDRHGPRPIYPAHSLLGVNDTAALQQCGDAKPE
SRSFCTQVDNYPDLSGLKMTLSSKFSKFFSDVIPTDLSARVGTEPDDTIYLCRVTPRTIYPKKGLTTNNSWELIVNTDEF
KQAIQIEECEIPNGPCEFTDSFPNGYKSYCKQHYVTRNLVSIKDEGPLDPSPESFRIPSCCKCVLKKVN
>XP_014760726.1 uncharacterized protein Dana_GF22956, isoform L [Drosophila ananassae]
MMPQMWCRLLRILVLLFAFFAMFASIEAKKDIDKLLRTIFVVNDDQGVQIFNTTTTDNAPLMPINTMLGDQSQNPIPNPN
QNQNQAPKPRSSNIYHQYHSLSQQQDQYFKVQRSPDGKLNLVFNDTFVSLQGTTPQTQADQVPTTHRQPSDTFVFPGSAG
HGPRPIYPAHSLLGVNDTAALQQCGDAKPESRSFCTQVDNYPDLSGLKMTLSSKFSKFFSDVIPTDLSARVGTEPDDTIY
LCRVTPRTIYPKKGLTTNNSWELIVNTDEFKQAIQIEECEIPNGPCEFTDSFPNGYKSYCKQHYVTRNLVSIKDEGPLDP
SPESFRIPSCCKCVLKKVN
>XP_014760721.1 uncharacterized protein Dana_GF22956, isoform G [Drosophila ananassae]
MYIPLFTSKPSDMMPQMWCRLLRILVLLFAFFAMIVFINSEIAKRRKAEAALAALIGQEGAELPGASESEEEPNPGSEEF
ASIEAKKDIDKLLRTIFVVNDDQGVQIFNGTTPQTQADQVPTTHRQPSDTFVFPGSAGHGPRPIYPAHSLLGVNDTAALQ
QCGDAKPESRSFCTQVDNYPDLSGLKMTLSSKFSKFFSDVIPTDLSARVGTEPDDTIYLCRVTPRTIYPKKGLTTNNSWE
LIVNTDEFKQAIQIEECEIPNGPCEFTDSFPNGYKSYCKQHYVTRNLVSIKDEGPLDPSPESFRIPSCCKCVLKKVN
>XP_014760722.1 uncharacterized protein Dana_GF22956, isoform H [Drosophila ananassae]
MYIPLFTSKPSDMMPQMWCRLLRILVLLFAFFAMFASIEAKKDIDKLLRTIFVVNDDQGVQIFNTTTTDNAPLMPINTML
GDQSQNPIPNPNQNQNQAPKPRSSNIYHQYHSLSQQQDQYFKVQRSPDGKLNLVFNDTFVSLQGTTPQTQADQVPTTHRQ
PSDTFVFPGSAGHGPRPIYPAHSLLGVNDTAALQQCGDAKPESRSFCTQVDNYPDLSGLKMTLSSKFSKFFSDVIPTDLS
ARVGTEPDDTIYLCRVTPRTIYPKKGLTTNNSWELIVNTDEFKQAIQIEECEIPNGPCEFTDSFPNGYKSYCKQHYVTRN
LVSIKDEGPLDPSPESFRIPSCCKCVLKKVN
>XP_014760716.1 uncharacterized protein Dana_GF22956, isoform B [Drosophila ananassae]
MYIPLFTSKPSDMMPQMWCRLLRILVLLFAFFAMIVFINSEIAKRRKAEAALAALIGQEGAELPGASESEEEPNPGSEEF
ASIEAKKDIDKLLRTIFVVNDDQGVQIFNTTTTDNAPLMPINTMLGDQSQNPIPNPNQNQNQAPKPRSSNIYHQYHSLSQ
QQDQYFKGTTPQTQADQVPTTHRQPSDRHGPRPIYPAHSLLGVNDTAALQQCGDAKPESRSFCTQVDNYPDLSGLKMTLS
SKFSKFFSDVIPTDLSARVGTEPDDTIYLCRVTPRTIYPKKGLTTNNSWELIVNTDEFKQAIQIEECEIPNGPCEFTDSF
PNGYKSYCKQHYVTRNLVSIKDEGPLDPSPESFRIPSCCKCVLKKVN
>XP_001964609.2 uncharacterized protein Dana_GF22956, isoform A [Drosophila ananassae]
MYIPLFTSKPSDMMPQMWCRLLRILVLLFAFFAMIVFINSEIAKRRKAEAALAALIGQEGAELPGASESEEEPNPGSEEF
ASIEAKKDIDKLLRTIFVVNDDQGVQIFNTTTTDNAPLMPINTMLGDQSQNPIPNPNQNQNQAPKPRSSNIYHQYHSLSQ
QQDQYFKGTTPQTQADQVPTTHRQPSDTFVFPGSAGHGPRPIYPAHSLLGVNDTAALQQCGDAKPESRSFCTQVDNYPDL
SGLKMTLSSKFSKFFSDVIPTDLSARVGTEPDDTIYLCRVTPRTIYPKKGLTTNNSWELIVNTDEFKQAIQIEECEIPNG
PCEFTDSFPNGYKSYCKQHYVTRNLVSIKDEGPLDPSPESFRIPSCCKCVLKKVN
>XP_014760723.1 uncharacterized protein Dana_GF22956, isoform I [Drosophila ananassae]
MMPQMWCRLLRILVLLFAFFAMIVFINSEIAKRRKAEAALAALIGQEGAELPGASESEEEPNPGSEEFASIEAKKDIDKL
LRTIFVVNDDQGVQIFNTTTTDNAPLMPINTMLGDQSQNPIPNPNQNQNQAPKPRSSNIYHQYHSLSQQQDQYFKVQRSP
DGKLNLVFNDTFVSLQGTTPQTQADQVPTTHRQPSDTFVFPGSAGHGPRPIYPAHSLLGVNDTAALQQCGDAKPESRSFC
TQVDNYPDLSGLKMTLSSKFSKFFSDVIPTDLSARVGTEPDDTIYLCRVTPRTIYPKKGLTTNNSWELIVNTDEFKQAIQ
IEECEIPNGPCEFTDSFPNGYKSYCKQHYVTRNLVSIKDEGPLDPSPESFRIPSCCKCVLKKVN
>XP_014760720.1 uncharacterized protein Dana_GF22956, isoform F [Drosophila ananassae]
MYIPLFTSKPSDMMPQMWCRLLRILVLLFAFFAMIVFINSEIAKRRKAEAALAALIGQEGAELPGASESEEEPNPGSEEF
ASIEAKKDIDKLLRTIFVVNDDQGVQIFNTTTTDNAPLMPINTMLGDQSQNPIPNPNQNQNQAPKPRSSNIYHQYHSLSQ
QQDQYFKVQRSPDGKLNLVFNDTFVSLQGTTPQTQADQVPTTHRQPSDTFVFPGSAGHGPRPIYPAHSLLGVNDTAALQQ
CGDAKPESRSFCTQVDNYPDLSGLKMTLSSKFSKFFSDVIPTDLSARVGTEPDDTIYLCRVTPRTIYPKKGLTTNNSWEL
IVNTDEFKQAIQIEECEIPNGPCEFTDSFPNGYKSYCKQHYVTRNLVSIKDEGPLDPSPESFRIPSCCKCVLKKVN
>XP_014760717.1 uncharacterized protein Dana_GF22956, isoform C [Drosophila ananassae]
MYIPLFTSKPSDMMPQMWCRLLRILVLLFAFFAMIVFINSEIAKRRKAEAALAALIGQEGAELPGASESEEEPNPGSEEF
ASIEAKKDIDKLLRTIFVVNDDQGVQIFNTTTTDNAPLMPINTMLGDQSQNPIPNPNQNQNQAPKPRSSNIYHQYHSLSQ
QQDQYFKVQRSPDGKLNLVFNDTFVSLQGTTPQTQADQVPTTHRQPSDRHGPRPIYPAHSLLGVNDTAALQQCGDAKPES
RSFCTQVDNYPDLSGLKMTLSSKFSKFFSDVIPTDLSARVGTEPDDTIYLCRVTPRTIYPKKGLTTNNSWELIVNTDEFK
QAIQIEECEIPNGPCEFTDSFPNGYKSYCKQHYVTRNLVSIKDEGPLDPSPESFRIPSCCKCVLKKVN
>XP_001957060.1 uncharacterized protein Dana_GF10234 [Drosophila ananassae]
MTKSIKCPPASSCNRVLLSYVILAYTVAAHSSPPPCGLYGAPPCQFLPAPPGQTPTCARPGKTYCEHVDNYPTYLIKSLV
RKWGYEAATLLVDETWEDFAAVAWHDTPVFYDPKSIFPTRDPNGQDFNGYNYQTPFGGTPQRAAGGGGGNSYFASSPSTE
APTYLLYTSSGGGGHRSGPRYQGGASTSGGQLFFNQGGKSTPYNATLWLKRLVRDLSRKVDKPQEQPVEKDVGTKEDKQE
EKLEEEKEEEEHPLSKRDVSLNMDLLDIVGVDTPNAQPLRKRSRTKRQSPGRSTLCQTTSQFITPQAALNSRGNWMFVVN
EQNTARQMVKAELCASNTCSNLCELPNGYNSRCEQKFVQKRLIALQGNGQNLYTDTFWFPSCCVCTIAAN
>XP_014765174.1 uncharacterized protein Dana_GF24727, isoform B [Drosophila ananassae]
MKAGRAFGCLFWALLYCVLYLDLVSGNSMDDELLDFDFADPKDGQDDWQLDDLEDQQAQQSQQAEKKLESNMLDFSVDLD
EPEPEVPPFDWREKALRTALAKALGDEGLRQKFTEVMPILRVLSHQQRLALSALISAQMNAKKGHDLKLEQVRMMFGNDK
KLLLPIVFDLANLVKSATRKYINLGSDLASAALFRNAPIDRREDQLTTDETEQDNQVGTISVNAEPKEEQPVEAKESESM
ENFFDEVQSEVLDPQMINEALQSDLHNDTMTSHSNNHTHRVRRSANEFIHKLPRSVPISVTEQQLMGGSAGRTVKLNTTA
FQQPSNSPTEESSSVSTTSQSYVEIENLAFAGLNGTEIPLNADERLDLQRNSGEETEEALPNPEELIAGPRYRLGKRPPG
QKSIPPIKRKRVQAASSRGRPKTAASSHKPVVSPPHKKCERFTSSMCIRTDDYPLEQIMGSIRRHKNAMSALLAEFYDRP
NNNLEFGDEFDDFSLSKKRREDEGSAGGMCQSVVRYARPQKAKSASGEWKYIVNTGQHTQTLRLEKCSNPGESCSYLAQT
YRSHCSQVYNYHRLLSWDKVRGLHVDIFKVPTCCSCQVDGYRQQFPPLSSIQAKDYSPLVNANNNGYSTINEEDLDYADE
SGEDELGLGLRYPTYNNRDNNELYASSKKVRVKLPGISTSVGPYLSPPDDDDDDRYSGGYKSPSSGSSISSSSKKYYSQV
SRRRPQHSEARLDLDLAPSETHADQEPPPHQHQPQHRHRLEEDLPAASPYDFHRPQAYQPEREQQPLPPVSVSAQAPVAP
LPQPMPPMPIKQLLHPQLLHHLSLPVSVSGRDPASMHHQPHQPHQQRRRTYPSSKWLPAQRRHFRPSLPLSGSGNGNGSG
SGISRRHYHNRRPSIQ
>XP_001956178.2 uncharacterized protein Dana_GF24727, isoform A [Drosophila ananassae]
MKAGRAFGCLFWALLYCVLYLDLVSGNSMDDELLDFDFADPKDGQDDWQLDDLEDQQAQQSQQAEKKLESNMLDFSVDLD
EPEPEVPPFDWREKALRTALAKALGDEGLRQKFTEVMPILRVLSHQQRLALSALISAQMNAKKGHDLKLEQVRMMFGNDK
KLLLPIVFDLANLVKSATRKYINLGSDLASAALFRNAPIDRREDQLTTDETEQDNQVGTISVNAEPKEEQPVEAKESESM
ENFFDEVQSEVLDPQMINEALQSDLHNDTMTSHSNNHTHRVRRSANEFIHKLPRSVPISVTEQQLMGGSAGRTVKLNTTA
FQQPSNSPTEESSSVSTTSQSYVEIENLAFAGLNGTEIPLNADERLDLQRNSGEETEEALPNPEELIAGPRYRLGKRPPG
QKSIPPIKRKRVQAASSRGRPKTAASSHKPVVSPPHKKCERFTSSMCIRTDDYPLEQIMGSIRRHKNAMSALLAEFYDRP
NNNLEFGDEFDDFSLSKKRREDEGSAGGMCQSVVRYARPQKAKSASGEWKYIVNTGQHTQTLRLEKCSNPGESCSYLAQT
YRSHCSQVYNYHRLLSWDKVRGLHVDIFKVPTCCSCQVDGYRQQFPPLSSIQAKDYSPLVNANNNGYSTINEEDLDYADE
SGEDELGLGLRYPTYNNRDNNELYASSKKVRVKLPGISTSVGPYLSPPDDDDDDRYSGGYKSPSSGSSISSSSKKYYSQV
SRRRPQHSEARLDLDLAPSETHADQEVNLFAGPPEKQRAPLNRKRIYASTHTAPTTSTSTATSSSFGGGSASRLPVRFPQ
TTSLPARTGTAAVTSSFSFSPGASGALAAAHAPHAHQTVVASATAAPSQSAGVGQRSRPRFYAPPAPPAPPAATTNIPIQ
QVVASSATTLSTEPTPQWEREWERERERDQSTTLPQPPAVYPVSSIFANGGSSEASGKRINYNYHPIIDFFDKNRKAESQ
AVAEESRVVEQRVFPEKSTRKGMGLGMGMGTETITGIYQHPIPIPTTHERRMGYGAGGVGGAGAGGAGAVGGGDNAWLPM
VVE
>XP_001964937.2 uncharacterized protein Dana_GF22828 [Drosophila ananassae]
MALTNFSLPFGALGQQPWGVTLAPLHPIHQLASNTNNLLYSPADHQQQSPAEAAGNPPDYFKNNPYAPPQAAAAAGGYQY
QNSGGRHKQNNAYLPPTAPNAVRNSVYHIQQVQQVQQSQQQHQHQQITQQQQQQQDQNENSVSFQSTSSRSSSSSGQSSI
QLTQTHSSGRGPGEGSYTRFPGQPPQQQQKQFYNAHGSASATFTKNTGSFSITSYGSRQQPQHQQQQPPSQQQQPPPAPP
QPQQRSRPSKPEAPQPAQTYGVAPPENYPERAPGFTRVQAGQGSRTQVHAVIDYDVEEGEEDEEEDDEEVGPNKDSNQMP
TVTPIQGPIYLKNGTVPVVPLFSYPKLNNGSFLQIPIWWTALSVALGLDVRGDVIKGVPCIKRYHQLFCPTAGNSYPIEK
IERFIDDNKALMRRMYGDFEMNMEGPAGGGGGRQQAKVRKRRFIDEPDIFIPPGAFAANAGETVEAGDSYFGKLRNKRQA
AAGGSRNRGGSAGGGSNSNGNSNVNRPQGNGNSGTGRLDACESKIEIVTPYWASNSAGKIRAIVNTQHFEQAIHQEVCSN
TQTPRCEGECGCEQKYKWHRLLAYDPDNDCKGIFMDWFLFPSCCVCRCNP
>XP_001962193.1 uncharacterized protein Dana_GF14562 [Drosophila ananassae]
MKRTQMDRRSNITKLITTDVVRCLLLIMMVVLPEATAGFGFDSANSCSPNGKMSRRGRAQMLASIPCDLGKQAFCHLPGA
AYPWHAVRRFVHENQGLMKRMYGDVRHISILRDEIQNNEVDADDMEETAERYSKDAGRRSAKYLMHGRDRDRDREEFGSF
KGNDVLMEPHFRPVSTSTSSTTTTTKATTTTAAPATTSTTTDKVQTDTSTTPDNKSTSSTSAAPPPSSKEAEIEPEIVEI
QPSLESNSVYEVVPSPAPSLVSTPTTGAPSSSPGGNIEIIESPQLGLRNLSLEVKPSQEPTTAASLKPTSKGSTNVPSRK
RKPTEASTTVATPKTATTTAAPPTTAGTLLSRRNVTKSPPALPGSLTTPVTFASLFSSGQFNMDKLRRPLTTSSTTVPAP
AAVGVAQVGAGGATKPGLLREGQLFQDAMKQEPVAVASNLRGVNACPVKDEVVAPFWANNTRGEVLALLNLYPFEQYVHW
EKCTHEFKQMFCRDGCRCEQQYRLHRLLAYDPHNECRGIFSDWFRFPSSCICKCYNIPMEFRATSRSPRSDSSFDAPRSD
PIEAAEAEVQKAIYEHATEEWYRPRDEFDFLEG
>XP_001960849.2 uncharacterized protein Dana_GF13569 [Drosophila ananassae]
MEMDYRLLLKILSFLLLAHLGFSQPQQQSHSASEYGEEQPPEGYYAFVESPNAVPPKVRPPPYTYVNADCKEVAAGKKSA
VSVHNICGDLNKGQIPKNPLGQNVLGEPYPFELIRNQTLKFLSKTLPVLKADDTLPKVTQIIRDDPVEQLDSNNIDRPYP
SGGSTRVRRSLPDGVESNEYSYFDPALDEEDQSHHKQREQRRAAEERKPRKFCDGGGVFCTLYRAIQGDSSSAAAPTAER
REEVGPIRYEGPPTPCPAKVEYATPVFAKNYQGAWRYVVQIPYEGYFTQTVEVTRCIQARCHYLDGGCLSSPRWVSLLVA
EIFYPNAEDTVPSTSTTTQAPSVQDFQAYQQYLQKRAGVATASDGTSSGASAPPTDAHCDGHDELGCFQVRLYYDWFLIP
GSCKCWRPDYFAKYVRRKSVADL
>NP_733188.1 spatzle, isoform I [Drosophila melanogaster]
MMTPMWISLFKVLLLLFAFFATRTDTEVQSEQPIPPRHPSDTFVFPDSPIAKYRPPQSPARPLRNDTKEHNPCAKDESQH
LRNFCTNVDDYPDLSGLTHKLKNNFAKFFSNDLQPTDVSSRVGGSDERFLCRSIRKLVYPKKGLRADDTWQLIVNNDEYK
QAIQIEECEGADQPCDFAANFPQSYNPICKQHYTQQTLASIKSDGELDVVQNSFKIPSCCKCALKTG
>NP_647753.1 spatzle 5 [Drosophila melanogaster]
MTKSIKRPPPFSCKQVLLTYVILAYTVAAHSSPPPCGLYGAPPCQFLPAPPGQTPTCARPGKTYCEHADNYPTYLIKSLV
RKWGYEAATLLVDETWEDFAAVAWHDTPVFYDPKSIFPPRDPAAQDFNGYSYQTPFGGNPQRPSGGGNPLFVSNPSTEAP
TYLLYTSSGGGHRSGHRYNSQGGGTSSSGGHLYINQSDKSTPYNATLWLKRLVRDLSRKQRQPDEVQAEVVEPVNEQTEE
AEEQDNPAEDHPQSKRDVSLNMDLLDIVGVEAPNPLKKRSRTKRQSPGRSTLCQTTSQFITPQAALNSRGNWMFVVNEQN
TARQMVKAELCASNTCSNLCELPNGYNSRCEQKFVQKRLIALQGNGQNLYTDTFWFPSCCVCTIAAN
>NP_733192.1 spatzle, isoform J [Drosophila melanogaster]
MMTPMWISLFKVLLLLFAFFATYEAKEYERIIKELFTITNDEGVVLFNRTDTEVQSEQPIPPRHPSDTKYRPPQSPARPL
RNDTKEHNPCAKDESQHLRNFCTNVDDYPDLSGLTHKLKNNFAKFFSNDLQPTDVSSRVGGSDERFLCRSIRKLVYPKKG
LRADDTWQLIVNNDEYKQAIQIEECEGADQPCDFAANFPQSYNPICKQHYTQQTLASIKSDGELDVVQNSFKIPSCCKCA
LKTG
>NP_733194.1 spatzle, isoform C [Drosophila melanogaster]
MMTPMWISLFKVLLLLFAFFATYEAKEYERIIKELFTITNDEGVVLFNRTDTEVQSEQPIPPRHPSDTFVFPDSPIAKYR
PPQSPARPLRNDTKEHNPCAKDESQHLRNFCTNVDDYPDLSGLTHKLKNNFAKFFSNDLQPTDVSSRVGGSDERFLCRSI
RKLVYPKKGLRADDTWQLIVNNDEYKQAIQIEECEGADQPCDFAANFPQSYNPICKQHYTQQTLASIKSDGELDVVQNSF
KIPSCCKCALKTG
>NP_001138116.1 spatzle, isoform L [Drosophila melanogaster]
MMTPMWISLFKVLLLLFAFFATTSADSAPFMPIPTQHDDPTQKQKQNQNQSPIPETNRHYHQYHSLIQPDQYFKRTDTEV
QSEQPIPPRHPSDTKYRPPQSPARPLRNDTKEHNPCAKDESQHLRNFCTNVDDYPDLSGLTHKLKNNFAKFFSNDLQPTD
VSSRVGGSDERFLCRSIRKLVYPKKGLRADDTWQLIVNNDEYKQAIQIEECEGADQPCDFAANFPQSYNPICKQHYTQQT
LASIKSDGELDVVQNSFKIPSCCKCALKTG
>NP_733191.1 spatzle, isoform B [Drosophila melanogaster]
MMTPMWISLFKVLLLLFAFFATTSADSAPFMPIPTQHDDPTQKQKQNQNQSPIPETNRHYHQYHSLIQPDQYFKVQRSPN
GKLNLVFNDTFVSLQRTDTEVQSEQPIPPRHPSDTFVFPDSPIAKYRPPQSPARPLRNDTKEHNPCAKDESQHLRNFCTN
VDDYPDLSGLTHKLKNNFAKFFSNDLQPTDVSSRVGGSDERFLCRSIRKLVYPKKGLRADDTWQLIVNNDEYKQAIQIEE
CEGADQPCDFAANFPQSYNPICKQHYTQQTLASIKSDGELDVVQNSFKIPSCCKCALKTG
>NP_733195.1 spatzle, isoform D [Drosophila melanogaster]
MMTPMWISLFKVLLLLFAFFATIVYINIELTKRHEAEVRAEKTVADYKALLATINNGGPGKSASNHLQRTDTEVQSEQPI
PPRHPSDTFVFPDSPIAKYRPPQSPARPLRNDTKEHNPCAKDESQHLRNFCTNVDDYPDLSGLTHKLKNNFAKFFSNDLQ
PTDVSSRVGGSDERFLCRSIRKLVYPKKGLRADDTWQLIVNNDEYKQAIQIEECEGADQPCDFAANFPQSYNPICKQHYT
QQTLASIKSDGELDVVQNSFKIPSCCKCALKTG
>NP_001097942.1 spatzle, isoform K [Drosophila melanogaster]
MMTPMWISLFKVLLLLFAFFATIVYINIELTKRHEAEVRAEKTVADYKALLATINNGGPGKSASNHLQYEAKEYERIIKE
LFTITNDEGVVLFNRTDTEVQSEQPIPPRHPSDTKYRPPQSPARPLRNDTKEHNPCAKDESQHLRNFCTNVDDYPDLSGL
THKLKNNFAKFFSNDLQPTDVSSRVGGSDERFLCRSIRKLVYPKKGLRADDTWQLIVNNDEYKQAIQIEECEGADQPCDF
AANFPQSYNPICKQHYTQQTLASIKSDGELDVVQNSFKIPSCCKCALKTG
>NP_524526.1 spatzle, isoform A [Drosophila melanogaster]
MMTPMWISLFKVLLLLFAFFATYEAKEYERIIKELFTITNDEGVVLFNTSADSAPFMPIPTQHDDPTQKQKQNQNQSPIP
ETNRHYHQYHSLIQPDQYFKVQRSPNGKLNLVFNDTFVSLQRTDTEVQSEQPIPPRHPSDTFVFPDSPIAKYRPPQSPAR
PLRNDTKEHNPCAKDESQHLRNFCTNVDDYPDLSGLTHKLKNNFAKFFSNDLQPTDVSSRVGGSDERFLCRSIRKLVYPK
KGLRADDTWQLIVNNDEYKQAIQIEECEGADQPCDFAANFPQSYNPICKQHYTQQTLASIKSDGELDVVQNSFKIPSCCK
CALKTG
>NP_001163348.1 neurotrophin 1, isoform D [Drosophila melanogaster]
MKAGRAFGCLFWALLYCVLYLDLVSGNSADDELMDFDFADSNDAAMEDWQLDDLEEAKKAEQAEKKLESNMLDFSVDLDE
PEPEKQLPPFDWRERVLRNALAKALADEGLRQKFAEVLPILRMLSSQQRLALSALISAQMNAKKGHELKFEQVRMMFGNE
KKLLLPIVFDIANLIKSSTRKYINLGSDLASSALYHTPINRREDDLTPEESQQDDQLGTIAVEVEPKKVSTEEVQLESLE
DFFDEMGSEVLDPQMINEALTGDLHDNKTKTFKPENHGQRVRRSANEFVHKLTRSVPASVTEQQLLGGIAGRTIKLNTTA
FQQPSSQEEEKMASSNGGQSYSEVEDLAFAGLNGTEIPLSADERLDLQRNSAEETEEPLPSPEELIAGPRYRLGKRPLPG
QKSGSPIKRKRVTSSLRGRPKTAASSHKPVVTPPNKKCERFTSNMCIRTDDYPLEQIMGSIRRHKNAMSALLAEFYDKPN
NNLEFSDDFDDFSLSKKRREDEGSAGGMCQSVVRYARPQKAKSASGEWKYIVNTGQHTQTLRLEKCSNPVESCSYLAQTY
RSHCSQVYNYHRLLSWDKVRGLHVDIFKVPTCCSCQVDGYRQQFPPLSSIQAKDYSPQSPVINHSHNGYSTINEEDLDYA
EESEEDELGLRYPSFNNRETNELYSSSNKVRVKLPGISSSVGPYLSPPDDDEDRYGGYKSSSSSSKKYYSQVSRRRPQHS
EARLDLDLAPSETHSDQEPPPPQHHQHHHLQYHRPQEELPSAYDFHRPQVYQPEREQLPLVRDPALSPVSAPVLASPAPP
LPMPPMPIKQVPSHHQAHHQQPHHHLHQSTGKVAANRDPASMHHQPPRRPTQQWLPGQRRPFRPSAPLSGSGISRRHYHN
RRQSIQ
>NP_001261417.1 neurotrophin 1, isoform G [Drosophila melanogaster]
MKAGRAFGCLFWALLYCVLYLDLVSGNSADDELMDFDFADSNDAAMEDWQLDDLEEAKKAEQAEKKLESNMLDFSVDLDE
PEPEKQLPPFDWRERVLRNALAKALADEGLRQKFAEVLPILRMLSSQQRLALSALISAQMNAKKGHELKFEQVRMMFGNE
KKLLLPIVFDIANLIKSSTRKYINLGSDLASSALYHTPINRREDDLTPEESQQDDQLGTIAVEVEPKKVSTEEVQLESLE
DFFDEMGSEVLDPQMINEALTGDLHDNKTKTFKPENHGQRVRRSANEFVHKLTRSVPASVTEQQLLGGIAGRTIKLNTTA
FQQPSSQEEEKMASSNGGQSYSEVEDLAFAGLNGTEIPLSADERLDLQRNSAEETEEPLPSPEELIAGPRYRLGKRPLPG
QKSGSPIKRKRVTSSLRGRPKTAASSHKPVVTPPNKKCERFTSNMCIRTDDYPLEQIMGSIRRHKNAMSALLAEFYDKPN
NNLEFSDDFDDFSLSKKRREDEGSAGGMCQSVVRYARPQKAKSASGEWKYIVNTGQHTQTLRLEKCSNPVESCSYLAQTY
RSHCSQVYNYHRLLSWDKVRGLHVDIFKVPTCCSCQVDGYRQQFPPLSSIQAKDYSPQSPVINHSHNGYSTINEEDLDYA
EESEEDELGLRYPSFNNRETNELYSSSNKVRVKLPGISSSVGPYLSPPDDDEDRYGGYKSSSSSSKKYYSQVSRRRPQHS
EARLDLDLAPSETHSDQEVNLFAGPPNGGAEKPRIPLNRKRIYASTHTAPTTATSSASSSSVPSPAGGAAVRLRFPQTTS
LPARTGTAALSPGSGFVSGFSASAGLSSASSAHAAHAHQAGAIAPPGAPPTASPPSSPVNRQGGSKSRPRFYAPPATTTT
NTAVVTGSASSLSTERTTQWERDQSTSLPQPPAVYPVSSIFPSGGGSEMSGKRINYNYHPIIDFFEKNRKAEAAATVSSI
AEESRIVEQRIFPQNSPKSQQNGMGLGMETITGVYQHPIPVPKTHERRMGYRAHNGGVGGAGAVGGGAGFASDNAWLPMV
VE
>NP_001261418.1 neurotrophin 1, isoform H [Drosophila melanogaster]
MKAGRAFGCLFWALLYCVLYLDLVSGNSADDELMDFDFADSNDAAMEDWQLDDLEEAKKAEQAEKKLESNMLDFSVDLDE
PEPEKQLPPFDWRERVLRNALAKALADEGLRQKFAEVLPILRMLSSQQRLALSALISAQMNAKKGHELKFEQVRMMFGNE
KKLLLPIVFDIANLIKSSTRKYINLGSDLASSALYHTPINRREDDLTPEESQQDDQLGTIAVEVEPKKVSTEEVQLESLE
DFFDEMGSEVLDPQMINEALTGDLHDNKTKTFKPENHGQRVRRSANEFVHKLTRSVPASVTEQQLLGGIAGRTIKLNTTA
FQQPSSQEEEKMASSNGGQSYSEVEDLAFAGLNGTEIPLSADERLDLQRNSAEETEEPLPSPEELIAGPRYRLGKRPLPG
QKSGSPIKRKRVTSSLRGRPKTAASSHKPVVTPPNKKCERFTSNMCIRTDDYPLEQIMGSIRRHKNAMSALLAEFYDKPN
NNLEFSDDFDDFSLSKKRREDEGSAGGMCQSVVRYARPQKAKSASGEWKYIVNTGQHTQTLRLEKCSNPVESCSYLAQTY
RSHCSQVYNYHRLLSWDKVRGLHVDIFKVPTCCSCQVDGYRQQFPPLSSIQAKDYSPQSPVINHSHNGYSTINEEDLDYA
EESEEDELGLRYPSFNNRETNELYSSSNKVRVKLPGISSSVGPYLSPPDDDEDRYGGYKSSSSSSKKYYSQVSRRRPQHS
EARLDLDLAPSETHSDQEVNLFAGPPNGGAEKPRIPLNRKRIYASTHTAPTTATSSASSSSVPSPAGGAAVRLRFPQTTS
LPARTGTAALSPGSGFVSGFSASAGLSSASSAHAAHAHQAGAIAPPGAPPTASPPSSPVNRQGGSKSRPRFYAPPATTTT
NTAVVTGSASSLSTERTTQWERDQSTSLPQPPAVYPVSSIFPSGGGSEMSGKRINYNYHPIIDFFEKNRKAEAAATVSSI
AEESRIVEQRIFPQNSPKSQQNGMGLGMETITGVYQHPIPVPKTHERRMGYRAHNGGVGGAGAVGGGAGFASDNAWLPMV
VE
>NP_729009.2 neurotrophin 1, isoform F [Drosophila melanogaster]
MKAGRAFGCLFWALLYCVLYLDLVSGNSADDELMDFDFADSNDAAMEDWQLDDLEEAKKAEQAEKKLESNMLDFSVDLDE
PEPEKQLPPFDWRERVLRNALAKALADEGLRQKFAEVLPILRMLSSQQRLALSALISAQMNAKKGHELKFEQVRMMFGNE
KKLLLPIVFDIANLIKSSTRKYINLGSDLASSALYHTPINRREDDLTPEESQQDDQLGTIAVEVEPKKVSTEEVQLESLE
DFFDEMGSEVLDPQMINEALTGDLHDNKTKTFKPENHGQRVRRSANEFVHKLTRSVPASVTEQQLLGGIAGRTIKLNTTA
FQQPSSQEEEKMASSNGGQSYSEVEDLAFAGLNGTEIPLSADERLDLQRNSAEETEEPLPSPEELIAGPRYRLGKRPLPG
QKSGSPIKRKRVTSSLRGRPKTAASSHKPVVTPPNKKCERFTSNMCIRTDDYPLEQIMGSIRRHKNAMSALLAEFYDKPN
NNLEFSDDFDDFSLSKKRREDEGSAGGMCQSVVRYARPQKAKSASGEWKYIVNTGQHTQTLRLEKCSNPVESCSYLAQTY
RSHCSQVYNYHRLLSWDKVRGLHVDIFKVPTCCSCQVDGYRQQFPPLSSIQAKDYSPQSPVINHSHNGYSTINEEDLDYA
EESEEDELGLRYPSFNNRETNELYSSSNKVRVKLPGISSSVGPYLSPPDDDEDRYGGYKSSSSSSKKYYSQVSRRRPQHS
EARLDLDLAPSETHSDQEVNLFAGPPNGGAEKPRIPLNRKRIYASTHTAPTTATSSASSSSVPSPAGGAAVRLRFPQTTS
LPARTGTAALSPGSGFVSGFSASAGLSSASSAHAAHAHQAGAIAPPGAPPTASPPSSPVNRQGGSKSRPRFYAPPATTTT
NTAVVTGSASSLSTERTTQWERDQSTSLPQPPAVYPVSSIFPSGGGSEMSGKRINYNYHPIIDFFEKNRKAEAAATVSSI
AEESRIVEQRIFPQNSPKSQQNGMGLGMETITGVYQHPIPVPKTHERRMGYRAHNGGVGGAGAVGGGAGFASDNAWLPMV
VE
>NP_609160.2 spatzle 3 [Drosophila melanogaster]
MALTNFSLPFGALGQPWGVTIAPLHPIHQLASNTNNLLYSPADHQQQTPAEAAADPEYFKNNPYAPPQSGGYQYQNTAGR
RKQSNAYLPPTAPNAVRNSVYHIQQVQQTQQQQTQQQHQQQDQHENSVSFQSSSSRSSSSSTTGQSSIQLTQTHASGRGP
AEGSYSRYPGQQAQPPQQQQPQQKQYFNAHGSASATFTKNSGSFSITSFGSRQQQQQPPQPQQPPPSQQQQPPPAPPPQR
SRQAKPEAQPAQTYGVAPPENYPERAPGFTRVQAGQGSRTQVHAVLDYDVEEGEEDEEEDGEEEGQFYEGQENDKSNNNQ
MPTVTPIQGPIYLKNGTVPVVPLFSYPKLNNGSFLQIPIWWTALSVALGLDVRGDVIKGVPCIKRYHQLFCPTAGNSYPI
DKIERFIDDNKALMRRMYGDFEMNMEGPGGGGGRQQGKVRKRRFIDEPDIFIPPGAFAANAGETVEAGDSYFGQLRKKRQ
AAAGGSRNRGGSAGGSGNGNTNANRQPGNKNGSSGTGRLDACESKIEIVTPYWASNSAGKIRAIVNTQHFEQAIHQEVCS
NTQTPRCEGECGCEQKYKWHRLLAYDPDNDCKGIFMDWFLFPSCCVCRCNP
>NP_609504.2 spatzle 4 [Drosophila melanogaster]
MVRTQMDRRSPITRLITIEVIGYLLILMTIALPLSSAGFGFDSANSCSPNGKISRRGRAQILAAIPCDLGQQAFCHLPGS
AYPWHAVRRFVHENQGLMKRMYGDVRHISILRDEIQNNEVDADDIEETAERYSKDGGRRSAKYLMNNRDRDREREDFGSF
KSNDVLMEPHFRPVSTITTSTTKATTTTTTAPEIVSSTTERVPNEVTDTTPGNTNSTISTTKGTAPPLHEKPESETDIVE
IQPSPESNSVYEVVSPSVLSTTSTAKPSSAAGENIQIIDSPQLGLRNLSAEASPSQEPPTATTGKPTSVPKSTTPLPIRK
RKPAETTTSAASPKVSSTISTPTTTTATLLIRRNVTKYSPASVTTPVSFASLFSGTSSGLFSPERLRRPLTTTSSTSAPA
SSPPAGGTPASSSTGSASKSGLLREGQLFQDAMKQEPVAVASNLRGVNACPVKDEVVAPFWANNTRGEVLALLNLYPFEQ
YVHWEKCTHEFKQMFCRDGCRCEQQYRLHRLLAYDPHNECRGIFSDWFRFPSSCICKCYNIPMEFRATSRSPRSDSRFDA
PKSDPIEAAEAEVQRAIYEHATEEWYRPRDEFDFLED
>NP_611961.1 spatzle 6 [Drosophila melanogaster]
MDYRLVLKILSFLLLAQLGFSQPQQQSPSDYGEEQPPEGYYAFVESPNAVPPKVRPPPYTFVNAECKDVAAGKKSAVSVH
NICGDLNKGQIPKNPLGQNVLGEPYPFELIRNQTLKFLSKTLPVLKADDTLPKVTQIIRDEPVEQLDSNNIDRPYPAGGS
TRVRRSLPEGVESNEYSYFDPALDEEEQHKQRDRNNQQRRAAEERKPRKFCDGGGVFCTLYRAIQGDTGGAAPATPTAER
REEVGPIRYEGPPTPCPAKVEYATPVFAKNYQGAWRYVVQIPYEGYFTQTVEVTRCIQARCHYLDGGCLSSPRWVSLLVA
EIFYPNAEDTVPTSSTTTQAPSVQDFQAYQQYLQKRAGVATASDGTSSGAAGPAAQVDAHCDGHDELGCFQVRLYYDWFL
IPGSCKCWRPDYFAKYVRRKSVAEL
>FBpp0246770 type=protein; loc=scf2_1100000004511:join(11062527..11062592,11062657..11062820,11064618..11064908,11064990..11065499,11067384..11067552); ID=FBpp0246770; name=Dwil\GK17627-PA; parent=FBgn0219626,FBtr0248278; dbxref=FlyBase:FBpp0246770,FlyBase_Annotation_IDs:GK17627-PA,GB_protein:EDW73585,REFSEQ:XP_002062599,GNOMON:Dwil_gnomon_100_3966845.p,FlyMine:FBpp0246770; MD5=7daf5f24a58e70a0512d983aa02a5837; length=399; release=r1.05; species=Dwil;
MTKSIKRLHTLSSNNGILYTLVILACISGALTSAPGPPSCGLYGAPPCQFLPAPPGQTPSCARPGKTYCEHADNYPTYLI
KSLVRKWGYEATTLLVDETWEDFSAVAWYDTPVFYDPKSIFPPRDFTSPDFNGYNYQTPFGGTPQRVGVGEGGIGGGGVS
NPLFLSNPTTEAPTYLFYTSAGAGQRGNHRNPAGGAHSGSGQLFYSNAPNGKSTPYNATLWLKRLVRDLGQKQRMIEKLE
AEEQNKEVERKKYMQGAQQEERSKRDVSLNMDLLDIVGVEADHQSNQNLKKKRTKRQSPGRSTLCTTTSQFITPQAALNS
RGNWMFVVNEQNTARQMVKAELCASNTCSNLCELPNGYNSRCEQKFVQKRLIALQGNGQNLYADTFWFPSCCVCTIAAN
>FBpp0377653 type=protein; loc=scf2_1100000004511:join(10805002..10805439,10805501..10806369,10806644..10806775,10806841..10806987,10807071..10807546,10807598..10808568); ID=FBpp0377653; name=Dwil\NT1-PB; parent=FBgn0219607,FBtr0419523; dbxref=FlyBase:FBpp0377653,GNOMON:Dwil_gnomon_100_3966824.p,FlyBase_Annotation_IDs:Dwil\NT1-PB,FlyBase_Annotation_IDs:GK17608-PB,REFSEQ:XP_002062566,GB_protein:EDW73552; MD5=9977ae2a978995172ddf1d04abfd5237; length=1010; release=r1.05; species=Dwil;
MKSRCLFWALLHCVLYLDLVSGTNINGDDLMDFDFADTPDTTDWQLDDAELQGHDSENKIDNNMLDFSVDLNEPEPERHQ
VSPFDWREKVLRNALAKALTDEELRQKFVEVMPILRVLSSQQRLALSALISAQMNAKQGQELRLEQVRMMFGDDKKLLLP
IVYDLANLVKNSARKYINLGTDLAAAALLNRRQDKLTEEESDHDDNVGTIDVSAMAEEDPSSSSSSSLEDFFDEMQAEVL
DPQIINEALQSDLRNKTNQSHKKRVRRSPNEFIHKLTRSVPASVNEQQLMGGLAGRTIKLNTTAFQQPTDPTTAAPSPSV
QTESYMEIEDLAFAGLNGTELPLNGADRRNTTINEDENLEPLPNPEELIAGPRYRMGSSKRPNQKVAIKRKRVQYQSGRG
RPKTSASSHNPVVAPPYKKCERFTSHMCIRTDDYPLDQIMGSIRRHKNAMSALLAEFYDKPNNNLEFADEFDDYVINKKR
REDEGSAGGMCQSVVRYARPQKAKSASGEWKFIVNTGQHTQTLRLEKCSNPGESCSYLAQTYRSHCSQVYNYHRLLSWDK
VRGLHVDIFKVPTCCSCQVDGYRQQFPPLSSIQAKDYSPGSSYKLDNGNSNGYSTINEDDLDYNDESEEDELGLGYGNYN
SRDTNELYSSSNKVRNKTPAPASLGPYLSPPDDEEQYAIGSSYKSHKTSSSSKKYYSQVSRRRPQHTEARVDLDLAPAPS
ELHTDQEVNVFAGPPLAGEMPRIPLNRKRIYTSTHTATAASSTSSSLSPSGGAGAGSGAARIRIPQTTSTSLPARTGTAA
AAAVGPAVSSAAHAHQTVASPNPAVVQGQRTKSRPRFYAPHATASPTQSIIASPASSAASLPTGHHEQQQQHQSTALPQQ
PASVNYHVNSIYGGGVAGGVEVGGSHNGTKRVNYNYHPIIDFFEKNRRTEAAVNHERDYDTEESRLVEQRVYPGVGVGVG
MGKNTAGIYQHPIPTTSHERRMGFGSGGLGGAGRPGFANDNAWQPMVVEQ
>FBpp0373916 type=protein; loc=scf2_1100000004902:join(7686711..7686773,7689316..7689673,7689803..7690160,7690228..7690426); ID=FBpp0373916; name=Dwil\GK12039-PC; parent=FBgn0214050,FBtr0415713; dbxref=FlyBase:FBpp0373916,GNOMON:Dwil_gnomon_100_2305939.p,FlyBase_Annotation_IDs:Dwil\GK12039-PC,FlyBase_Annotation_IDs:GK12039-PC,REFSEQ:XP_015032899,GB_protein:KRF99440; MD5=ea636195aded205c457072ea564eb319; length=325; release=r1.05; species=Dwil;
MPPMWWKLVKIVLLLFALFTTTTTFSDDAPPFMPIPTMLGDQPATASPTSTSTATATATATEQSKPSHKTTQSQSQPTQS
QHYHQYHSLNHEEQSFKVQRSPDGKLNLVFTDPLISLQTTQTMAQQPPQQPHTPRKPISDSFVFPGPADRHRPSTVPIID
TGDHECVDGFNQSRSFCTKVNNYPDISALKGVLLRKFPNLFIDEQPPTDVGLRMQDDELHLCNSRTRYLYPKLGQRLDLT
WQYIVNTEELKQGILIEECEGENESCLFLDSFPQNYTPVCKQHYVIRHLATINNGSQGTPEVANEPFKIPSCCKCVLKPK
TLGGS
>FBpp0373758 type=protein; loc=scf2_1100000004902:join(7686711..7686773,7688944..7689021,7689316..7689673,7689803..7690160,7690228..7690426); ID=FBpp0373758; name=Dwil\GK12039-PB; parent=FBgn0214050,FBtr0415551; dbxref=FlyBase:FBpp0373758,GNOMON:Dwil_gnomon_100_2305938.p,FlyBase_Annotation_IDs:Dwil\GK12039-PB,FlyBase_Annotation_IDs:GK12039-PB,REFSEQ:XP_015032898,GB_protein:KRF99439; MD5=45e622844de544fd48f2781c66a43124; length=351; release=r1.05; species=Dwil;
MPPMWWKLVKIVLLLFALFTTLPAEDIEARVLSIFKVSDGEGVMLFNTTTFSDDAPPFMPIPTMLGDQPATASPTSTSTA
TATATATEQSKPSHKTTQSQSQPTQSQHYHQYHSLNHEEQSFKVQRSPDGKLNLVFTDPLISLQTTQTMAQQPPQQPHTP
RKPISDSFVFPGPADRHRPSTVPIIDTGDHECVDGFNQSRSFCTKVNNYPDISALKGVLLRKFPNLFIDEQPPTDVGLRM
QDDELHLCNSRTRYLYPKLGQRLDLTWQYIVNTEELKQGILIEECEGENESCLFLDSFPQNYTPVCKQHYVIRHLATINN
GSQGTPEVANEPFKIPSCCKCVLKPKTLGGS
>FBpp0379224 type=protein; loc=scf2_1100000004902:join(7688566..7688703,7688944..7689021,7689316..7689673,7689827..7690160,7690228..7690426); ID=FBpp0379224; name=Dwil\GK12039-PE; parent=FBgn0214050,FBtr0421118; dbxref=FlyBase:FBpp0379224,GNOMON:Dwil_gnomon_100_2305937.p,FlyBase_Annotation_IDs:Dwil\GK12039-PE,FlyBase_Annotation_IDs:GK12039-PE,REFSEQ:XP_002070412,GB_protein:EDW81398; MD5=cf3bec7f0aa6152933c54e2ea837252d; length=368; release=r1.05; species=Dwil;
MSDSLLSIMRNKARNHNDEKEMEVKTNNQQETQKGPHLTTPTVWHELPAEDIEARVLSIFKVSDGEGVMLFNTTTFSDDA
PPFMPIPTMLGDQPATASPTSTSTATATATATEQSKPSHKTTQSQSQPTQSQHYHQYHSLNHEEQSFKVQRSPDGKLNLV
FTDPLISLQTTQTMAQQPPQQPHTPRKPISDYRHRPSTVPIIDTGDHECVDGFNQSRSFCTKVNNYPDISALKGVLLRKF
PNLFIDEQPPTDVGLRMQDDELHLCNSRTRYLYPKLGQRLDLTWQYIVNTEELKQGILIEECEGENESCLFLDSFPQNYT
PVCKQHYVIRHLATINNGSQGTPEVANEPFKIPSCCKCVLKPKTLGGS
>FBpp0374602 type=protein; loc=scf2_1100000004902:join(7688566..7688703,7688944..7689021,7689316..7689673,7689824..7690160,7690228..7690426); ID=FBpp0374602; name=Dwil\GK12039-PD; parent=FBgn0214050,FBtr0416415; dbxref=FlyBase:FBpp0374602,GNOMON:Dwil_gnomon_100_2305935.p,FlyBase_Annotation_IDs:Dwil\GK12039-PD,FlyBase_Annotation_IDs:GK12039-PD,REFSEQ:XP_015032900,GB_protein:KRF99441; MD5=5da8e460b0c416b728dae041a793d9d6; length=369; release=r1.05; species=Dwil;
MSDSLLSIMRNKARNHNDEKEMEVKTNNQQETQKGPHLTTPTVWHELPAEDIEARVLSIFKVSDGEGVMLFNTTTFSDDA
PPFMPIPTMLGDQPATASPTSTSTATATATATEQSKPSHKTTQSQSQPTQSQHYHQYHSLNHEEQSFKVQRSPDGKLNLV
FTDPLISLQTTQTMAQQPPQQPHTPRKPISDSDRHRPSTVPIIDTGDHECVDGFNQSRSFCTKVNNYPDISALKGVLLRK
FPNLFIDEQPPTDVGLRMQDDELHLCNSRTRYLYPKLGQRLDLTWQYIVNTEELKQGILIEECEGENESCLFLDSFPQNY
TPVCKQHYVIRHLATINNGSQGTPEVANEPFKIPSCCKCVLKPKTLGGS
>FBpp0253110 type=protein; loc=scf2_1100000004516:join(3446528..3447500,3452241..3452359,3452866..3452990,3454830..3455342,3455410..3455566); ID=FBpp0253110; name=Dwil\GK23967-PA; parent=FBgn0225929,FBtr0254618; dbxref=FlyBase:FBpp0253110,FlyBase_Annotation_IDs:GK23967-PA,GB_protein:EDW75627,REFSEQ:XP_002064641,GNOMON:Dwil_gnomon_100_3566398.p,FlyMine:FBpp0253110; MD5=df67df350a9e635a448f7d4a828a4c34; length=628; release=r1.05; species=Dwil;
MALTNFSLPFGNLAQPWGVTLAPLHPIHQLASNTNNLLYSPADHQQQQQQQQQQQPQITSDINSDYFKNNPYGPPAGYPY
QSRRKQNSNAYLPPTGASASRNSVYHLQQQQQQQQQQSHQQSHVEANENTVSFQSSSSSSNANSQSTIHLTQSSSSGRSP
AEGSYTRYPGNNKQQQQQQQQQQQQPQQKQYFNAHGSASATFSKNSGSFSITSFGNSRQQPQQPQQPPAPPLQQQQPPHQ
PAQPRRPLQSVKPETQPASTYGVAAAEDNYPERAPGFTRVQAGQGSRTQVHAVLDYDVEEGEEDEELEDEDDEQGGNYYQ
GQAKDKQMNVTPIQGPIYLKNGSVPVVPLFSYPKLNNGSFLQIPIWWTALSVALGLDVRGDVIKGVPCIKRYHQLFCPTA
GNSYPIEKIERFIDDNKALMRRMYGDFEMNMEGNAGGGGVGGAGTDGSRQQAKVRKRRFIDEPDIFIPPGAYAAHAGKAG
DSYFGKLREKRQAAAGGSRNRAGGGGGGGGATSSNANRTPGGGGGNANGSSGTGRLDACESKIEIVTPYWASNSAGKIRA
IVNTQHFEQAIHQEVCSTTQTSRCEGECGCEQKYKWHRLLAYDPDNDCKGIFMDWFLFPSCCVCRCNP
>FBpp0378546 type=protein; loc=scf2_1100000004851:join(9678..10822,10887..11331); ID=FBpp0378546; name=Dwil\GK21083-PB; parent=FBgn0223075,FBtr0420429; dbxref=FlyBase:FBpp0378546,GNOMON:Dwil_gnomon_100_3952808.p,FlyBase_Annotation_IDs:Dwil\GK21083-PB,FlyBase_Annotation_IDs:GK21083-PB,REFSEQ:XP_002069222,GB_protein:EDW80208; MD5=c63e9a31b762d2ef361c1b048972bd66; length=529; release=r1.05; species=Dwil;
VDVLILIFLLFLVFDLADVSSGFGFDSANSCSPNGKISRRGRAQMLAAIPCDLGKQAFCNLPGSAYPWHAVRRFVHENQG
LMKRMYGDVRHISILRDEIQNNEVDMDDMEDTAERYSKDGGARGRNAKYLMHGREKDRDRERDDFVSYKGNDVLMEPHFR
PVSVTAATTTTTKDTTTTSAILSNSNSTEKQSTFTTAQPTKSTKNSTANPLPALAVADPETNSVYEKPDGSSTTASPKSE
TNKIGINDSLQLGLRNLTLDVKSEAMKLSSTTPASENVKLQSSEHLMKSKSSSTTTTSKTPFIVRRNITRSTPPVTTPMS
FSSFLSASTSTSAVLGQRRPLNTSTPAPMTSTAKPSLLREGQLFQDAMKQEPVSISSNMRGVNACPVKDEVVAPFWANNT
RGEVLALLNLYPFEQYVHWEKCTQEFKQMFCRDGCRCEQQYRLHRLLAYDPHNECRGIFSDWFRFPSSCICKCYNIPMEF
RATSRSPRSESSFDPNPIETAEAQVQRAIYEHATDDWYRPRDEFDYFEG
>FBpp0378576 type=protein; loc=scf2_1100000004513:join(70765..70785,73309..73344,73387..73640,73708..74025,74085..74718); ID=FBpp0378576; name=Dwil\GK21666-PB; parent=FBgn0223651,FBtr0420460; dbxref=FlyBase:FBpp0378576,GNOMON:Dwil_gnomon_100_3964948.p,FlyBase_Annotation_IDs:Dwil\GK21666-PB,FlyBase_Annotation_IDs:GK21666-PB,REFSEQ:XP_002062939,GB_protein:EDW73925; MD5=2fd628c10948f10b72df913ae25a77e4; length=420; release=r1.05; species=Dwil;
MDYRLLLKIISFLLLSHFGQQQQQPDVGGEEQPPEGYYAFVESPNAVPPRVRPPPYTFVNVDCKDVAAGRKSAVSVHNIC
GDLNKGQIPKNPLGQNVLGEPYPFELIRNQTLKFLSKTLPVLKADDTLPKVTQIIRDEPVEQLDNNNIDRHYPTTSTRIR
RSVPESVENNEYSYFDPALDEEQRNHQQEQQQRRAAEERKPRKFCDGGGVFCTLYRAIQGDSSPAVPAPTAERREEVGPI
RYEGPPTPCPAKVEYATPVFAKNYQGAWRYVVQIPYEGYFTQTVEVTRCIQARCHYLDGGCLSSPRWVSLLVAEIFYPNA
EDTVPISSTTPQTPSVQDFQAYQQYLQKRAGVATASDGTSSGAAGNSQASTPDAHCDGHDELGCFQVRLYYDWFLIPGSC
KCWRPDYFAKYVRRKSVADL
>EDAN008597-PA
MTFVRSCAVRVLLLVALAVHPLDSSPPCDHYGGPRCNYPFLPAPPGRTPSCGKGGNTFCEKIEHYPMQLIRYLIERWGYDYNTLLSDESRDEFTDRVPKPLPQLPTYHYGAPAHHPPHNYHAKVVPVYYPQSRLMSNYTGQQQQQQGYPDRRYRFDSPASTPYYTGPYLTTLLPGPYTPSESWWTRYSRAAEEVKQRTKRQSGGGGTAPAGATQLCPVTSSFVMPRAALNNRGNWMYVVNLNEVDDRYTQLVRSETCASNQCNGLCSIPNGYTSSCQQQYVQKRLIALEGSGDRLYTDVFWFPHCCICQIVPSNG*
>EDAN008106-PA
MPLVGPESELSYRSFKNYLDNDDSFFIAQHDKFQISSFAMIKTLRHLQIISLVFMNRSKNTLASFILPRSNPLIDRIERFIDENKALMKRMYGEFQMTPDYGSTQSRGPGPELFETKRSMVKREAGGGPGGTNAAPSQSYEGHPGSGDSYFASQARRTRQSSGTSSTGPTTSTPLRNNQSSESGRLDACESKVEIVTPYWASNSAGKIRAIVNTQHFEQAIHQEVCSKLLCCNFSKVQTKRCSGDCGCEQKYKWHRLLAYDPDNDCKGIFMDWFLFPSCCVCRCDPFDGK*
>EDAN006654-PA
LCSKYKMKQYHASFIILLAAVGSAFAYDEYSSACMRPGGRTSKAWTEPPCDFKNQGWCTSPGSAYPWHAVRRFVQENQGLMRRMYGEMRQISVLRAEYESNDVLYPGDGADFQLIRDGITKRYRPTVTESSSAQSSRRPSPSNRPIRSTTTTSTSTTTSTTARTTTTSTAPTTTTTSTSTTTTNSPIPSTEVTELLTEDTTEGSTTSVTADTTAVPTEGDVTTTEEEEDDDENDELELVDQVAEESETEYDEEEVAEETAGPNEALNKQQQPQLLKRGINACPVKEEVVAPFWANNTRGEWLALLNLYPFEQYVHWEKCTDENQQMFCRDGCRCEQQYRLHRLLAYDPRNECRGIFSDWFKFPSCCICKCYDIEFRLTSRSPRRGTGKSKKVKTKTKVQLAKEADAAEVPINGLEEHDGEIRADLQAVVHHADPPPHYRIGARKFPEAATMGPIDAATPHFYYQPLVSSPLSRRPREVK*
>EDAN018164-PA
MILRCVLLLVCLTLVTGDTSVRQQRIVRRPQDFSGPPRPGQPSASVRGGPSNSVPPRPNVSNIQKPAVQPPTSHRPTRGQLPSASNKKPLFRPNRPKPQVPLRANDKPQPQVEYGFKPINVASNGYVSSETSTIEVQNPKPVQQKTVTTVEIEKPLVINVQPLPPVATSFQNHNQQDSRAPVQYSPKQNIQHSKQQTQKPTFVESKPQYSDQAQNHQNFEFNGKRNAEQFSTNQQNFAKFENENKNKQINNDHIPRGPPQFNTQKVPVEASISFQNQQGTVSHVPRFQQGPQSHNQRGPFQDSKIINAGAQFQVQESKQTGHFIQDKNAPPNFFQGPPQFAGNFGHDLRAGPQFIHGNKFNGQGFPNFNQEKPPGPNVHFQVQHPRVPQHFGQEIKVVPQFAPPPQFTQPQFHQQQQLPPNFNQDPKFLSNNQFILQDPKLGTSVPVGAGLPVPHIQNQQLQAHYQIQDAYPPNLQQFPQFKIPPGQIHPQIFGQKNIVQNQDQISIPVGATFPFGVNPFLTKGVAQGQVFPVAHIAGGVPHFAPLPPSFQFAGQQAPAENVQQSLSKDKAEQEVSASQTLKLIAPAPETSAVSANKPKKTTLKDILAEDCSGAEEFGYCSSPPRYPTQQVSTILKQCAQKLQDLYEPESTPAHHISERANNDPWSWSTYENADGSDAATCESTAAIVEPGYARDSKGHWLVILQQQGSNLHQRVTVDVCAHEGGSCGCIQQYENKNLIAWDPDHPSQCPTLKPFKFPTKCVCPGEKTEV*
>EDAN008949-PA
MQRNPTAVSAMLSHESRLDLGERRQDDTENLVLGEEAGQTLCQTAVKYARPKRARNVAGRWNSPGEACHYLAQGVASQCVQLFSHHRLMAWDKEEGLHIDIF
>EDAN001948-PA
MLVWGAVLLVLLTSRGSAALQGARPQGQQDLLEPPEGYYAFEEAPNAEPPRVRRPPYLQSDMPCAGLGNVQPHMSINNLCGDLNKGYIPKNPITNSKDSAYPFDLIKNKTLDFFSKTLPILKADDTLPKVAKFQQPQAYYYKKSSGTVPQGPYLQRDRRAADEHEESDDSSRQGRKFCDNGGGMLCMLYKAFRGEPLASGMGAAERRDEQGADHHHSHPPGGNQLQDAPPATPCPAKVEYATPVFAKNYQGVWRYVVQIPYEGYFTQTVEVTRCLNTKCHYLDGSCMSSPRWVSMLVAELFYPDSYFPNKGQQWPARRPVNNEKPPPVHDFQNYQQYLQKRAGVNQAEPTSRILAATESSPAVTVVTPESSTQSSAAPAYCDGVDDLGCFQVRLYYDWFLIPGSCKCWRPDYFNRYTRRRVSQQQ*
>EDAN009915-PA
MRIDIGTFLAQVARDCSCVDLAASQSIVRGVNLGTVFLTCLPRLHSCTKRDKNVQALLQQCNVIVLFLAAWLQPLTSASPSNRSLQIFPSAPSTSSSSSRLGVEIGDEEADFEEDLEHERGGGHGGGGEVDHKVYGLSFGNRMGIKQMQQMLMREGRGIECCPSKTETTTPDGGINRDGLHVLLFRNDKVEQTFYEESCLPGVEDKPCYFLDRRMHNQSRCVQKRSFSYAMVLNPAYSEDDLLAEGSIFSQDPSSFNISNSKWMMDYIQVNSGCACEVLPKHRKKKHDKSKKPKNKRIDS*
>XP_026272593.1 uncharacterized protein LOC113202541 [Frankliniella occidentalis]
MKIATALPVSVALLILAVQVDAHPGTRHSRQDLRMLPANATGTPQDHALASGVVLQEASHDALQPPAQDPTSSTPSMTSA
SSGATTGPSRTTEVWRKLTTAGTPVGSPMGSAMGAPGGSPVPPIMGHDRTKLHPGLAPEQLGGEDSNIVFPSPPIKTEGP
SGQPKFDPFSRAPTGRAPACAKGSTFCTDIDNYPENYLQTMLRSATVGLGYREYFGNDVIAESNITQRIDANDENPLCPY
EETVVYPKVAKNKEDKWLYVVNQDHFVQGVRIETCLNSGTACQLAENFPYGYTTSCRQKYILRKLVALNPEGQTQTDMFR
LPSCCSCYVTRSNVSSRRSNMTPVKKAGSQKR
>XP_026280364.1 protein spaetzle 5 [Frankliniella occidentalis]
MSPSKRFWAQGPAPRARLGGRDLTSVPPCADAAATRHVPPYLRVPMQARDPPYDPPLCRSAPRKQGLAPTGRKPYCRSYG
GCYPRSPAPRPQPEYPYLPAPPGKTPRCAKPGATFCETADHYPARLVQYLIDRWAYDFNTLLKSEDPEEFNFRYPVTYGP
YGPSNNALLEGNGTGYSYRPAQTYGPPPHPGYPDRRYRLDVSQTSITYPPPPAPHHQQQVSINPTGPAAGPAEWARFRRD
ATRRRTKRQASGSGATTLCPTSSSFVAPQAALNTQGNWMFVANVPDQPADRQQRYTQFVRAETCVSSECNGLCSLPNGYT
SRCEQQFVQKRLVALGGGGDRLYTDNFWFPHCCVCQISAPQGG
>XP_026287328.1 histone-lysine N-methyltransferase 2D-like isoform X2 [Frankliniella occidentalis]
MRTPVLLVVALLLLAPCVRPEEGESTDRLDDFSDISLDDNESESAADLSHLSDDEFLAGDGDVPGRRPGEQPASSAAADK
SALMLRVMGAALKRPGMTQRFGQILPILRVMSPPQRLALVSLVMQQAMVPRDVPDPPLEMAMRLGATPDGSSNLTSQLLL
PLSADIAHIFRGTGLEDNVHQQGAPQPPPQGRSAGGHPYRPQMPRWRGAGVAPAAPAAMPPPLLGPRPPPPPPAPQEGAQ
TQRPQRRYGELDRQQPPPGPQGPPGVNRRNAHVPPSTDMVPPPPPGRVAPTTFRPFSAAPSTTTTGLLGDHHGCNLFSDT
VCASVDHYPEDAILASIHADKHTVDALLTDKLPPAQPPAVGRSVPLEAQRRQDDDYPSDSPQELDSQDGAEDTHLCPSVI
KYARPQRARATSGQWKFIVNTAEHTQTLRLEKCTRLEEPCQYMSDKVRSHCTQVYNYHRLLTWDRELGLHMDIFKVPTCC
SCQVIKSPFITSNSVARRPPSLGQVGQSFAGSQPVPSYQQQKQQQQQQQQLQQKQQKQQHLQQLQQQQQQQQQQQQQQQQ
YLQPITDYSHQHESVVASETGRPAHPQYALKPFSQQVEESRPVRDSVRDSLRDTGRDPSPTRTSTGSKPTWPFRRAATRR
PPVQQQQQGGQGHGPQYGLQTLEESPAPGDHLPQYPPLHHDYDYPPHAPQAGRRTGSVRNRTRVAPPQDDDPDDLTAEGT
QRRPVPVILSPEGAAVRVPAPALASAATSKRPPPPVLPPRLETYRPRATTTAATSTAATTTAAPIIIPTSTAATGIASAP
TKRVNYSYHPIIDFFRPLEKQMSAQEPRHGGHARPAALAAPPPGPPGPPAQQLKEVAEQRTAPDDFPLPGPSWSAQQGDW
NPITRTPES
>XP_026287337.1 histone-lysine N-methyltransferase 2D-like isoform X3 [Frankliniella occidentalis]
MRTPVLLVVALLLLAPCVRPEEGESTDRLDDFSDISLDDNESESAAADLSHLSDDEFLAGDGDVPGRRPGEQPASSAAAD
KSALMLRVMGAALKRPGMTQRFGQILPILRVMSPPQRLALVSLVMQQAMVPRDVPDPPLEMAMRLGATPDGSSNLTSQLL
LPLSADIAHIFRGTGLEDNVHQQGAPQPPPQGRSAGGHPYRPQMPRWRGAGVAPAAPAAMPPPLLGPRPPPPPPAPQEGA
QTQRPQRRYGELDRQQPPPGPQGPPGVNRRNAHVPPSTDMVPPPPPGRVAPTTFRPFSAAPSTTTTGLLGDHHGCNLFSD
TVCASVDHYPEDAILASIHADKHTVDALLTDKLPPAQPPAVGRSVPLEAQRRQDDDYPSDSPQELDSQDGAEDTHLCPSV
IKYARPQRARATSGQWKFIVNTAEHTQTLRLEKCTRLEEPCQYMSDKVRSHCTQVYNYHRLLTWDRELGLHMDIFKVPTC
CSCQVIKSPFITSNSVARRPPSLGQVGQSFAGSQPVPSYQQQKQQQQQQQQLQQKQQKQQHLQQLQQQQQQQQQQQQQQQ
QYLQPITDYSHQHESVVASETGRPAHPQYALKPFSQVEESRPVRDSVRDSLRDTGRDPSPTRTSTGSKPTWPFRRAATRR
PPVQQQQQGGQGHGPQYGLQTLEESPAPGDHLPQYPPLHHDYDYPPHAPQAGRRTGSVRNRTRVAPPQDDDPDDLTAEGT
QRRPVPVILSPEGAAVRVPAPALASAATSKRPPPPVLPPRLETYRPRATTTAATSTAATTTAAPIIIPTSTAATGIASAP
TKRVNYSYHPIIDFFRPLEKQMSAQEPRHGGHARPAALAAPPPGPPGPPAQQLKEVAEQRTAPDDFPLPGPSWSAQQGDW
NPITRTPES
>XP_026287320.1 histone-lysine N-methyltransferase 2D-like isoform X1 [Frankliniella occidentalis]
MRTPVLLVVALLLLAPCVRPEEGESTDRLDDFSDISLDDNESESAAADLSHLSDDEFLAGDGDVPGRRPGEQPASSAAAD
KSALMLRVMGAALKRPGMTQRFGQILPILRVMSPPQRLALVSLVMQQAMVPRDVPDPPLEMAMRLGATPDGSSNLTSQLL
LPLSADIAHIFRGTGLEDNVHQQGAPQPPPQGRSAGGHPYRPQMPRWRGAGVAPAAPAAMPPPLLGPRPPPPPPAPQEGA
QTQRPQRRYGELDRQQPPPGPQGPPGVNRRNAHVPPSTDMVPPPPPGRVAPTTFRPFSAAPSTTTTGLLGDHHGCNLFSD
TVCASVDHYPEDAILASIHADKHTVDALLTDKLPPAQPPAVGRSVPLEAQRRQDDDYPSDSPQELDSQDGAEDTHLCPSV
IKYARPQRARATSGQWKFIVNTAEHTQTLRLEKCTRLEEPCQYMSDKVRSHCTQVYNYHRLLTWDRELGLHMDIFKVPTC
CSCQVIKSPFITSNSVARRPPSLGQVGQSFAGSQPVPSYQQQKQQQQQQQQLQQKQQKQQHLQQLQQQQQQQQQQQQQQQ
QYLQPITDYSHQHESVVASETGRPAHPQYALKPFSQQVEESRPVRDSVRDSLRDTGRDPSPTRTSTGSKPTWPFRRAATR
RPPVQQQQQGGQGHGPQYGLQTLEESPAPGDHLPQYPPLHHDYDYPPHAPQAGRRTGSVRNRTRVAPPQDDDPDDLTAEG
TQRRPVPVILSPEGAAVRVPAPALASAATSKRPPPPVLPPRLETYRPRATTTAATSTAATTTAAPIIIPTSTAATGIASA
PTKRVNYSYHPIIDFFRPLEKQMSAQEPRHGGHARPAALAAPPPGPPGPPAQQLKEVAEQRTAPDDFPLPGPSWSAQQGD
WNPITRTPES
>XP_026293375.1 neurotrophin 1-like isoform X2 [Frankliniella occidentalis]
MSSRSAPPWPVGRAVAMLVLAATLDVVRSSHAPVSQVPSIVVLYSQSTASQTAQAPLAVPHGGHRQNLVSEAPRAAKHGP
AGPAAGAAGASGRTDAAAAPQGAASASQGDVLLRGRSPTPRCAQGQPFCLYDQDYPQERVHDILNTYHDDANTLYHALHR
YNPQELINRDNVTHNYRHRGHFACESEVAYLRPGWARNWKDQWVAVVNTDKFPQMVRVETCKFLNQKCEFLPPCYKSSCV
QRFAATRLLCVDPANPHQRPIIDVFEMPVACSCFVENFRFL
>XP_026293366.1 neurotrophin 1-like isoform X1 [Frankliniella occidentalis]
MSSRSAPPWPVGRAVAMLVLAATLDVVRSSHAPVSQVPSIVVLYSQSTASQTAQAPLAVPHGGHRQNLVSEAPRAAKHGK
ASGGREPLCCWTPRTDSRPAGPAAGAAGASGRTDAAAAPQGAASASQGDVLLRGRSPTPRCAQGQPFCLYDQDYPQERVH
DILNTYHDDANTLYHALHRYNPQELINRDNVTHNYRHRGHFACESEVAYLRPGWARNWKDQWVAVVNTDKFPQMVRVETC
KFLNQKCEFLPPCYKSSCVQRFAATRLLCVDPANPHQRPIIDVFEMPVACSCFVENFRFL
>XP_026294576.1 protein spaetzle 3-like [Frankliniella occidentalis]
MSYAMGGSSATALLLMILWTALSLALGLEIRGEVIRGVPCIKRFHQLFCPTAGNSYPIDRIERFIDDNKSLMRRMYGEFQ
MTTEYGPPAREVFETPASTTATGPPGGVPGAVPGAVPGAVPGAVPGAAPARRRSLVKREAGNDTVVDAEPPPLPPPDPVE
DTVRSAGDSFVNKIRSTRQSFRNNQSQSETGRLDACESKVEIVTPYWASNSAGKIRAIVNTQHFEQAIHQEVCAKPQTKR
CTGDCGCEQKYKWHRLLAYDPDNDCKGIFMDWFLFPSCCVCRCNP
>XP_026282479.1 protein spaetzle 4-like isoform X2 [Frankliniella occidentalis]
MSATECNISAIMTPLWIACLVSAGWVAGAQAYDGYSACPKSYRSVRHRAQLPCDFQSQSWCTVPGSAYPWHAVRRFVHEN
HGLMRRMYGDERHISVLRAEIESNDVELVRDPGWHLEDDVKRRYSAKPHFRPANRNHQQQQPPPPPPVPPAPPEPVASFA
PSPTAASTATTTTSPTTTTSTTPSTTTSTAASTTASSPATTSSTGAPSTTTSATSTEPPSEPLGLYNGRIHPHLINASHL
FSTPSAPSSSSSTTASPTTSSAAPDTTVGDWSTEDTTFTTLPVSSSSTTSTTSTTSTTTTTTTTTTTTSTTSTPTPSTTS
TESDEELVDVEDNVADEPDGDDDAGSSAQQETLFQDADHLPGPDAAQQPGKPATPLMKLRGVNACPVKEEVVAPFWANNT
RGEVLALLNLYPFEQYVHWEKCTHEHKQMFCREGCRCEQQYRLHRLLAYDPNNECRGIFSDWFKFPSCCICRCYDLPAEF
RFTSRSPRTPVLRAPSPSRPRPPAKDWYRLQASGGAG
>XP_026282478.1 protein spaetzle 4-like isoform X1 [Frankliniella occidentalis]
MSATECNISAIMTPLWIACLVSAGWVAGAQAYDGYSACPKSYRSVRHRAQLPCDFQSQSWCTVPGSAYPWHAVRRFVHEN
HGLMRRMYGDERHISVLRAEIESNDVELVRDPGWHLEDDVKRRYSAKPHFRPANRNHQQQQPPPPPPVPPAPPEPVASFA
PSPTAASTATTTTSPTTTTSTTPSTTTSTAASTTASSPATTSSTGAPSTTTSATSTEPPSEPLGLYNGRIHPHLINASHL
FSTPSAPSSSSSTTASPTTSSAAPDTTVGDWSTEDTTFTTLPVSSSSTTSTTSTTSTTTTTTTTTTTTSTTSTPTPSTTS
TESDEENLALRGAQLVDVEDNVADEPDGDDDAGSSAQQETLFQDADHLPGPDAAQQPGKPATPLMKLRGVNACPVKEEVV
APFWANNTRGEVLALLNLYPFEQYVHWEKCTHEHKQMFCREGCRCEQQYRLHRLLAYDPNNECRGIFSDWFKFPSCCICR
CYDLPAEFRFTSRSPRTPVLRAPSPSRPRPPAKDWYRLQASGGAG
>XP_026288997.1 atrophin-1-like [Frankliniella occidentalis]
MFPLLVAVLLAAPRSSRSQDPSALLRHRPGPTASWPAQQAEWDPGPGGRQEDDAVDRAWTATPVDSAAESGGREAGRQLD
ETADRDPGTETSEDDDVGEKGEGQAVQDDDDDDDGQQPGEQRALDIPLTAGDSEATASEMLPVPAPLSMGGRGPPMTLSL
EDMDYLTILRPPQPPRRAGGAKHNKRKSNNNSNKNTKAGVKHATKTKPGGGKGRPKAPPQQPPAASTSYGPPPPPPAAPP
PDSYAGFLGYDAPPPYGYGFGPYPRYPDPVMTLEYQQATSYPEEERFRPLPPLKGPAPMAPAPMTSPAAPAPPVAGTSPS
LLPTSPLAPTGAPTTYPYMAYHHRDYTSASSGTGAGAPQDQKAAGAVQVSQSVSAGEHHSTYGGWPSSAPGAPSSSSAAT
SSSASAAAAALGTGLAPADAAAARKATLKDILAQDCPGAEELGYCDSPPRYPMQQVSEAIERCSELLDHMYAPPPEDREA
EGDTEGEGACQSVRRSLRPGYVRDVSSGRWLVALQARGRVVQKVSVERCSAPGRACARLADSKCARNLGFRNGARATACD
QRTALVPVLTWDPEAPAACPRLKMARFPVACVCRMLQ
>XP_026289428.1 collagen alpha-1(XI) chain [Frankliniella occidentalis]
MDITLFTLVLCACAGGVLAVVSSPASLQGGGPRGGPAGAPPDPLLEAPEGYMAFVEAPNAEPPKVGPPPYVFVDVPCPGL
AGPSASKKSLNNLCGDLNKGVIPRNPMRPTPNGTPYPFELIKNKTLEFFSKALPILQADESLPKVAKSAEGAYYSSPSSN
RVTRSVPDAAPEAAQGRSSSRQGRKFCDNGGGVMCMLYKAIQGEPLGALGALGLTGGPQRQSGPPSGGPGPGAPGGPERR
EDGGGAGPWGHGGPLGGPPGGGGPMGGPAQQGQQGPGPHMGYEGPPPTPCPARVEYSTPVFARNYQGVWRYVVQIPYEGY
FTQTVEVTRCLQNKCHYMDGACLSSPRWLSMLVAELYYPDAVLPGRDQRDHPHRDSDHQNSPQYLHKRSIREAPMASMAA
GNSTGRATSAAASPASTHCDGVDEIGCFQVRLYYDWFLVPGSCKCWRPEYFSRFVRRKQPSADL
>XP_026280851.1 uncharacterized protein LOC113208176 [Frankliniella occidentalis]
MQALLRKEGGEEGREVDCCPSVMDVTQPKGGRNEDGMYVELYMGNNPYNETQRFYEFSCRKDVLDRPCLFVDRKLRNQSR
CVQKYSLQYAIVRADEHDPTSNTFFPNGPSGWKLDYIKLRSGCSCVVKPKRQGKGYKGHGSRERALAGPSLGGVNEDPLD
NT
>GBRI011172-PA |protein_coding|Scaffold169:2596:5703:-1|gene:GBRI011172
MPWLSLEVIMEREPFFGNRLYIDIDRLVSHLLLINCDTDDVFIRNGRSSYIDSNNYRPDNLYRLPEAKHDGGEEEFETKN
PPLAHIYLHHQRHISPEIDETIKQVFKLSSEPRLSSFNPTANTDLNVGAFTRNRDSPILFPTDEPNKKSPFLVDITECLE
QGKTFCTKVRNYPELGHLENILKREFPNVELFFREDLESPQNISQRMNFEPFEEFLCKSREKVIYPEAAESKSSNWSFIV
NNPNFKQGIRIEECESEGSKCNSLLSLPKDYYATCKQNFIFRSLVAVTPDGKLINDHFKMPSCCKCVIKQIKN
>GBRI006305-PA Neurotrophin|protein_coding|Scaffold12:1551836:1555735:1|gene:GBRI006305
MNYCLWMFLSCLLFTFLSSFIFWFCFCFVKMSQSFRFHYWSLLLYTVCVACTSQEDLMDFDFSNLKEIDWNYDTSSDINN
DRNKKPAKIDENLVRFNEEDDLELNENQVNPFDWREKVLRNALSKALTNKSLRQKFVEVMPILRVLSKQQRLALSALISA
QINAKKGQELKLEQVRLMFGDDKNLLIPIVYDIANLVRNSAKKYIKFNYDIKDLADFSKPKSSAYTAKRNINLSSAELKE
EESNTGILTFHFIKENDDRENDSLEGYLGDVPHDILDPKSINEELQTVDDNNSQDLTPAYEVVTIAAEMTGITDPMDINY
ELQRQMNSSRRRRSLESRQFVHKLTRAIPISIDGQDFLRTSYGRSLKLNTTIFAQPKDNNQLTSSSIENSKSQETQKGQN
EDSKLSLEAYQIIEDLALADLNGTEVEEDVEESDDSLDKATEIEEVVETSNKNSDEVLPKPEELIGGPRYRIRKPIPAKI
VVAKRKRVQVRARPKEEPTIILGAVPPPRNCERFTASMCIKTDDYPIDQIMGSIRRHRNAMVALLAEYNEKWNSIDTGED
FDDYTFTKRRREDENTPGGGMCQSIVRYARPQKARSASGEWKYIVNTGQHTQTLRLEKCSNPQESCSYLNQNYRSHCSQV
YNYHRLLSWDKNRGLHVDIFKVPTCCSCQVDGYRQKFPPLAGLKQDFGQTYKGELYHDDLDYNSEDDDEDDDFGFSYHKH
DSTFDANELLLGSNKVRNKVPSPTVGSYLSPPGKTHYEPKYTFDPQRDTASIIVKPSLVATTSKNNYLREFTRRRPHKSF
NEPRADQEYSPSEPHLEREVNIFGTPIAKGDSTHQKRKPIYSVPYIASNSSHSGSTISTSTSRDSWIPSVSPTAITASTG
TIHPFIPTSSFTSYQSRIDTNAYQKPSTITTISTSSKTISDRSITAASLPQQYYTTRSTNVRLSDGDVFKPKTRFRLPYT
IAPTLTTSKANTISETTTTTSASSIKTTESAKTTSQRPDIYALNPELFNNRHRLKYNISSIQSSTSAPAPKRINYNYHPI
IDYFEYNRRVTAQNVISTPHSPISNSGKRTENPIPDNDSTRSHYYAHNTPRAVTVNAYKPKHTERRIGYGADGDSRNVGV
LNYINNSEISATSVNPSAGQEVTDIWHPVVVQEF
>GBRI007439-PA spatzle|protein_coding|Scaffold138:534179:548223:-1|gene:GBRI007439
MRLPKSSTAIVLNKSGTMKSIIRFIRSYADFYLVYVILGFISFAVSTSISQPSCGLYGAPPCRFLPAPSGQTPSCARPGK
TYCEHIDNYPTLLIKHLVQKWGYEAKNLIVDETWDDFSAVAWHNTPVFYDPAYIFSQRNPDSNGQSFSGYNYEMSPFGSG
DSTRNYNDDPSLLPKTSTTERPTYLLYTSAGQRLNIKKNQVAAFDSNGKTTPNNRASWLKRIVRDLSENSPQGTKVNSHL
ITDNLEENNPYKPTRDVSSNMDFLDIMDADRITKTRAKRQSPWQTTLCQTTSQFLTPQAALNSQGNWMFVVNEGSTARQM
VKTELCASSTCSNLCQLPNNYSSRCEQKFVQKRLIALQGNGQNLYTDTFWFPSCCVCIIANK
>GBRI000676-PA |protein_coding|Scaffold0:1781143:1792862:-1|gene:GBRI000676
MRTYSEQIYKKLIKNFTTTESTFSGLDYSYIDINGAKKSSMPTVTPIQGPIFLKNNTVPVVPLYSYPTLNNGTLIQIPIW
WTALSVALGLDVRGDVIKGVPCIKRYHQLFCPTAGNSYPIDKIERFIDENKALMRRMYGDFEMNMDSGGPKQTKKRKRRF
IDEPDIFLPPGMLPSVIREDDAVDEHMEEAGESYFGNLRNKRQSNQAGNRKAKQTNSNGSRSSGSGRLDACESKIEIVTP
YWASNSAGKIRAIVNTQHFEQAIHQEICSKAQTPRCQDDCGCEQKYKWHRLLAYDPDNDCKGIFMDWFLFPSCCVCRCNP
>GBRI043583-PA |protein_coding|Scaffold91:636725:637427:1|gene:GBRI043583
MFREILTFTLFLSFDLIYLFNHSYMTINAENQSSINPELMECLEWDHGFCVKMLNYPNLDQIEDELINEYPQLISTIDDD
LIDDEIEPRADIHSEFLCKSHKRIIYPLIQKTETGWLYIVNNERLRQGVLVEECDLQDSQCNSNSPKTSCKQFYIYRKLV
AMTLKGEKLASDFQIPSCCKCLVEYSLMTND
>GBRI003212-PA spatzle|protein_coding|Scaffold109:169800:171707:1|gene:GBRI003212
MKQSRKGRAQILTAIPCDLTKQAYCVLPGAAYPWHAVRRFVHENQGLMKRMYGDVRHIAILKNEILNNEIDIDDIEIASE
RYSRDAYRDSRSMNFMSNRDDVDNFKSNDILREAIVLTSPSTTADTTTSISIEANKSDNDLEKVSTTLKVSSKIPTSDNS
VVKEIKDNKYEFSTISKDLNENLEFTTKLSFGNNGNDGESTTITIENKEDTAANSVYDALKDTSVNEDFKTGDNIHIVES
PQLAEFTAAVAPLIHTTESSINLSTATITTTKAATTTTSIPTITTAKPESVAERIPLKQLRKPFVPSSQRYRPSQHLVKI
NSTISAKLKLKISPTESPGNKSFTTRSNQTVSSPNDVYASTVPGTTTPSSTQTSTTKTFPFKYNKNYNRFNTSQYHKYAS
SGNPASTSLLPSHAELLLGEKVRKPSISNITPSTLVSPHKPMIHDGQLFQDTMKHDPPVHMRGVNACPVKEEVVAPFWAN
NTRGEVLALLNLYPFEQYVHWEKCTHEHKQMYCREGCRCEQQYRLHRLLAYDPNNECRGIFSDWFRFPSCCICKCYNIPF
DFRTTSRSPRSEGSYNSDNRHPIEVAEEKVKNAIYEHAAEEWYKPKEEFNFYEG
>GBRI020666-PA spatzle|protein_coding|Scaffold26:570532:578525:-1|gene:GBRI020666
MENRLILKILCFILLAGVSASQTTQIDYGEEPPEGYYAFVESPNAIPPKVRPPPYTHVNSNCKNVAHGKKSSVSVNNICG
DLNKGQIPKNPMRQNVLGEPYPFELIRNQTLKFFSKTLPVLKADDTLPKVTQIIRDDPVETLDYNNIDRHYPSRAKRQIS
LDEVKGEVEHHDYGYFDPALDEEIKLKQQQEQRKPRKFCDGGGVFCTIYRALQGENSPSPTAAALTAERREEIGPIRYEG
PPTPCPAKVEYATPVFAKNYQGSWRYVVQIPYEGYFTQTVEVTRCIQARCHYLDGGCLSSPRWVSLLVAEIFYPNAEDAG
SLTSTTTPTPSVQDFQAYQQYLQKRAGVATASDNTNVSDNNVNTDQHCDGHDELGCFQVRLYYDWFLIPGSCKCWRPDYF
AKYVRRKSVADL
>GFUI043222-PA |protein_coding|Scaffold657:35014:42640:1|gene:GFUI043222
MKIESRKLMNTNLRRRFLSMARFFALLLPTFLLFTKLCTINCYNKEALARNGRSNHYRPVNLYRLPEAKYDDKEEFKTKD
QQLSPTEVEARIKNIFIVPSEPQLSSFSPTADTDLIPAYTGNRDSPVLFPANGPNKESPFSVDVNECLEQGKTFCTKVRN
YPKLEHMEDTLKRDFPNVELFFGEDIEVPQSIMPNINIDPFDEFLCRSREKIIYPQAAESKSSNWSYIVNDSNFKQGIRI
EECEREGSQCNSRLSVPKGYHATCKQNFIFRSMVALTPKGKLITDHFKMPSCCKCVLTQTKN
>GFUI043223-PA |protein_coding|Scaffold657:14850:27416:1|gene:GFUI043223
MAGWAPLINCDNEEALARNGRSSYIDSNHYRPDNLYRLPEAKYDDKEEFKTKDLQLSPAEVDARIKNVFILTSEPHLSSF
SGSSVIVSKSEARFNSYREIMHEDQSKPLARSTTDPFTSNLMNIFKVQRNPDGKLSFAYDKFLPLQPTASTDLNAAYTRN
RDTRKLCHFIVSLPILDFMVSLNVLAISFPTDEPNKKSRFSVDVTECLEQGKTFCTKIRNYPKLGHLENILKREFPNVEL
FFGVDKDVPDNITQRMNVPFEDSLCKSHEKIIYPEAAESESSNWSYIVNNPNFKQGIRIEECENEGSQCNSMLSLPKDYY
ATCKQNFIFRSLVALTPDGKLISDHFKMPSCCKCVINCDTDETSTKDNGEEELRTRNPQLSRTYPHERHRRHISPDEIDA
AIRKLKLSAKRIVLQEIYRKTVHYARAE
>GFUI044820-PA spatzle|protein_coding|Scaffold6:458372:469862:-1|gene:GFUI044820
MLEMLDSPEGLILGFISFAVSTAISSPSCGLYGAPPCRFLPAPPGQTPSCARPGKTYCEHIDNYPIYTAVVLNKRETMKS
IIRFIRSYIDFCLIYVASIYIHIKRVIYLKSNQCDFVYNSQILGFISFAVSTAISSPSCGLYGAPPCRFLPAPPGQTPSC
ARPGKTYCEHIDNYPILLIKHLVQKWGYEAKNLLVDETWDDFAAVAWHNTPVFYDPAYIFSQRNPNGNGQTFNGYNYEMS
PFGSGDNMRNYNDDPSPLPRTSTTTTEGPTYLLYTSAGQRVSIKKNQVAAFDNNGKTTPNNRATWLKRIVRDLSKTYPTE
IKVDSHLIIDNLKETNSYKLARDVSLNTDFLDIIGVDRSTQTRVKRQSPGQTSLCQTTSRFITPQAALNSKGNWMFVVNE
ASTARQMVKAELCASNTCSNLCQLPNNYNSRCEQKFVQKRLIALQGNGQNLYTDTFWFPSCCVCIISNN
>GFUI041170-PA Neurotrophin|protein_coding|Scaffold5:1775958:1783145:-1|gene:GFUI041170
MHCIQNVNKSNPRGCLRLTYLIRMSQSVRFHYWSLLLYTVCVACTSQEDLVDFDFSDLKEIDWNYDTNSDISNDRSKKPA
KINENLVRFNEEDDLELNENQVNPFDWREKVLRNALSKALTNKSLRQKFVEVMPILRVLNKQQRLALSALISAQINAKKG
QELKLEQVRLMFGDDKNLLIPIVYDIANLVRNSAKKYIKFNYDVKDLADFSKSKTSAYTAKRNFNLPPAESIEEESNIGI
LTFPLIKENNDHENDSLESFLANGSQDVLDPKSINEELQTVDDSSPQNLTQAYEVVTIAVETAEIADPLDINYELQRHIN
SSRTRRSLESREFVHKLARSMPIAIGEEDFLRSSYGRSLKLNTTIFAQPKDNNQLTSPSIENEKFHESQKRTDEDSKLDL
EAYQIVEDLALADLNGTEVEEEDVDETDDSLDKGTEIEEVVDISNKNPDEVLPKPEELIGGPRYRIRKPIPAKIVVAKRK
RVQVRARPKEEPGIILGAVPPPRNCERFTASMCIKTDDYPIDQIMGSIRRHRNAMVALLAEYNEKWNSIDTGEDFDDYTF
TKRRREDENTPGGGMCQSIVRYARPQKARSASGEWKYIVNTGQHTQTLRLEKCSSPQESCSYLNQNYRSHCAQVYNYHRL
LSWDKNRGLHVDIFKVPTCCSCQVDGYRQKFPPLAGLKQDFTQTYKGELYHDDLDYNGEDDDEDDDFGFSYHKHDSTFDA
NELLLGSNKVRNKVPSPTVGSYLSPPVKAHYEPKYTFDSQRDTASVIVKPSLAATTSKNNYLREFTRRRPHKSFNEPRAD
QEYSPSEPHPEREVNIFGTPIAKGDSTHQKRKPIYSVPYIASNSSHSGSTISTSTSRDSWIPSVSPTAIAASTGAIRPFT
PTSSFTSYKSRIDPNAYQKPSAISTITTSTKTISDRSITAASLPQQYYTTRSTNVRISDGGVSKSKTRFRLSYTIAPTLT
TSEATNISETAATTTTTTTTTATNASSVKTTESIKTTSQRPDIYALNPELFNNRYRLKYNISSVQTSTAPPSPKRINYSY
HPIIDYFEHNRRVTAQNVISTPHSSVSNSGKRTENPIPHNDSTRSQYYAHNTPRAVTVNAYKPKHTERRIGYGADSDGRN
VGILNYIDNSEISATSVSPSARQEVTDVWHPVVVQEF
>GFUI028070-PA |protein_coding|Scaffold360:90266:91303:1|gene:GFUI028070
MFRELLLTSFLFFNLCWGSNRLNFVDELYRNYGEEIRAIFNISNATEGLVLFNTSYITVFPNKEAIRIQEETVDPFECLE
WEQQFCTKVSNYPKLDKFVKLFESKYPQLKMFTDKNHVEDEIEKRMLPYKEAICNSRYKIIYPEAMHTNDGWLFIVNNEQ
YKQDLRIEECEPEDEQCYYEASNLPKGFNAVCKQHFIEKVLVAMTMYGDVITHHAQIPSCCKCVIEEDFSKTDL
>GFUI031915-PA spatzle|protein_coding|Scaffold41:347993:366253:-1|gene:GFUI031915
MAVTNFSLPFGNLSPNLAPWSPSVSPLHPVHEQLAAGSNNLLYSPAEHQQQNEGLPPPPGSDIYKNNPYAPPQQVQTTSY
QFSQNNSNGRRKNTYLPPIPPPGAINTQFQQVPQQQQFPHHSQQVQFSHIDSQTQTQQQTANKNAFQTGIASSASASYAS
STTASNTRTYGEGSYSTMTQKQSQNIHHRQQEQKYFNIFNTPNQQQQQHQQQHQIRTSTGNLTPRAQTNRNYSFEHEKKT
PAYDVSANAPELESYVNKSPNEGSKQKPSFNSDNDGNKPYPERPPGFTRVQAGQGGRTQVHAVLDYDLEEGEEDDYYDVQ
DQGELVNKDGAKKSSMPTVTPIQGPILLKNNTVPIWWTALSVALGLDVRGDVIKGVPCIKRYHQLFCPTAGNSYPIDKIE
RFIDENKALMRRMYGDFEMNMDNGGPKQQAKKRKKRFIDEPDIFIPPGVLPSVITENDRLDAHAEETGESYFGKLRNKRQ
NNQAGSRNAKQTNSNGSRSSGSGRLDACESKIEIVTPYWASNSAGKIRAIVNTQHFEQAIHQEICSKAQTPRCQDDCGCE
QKYKWHRLLAYDPDNDCKGIFMDWFLFPSCCVCRCNP
>GFUI028068-PA |protein_coding|Scaffold360:88577:89270:-1|gene:GFUI028068
MILWLNAKNVTHKDSIECLEWDHGFCIEMANYPNLDNIEEALIKEYPQLIMDTDDHYFIDDETELRGIVYMEPLCRSSKK
IIYPQMQNTDIGWLIIVNNEKLKQGLLIEVCDDIDAPCSSIKRGSTKKPICKQVYIHSRLVAMTTTGETLTHEFQIPSCC
KCFRDRWETDDI
>GFUI007068-PA spatzle|protein_coding|Scaffold133:558770:560669:-1|gene:GFUI007068
MKQSRKGRAQILTTIPCDLTKQAYCALPGAAYPWHAVRRFVHENQGLMKRMYGDVRHIAILKNEILNNEIDIDDIEMASE
RYSRDAYRDSRSMKFTPNRDDFNNFKSNDVLREAIVLNSPSTTAATTISTSIEANKSDHDLENVTTTFRTSSKAPTIDNG
PAKEVKDNKYESTTVSKDLNENLEITTKLSFDNNDEEITTIMVERKGDTAANSVYDALRYTSVSGEFKTGDNIHIVESPQ
LAEIEPGSTSTNSTTDSSINLSTTATTAKATTTAKPTPTITTAKSEIIGERIPLKQLRKPFIPSSQRYRPSQQLLKVNST
ISAKLKLKISPTESSANRTYIIRSNQTAASSTDRYMSTVPGTTTSASPTQTSTVRASPFKYNKNYNRLNTSYYHKYGGSA
NPAATSLLPSHAELLLGEKVRKPAILNVTPSSLVSPHKPLVHDGQLFQDAMKQDPPVHMRGVNACPVKEEVVAPFWANNT
RGEVLALLNLYPFEQYVHWEKCTHEHKQMYCREGCRCEQQYRLHRLLAYDPNNECRGIFSDWFRFPSCCICKCYNIPFDF
RTTSRSPRSEGGYNSDTRHPIEIAEEKVKNAIYEHATEEWYKPKDDFNFYEG
>GFUI003203-PA spatzle|protein_coding|Scaffold108:192179:198834:1|gene:GFUI003203
MENRLILKILCFTLLAGVSASQTTQIDYGEEPPEGYYAFVESPNAIPPKVRPPPYTHVTSNCKNVANGKKSSVSVNNICG
DLNKGQIPKNPMRQNVLGEPYPFELIRNQTLKFFSKTLPVLKADDTLPKVTQIIRDDPVETLDYNNIDRHYTARAKRQIS
EDEVKGEMEHHDYGYFDPALDEELKLKQHQEQRKPRKFCDGGGVFCTIYRALQGDSSPSPTASAMTAERREEIGPIRYEG
PPTPCPAKVEYATPVFAKNYQGSWRYVVQIPYEGYFTQTVEVTRCIQARCHYLDGGCLSSPRWVSLLVAEIFYPNAEDAA
SLTSTTTQTPSVQDFQAYQQYLQKRAGVATASDNTNVSDNGANIDQHCDGHDELGCFQVRLYYDWFLIPGSCKCWRPDYF
AKYVRRKSVADL
>HMEL015756-PA pep scaffold:Hmel1:HE671527:57709:59519:1 gene:HMEL015756 transcript:HMEL015756-RA gene_biotype:protein_coding transcript_biotype:protein_coding
MSRKNLTKFNKDMLEVPQIAERIGPEDESIELCSSVQRLYAPRAAKDINSEWQVIVNDKQ
NPQQTNTNLACSSVAFFPPGYESKCIQKYMLRTMISMNEKKEPVERPFQVPSCCSCVVKQ
VS
>HMEL015997-PA pep scaffold:Hmel1:HE671544:24439:34858:1 gene:HMEL015997 transcript:HMEL015997-RA gene_biotype:protein_coding transcript_biotype:protein_coding
MLAIGIVFLVCAQGLHTTLAAAAKHPAEEVAIRYPGPITANDDVPDSCKHKTYCTVKPKD
YPQEKFNDMLKGYRGPRRLRRAANGNTGSKLPRDEAFESKPLPQPSMIVELKNRQGDPDD
EDNCESDVTYEPLYRVREKRYDPWRTVVQAPDQDFVQRVRIESCKNPDAPCFKVFTPVPE
YVTFCKQKVNTWEVLVAKGNNETEFIKAELPVCCSCHYRPVDFVTRFGKPKQ
>HMEL015757-PA pep scaffold:Hmel1:HE671527:63506:65966:1 gene:HMEL015757 transcript:HMEL015757-RA gene_biotype:protein_coding transcript_biotype:protein_coding
MANTSDVAILVPVIILILVQITNVSTTSESDGTIISWKGVEGLSEDRTLSPNVTDDCIRN
RFCGRVSNYPTKIARWALEQLQEKGVTGLMERAHQSPNNIDILYTACNISEEIIYPRAAE
SSDKKWFFILNLERRLYQGFYTNRCSSDEAPVVQQMLSKRAKSTQEYALRTMIYLDIENE
TVAKKLFYVPVRCKCEVLCTD
>HMEL005137-PA pep scaffold:Hmel1:HE669906:25141:40472:1 gene:HMEL005137 transcript:HMEL005137-RA gene_biotype:protein_coding transcript_biotype:protein_coding
MASVKLYLLISIFLISAFADEDLKDFEFSEPHELLIAQESRNYETIVAPPVRILKPNGIT
NSHRPQYNLDSIEDFYLETTKRPLIKNYKSKKNKEGMIRDAVLKALERKDHVGKFAQILP
IIRAMSGNQRVALASLVASQVTTPPGRQPLSFSQVRSMFNNDTADLMLPILLDTANLIRR
SMRPGKEPREVRLPQTMMQRRSYIHDTSDEEFDTGTQESTTTQTIIQKYRDFRNRSQRIP
YTKLNTTKTNDKQIQNNTTQLSDNLKVTDLSSDDNRNLTRSSFSSTEATKLKYENINRVL
DNTTLDLTVDATNMTLIQDMPVAEKLRSVNRFTDRKGNLIRRGIYSKPPTVTRRTVEPAI
SPIRRRPTPARTLTASDQAKCELFTNSLCLHSDDYPTDAIVQSIRRNKAAAGALLADFKE
PGEGSIDGITAEQEEKYTAEHYLVSNRKPKDSCTYLTDNFKSKCVQVYNYHRLLTWDQQN
GLHMDIFKVPTCCSCHIEGYSVSFPPLGHRVHETSSEHFPGEDLSSEHVNQAFESVQSSV
QRPNVKNPSFINKLEFPFTDNSIPDFNKAKLNDEDLNNLPPMDSYGNTYFPDSFNQASSV
RNIKRPLRNPIGVAVDSITLPSYLEPPSPSPSFPSKESIKYKIDQYKRRPNRRPIRKKIS
SGPEDLISSGSSAIGAILNDSPDEEFEEEFDQTDLNINKFNPRATIAPKLHAVTDKTPDQ
SKSRDDTVKKINYNYHPIIDFFNGEKSDSIDREDTAEAYVSTDSEWKPISPSDKNTNSIL
RKKHK
>HMEL015759-PA pep scaffold:Hmel1:HE671527:73618:76938:1 gene:HMEL015759 transcript:HMEL015759-RA gene_biotype:protein_coding transcript_biotype:protein_coding
MARTGEVVVLFCLFQVMWTKSFQNGRKSISEECRLYKICEHVDDYPVELARKLITELKSQ
GVFFDKEEEEPEISLTSRFGNFDDDVTSLCKYKTRTYAPKSLPNEHGIPKNILNDDTNPT
YTFTMQFCQDKNPIKCSNSNSSESPFPMGYTGVCIQRYMSRRLYYINEQNKTAIENFPIP
TTCVCGLKVDDK
>HMEL012717-PA pep scaffold:Hmel1:HE671287:5808:9119:1 gene:HMEL012717 transcript:HMEL012717-RA gene_biotype:protein_coding transcript_biotype:protein_coding gene_symbol:SPZ-A
MRPPVPHQAGEGRPRRALRPEQAELLHHAREQLPLARYSEGLMRRMYGDERHIAVLKAEL
ENFIDDDDDDDDKSEDFTEELIKTKMLYTKKGHGRAMKDKPHFRPIQSNSEKQKKVDTEI
LKVKLLDNAINSTNIKENENKTEVSNNDTLNDDKGISYKTKLESIANIEINNLDPDVITL
EAVIKQSIETNSVYTNFSGTSKSEPLAERKNNTDRNMTTTAEIINSTDTIEQYDDITTES
GKDIWKSSDTSTLPPTLLFSEHEKVKVDRVDNKDNDKKEELHPKPVQETMRPSVIKLRGA
CEQQYRLHRLLAYDPRNECRGIFADWFKFPACCVCRCYDVPLEFRARSPRILHPQYDEDV
KRLIYEDVARDWYSTSYGEDDDDLY
>HMEL017429-PA pep scaffold:Hmel1:HE672065:168526:175615:-1 gene:HMEL017429 transcript:HMEL017429-RA gene_biotype:protein_coding transcript_biotype:protein_coding
MGNASRVRRAPQPHHSHRVLTDDELDATAAWKRSHWREMQTILRKEGSQKDVVECCPSVI
EMVAKKGGRTPTGLYVELYEDGENKQRLYERSCAPEVVDNPCRFVDARLYNQSRCVQKYS
YSYALVRYSSATDMQNYRPEGHFSVPGSGGWSMDYVRVRAGCECQITPTKRKNPHRKRLE
RHRQRKRNRRLEEEDDT
>HMEL005873-PA pep scaffold:Hmel1:HE670311:34508:49928:1 gene:HMEL005873 transcript:HMEL005873-RA gene_biotype:protein_coding transcript_biotype:protein_coding
MAIVRYLIYLTLASLCVSEPAVEPKTEDAQDSEEPPEGYYAFVESPNATPPRFCMLYRAI
NGESSGPERREDPGVVPHGGPAGHGVPAGPAGAGGPRYEGPPTPCPARVEYATPVFARNY
QGVWRYVVQIPNTNKQTRGLEKVILQKNPHTVMGMMNWDAIR
>HMEL013360-PA pep scaffold:Hmel1:HE671342:128175:135809:-1 gene:HMEL013360 transcript:HMEL013360-RA gene_biotype:protein_coding transcript_biotype:protein_coding gene_symbol:SPZ-B
MRFDVLDVILICTYLVVQAGFKNIIWAARGGAGYNCPYGQNCAFEPAPPGRAPSCAQPGL
TYCLHPEPYPETLLSDESRDDFDSNKKGSYPYGYGPNSLPHVDQISLVDDSLFHKDYNTK
FHTKYNQDIYSDKTPLQPPSIAGPAPYNLKAYQASNYSKFGFQGYQSNPYWNPSEQFGYD
NRRLRQNNENLNVYNPNYFNPQHYQNYDSDWLRASSGVTQYNPSEWWKYISPSRSDSGVT
IQRSITFPTRTSTLHARRRRNAELVKASESRTLSGAEALRIALGLANEDASAERPRRQAA
TTEELCQARTQFIQPRAALNNKGSWRYVFYVFGNDFICTDGEWKRMHRKSNDVGTVTRLG
VTHDVYS
>LFUL012301-PA
LADESRTEYKTPRPPPAYHPYHYTPGYTKVPLYYPPPPSQHVLPQTNSSMPFAGYPDRRYKLDPQFVGPLVYTAVLPPQSYMPSEDWWSRFSRSVDAETKEGPKEKSREKRQSNQGNTIKLCPTNFQYIMPKAALNNRGNWMYVVNLNEVNDRYTQLVRSETCAREGKIGSTSCNGLCSLPNGYTSACQQQYVQKRLVALESSGDRLYTDVFWFPHCCICQITQNNNG*
>LFUL007872-PA
LFVCNRFEEWAEFRKLFGVCSACKGLFTVGGRPQIGEYMPVSRPLIPFSRSDTRDTIIMNDRPSSQVEHRPPSQMEQRPRQGIVYSDEPYHSRVRSDQIQQSTVTNHDRRIVLDPTRAKDRKNTDEQPVWLPKSETHSTERRDGSTRPQINPSHVHDKRGNTRPENRGPSNRGQQSNANSPVNRMGTIEVPIEDYSISRNESIGDARRVLPQNVFHKKNSGDIVFPGPTRDPSLPSRINSQGSFAPTPNCEEGSTFCTSADNYPRRQESQCSLTEGFPLGYKTVCRQKYIYRRLLALNEDGKTHSDMFRLPSCCACFLKSINDIAERIDFQDETPLCPSLEQVVYPKMAQNKDDKWLYVVNQDPYVQGVRVEKCL*
>LFUL015043-PA
MSNERITSERYLVVVASPTTTPDPTIMQEGRFLAETMRQALKKPGVADSLGQILPFLRVMPTRQRDKLAVMIRAALRPPQIPGGQFDSSDYALENQNGDGEDLLASAASPPNSIVSSTDDEKIKELSAEGGLPAMLNMAQTARKSNSTGVLADLLPNLDIVNLIRETVASVDGGRALQEADFQDRYGIPQGDLRRSGTRLPPSASRKRLPPPPGNNRRHSVLTTSKGNGPTPNVRASKPYEKIIRSPTQSTRRVILGGREKVRHPVTFPQKTSAETTINESFKNHLQAQAGCKYFGHSVCLAVDYYPREAILNSIRQRKGFADALLVNDLKVGGSADEDSTADSDEYSVCPTELKSKARPKKAMTKSGVWKFIVNVDDLYTQSIRMEVCSRPGHQCMHVSPSEGNSFLSTTCTQVHNTHRLLAWDEVKGIHVDSFEIPTCCACHLTSPKSVLTSFSMSTSSTASTSSRPSLLLNPPPPSSMRRRPPLRGVGNNAGVPVIDDADASETIPSKRGTFAETVHRPFRAPPPDSATSSPPVSTTPLIPRPLSPVAIQETWGSAHAAATRRPIPEAHHTVFLPTPLPEEEKPQRINYSYHPIFDFFRAGRLKDVRDAEDATESMMASERSDDFSHQGHQQTFGDGWSPIITK*
>LFUL015309-PA
LVRAFPPIPLGAPQSVTCFSVGRTEKSRRRVTEMDSRSPADILRFLHLMILWTALSLALGLEIRGEVIRGVPCIKRFHQLFCPTAGNNYPIDRIELFIDENKALMKRMYGEFQMNEAYGPPAQEVFESQSSSRNVPLRKRSVEKGGSSRYHHARGEERGAGENISQGASNARIPRQSSFRGNQSRETGRVDACESKVEIVTPYWASNSAGKIRAIVNTQHFEQAIHQEVCSKVQTIRCSGDCGCEQKYKWHRLLAYDPDNDCKGIFMDWFLFPSCCVCRCSPVDGH*
>LFUL015165-PA
MMVVNVNSFDEYTACMRPAPRSSTGRSPAGRPLPPPPCDFNKQSWCAVPGSGYPWHAVRQFVHENQGLMRRMYGEVRQISVLQAELSSNELSSFDVKSTGRADSVDMDLLREAAALKYTAPMATKTKATKVRKGSPKRGDAGKVSETVPKAAEAKAAEIGGKIDEARFKEAAKTQIVHTSTDKGNKIPSTIAELEETIWQSEYSSLEAPTTMAAISSSESFSSSSNRPEGAQFDDSSKKYESDSSAPFETTTMEFMGNAYVDRDTALSKEESVTPEMSYTTTSYSQSNFFSPTVLSSTTVGTVSPHEQSTKAEELHQEKLFQDVVKEEKEGQEDLMHEMMEDEGMLVAANGSIDINEEESQDEELEDGGETSGSEEKEGEDVSDMFPSGSRIPPAKLRGVNACPVKEEVVAPFWANNTRGEILALLNLYPFEQYVHWEKCTYEHRQMFCREGCRCEQQYRLHRLLAYDPRNECRGIFSDWFKFPSCCVCMCYNIPSELRHTSRSPRNQHEEGRTETSPVLEQTNSQEEGSLKEDISTQENAPLQEENLDVENIDFCEVQM*
>LFUL012302-PA
MEKGRRGYLLLLLLLAHGGYSDGLRRQTRQLPRIPFLDNLLARFQGRPSPPPPRVRPPLFESGFTPLSSPGGPSIADSVDLTFQSLEPPRRPVGPAPRPQSRPPQIDAVGLDSFGRPPATLPLQSVPFPPPSAPNPPPSGPFRPPSAPFTPPSVPLQPPSGPFPPNSSPQSSTPSDPTRRATLREVLQEDCADFEERGYCESPHRYPTAQVHTLMARCSRIVESLYVPLPVDSNSVSSPVRGYFERANHKTWSWAQYSKTNTICASEAHTVTPSYARDASGKWVVVLQHGNMVQRVPVDRCVNLGASCLSELQAAHCEQRHTHHHLVTWDPDAPNDCPTLRVFAFPTACLCKLGGAKT*
>LFUL000546-PA
MNVVISRETNFQQNNFESQNSRGITVLTLAACVRIPPASAFNNDFDTTFHRHQHHHQSQQIRLRHHNGGSRDRELVVESFFDDREDTSLSDFPETTSRSRDPLLRAPRHSLSESRAVASFRGDTDDRSEWVTEKDLLLSDAAIEEEVEDMASLGFDGGGGRGGHHSHRGGGGKWRKTAREMRREGKGNPIECCPSVTEMIQPVAGKNIEGMFVELYRDGEQQQRFVEISCRRDVEGKPCRFLDRRLHNQSRCVQRTSYSYALVKDDSNGSAAAAAARHPKVDHRLLGSNYSTLPVVNGSGWTLDYIEVRSGCSCEVTPPEVGRRKGRGGGGGSKNKKKGAKKKALD*
>LFUL013068-PA
MSEKGIGQVHPHASLDNLCGDLNQGIIPRNPMDQNVMGSSYPFALIKNKTLEFFSKTLPILKEDDTLPKVANDSSYFYFKSNPIHQRVKREESQQTVASETSEMDEEKHGMEAGLNVTAAPTRQSRKFCDNGGGVICMLYKAFRGEPLASGMGERKDEEPTQPSTAQYRRGEVGDINSSGNSINRITPNNQQGPPTPCPSKAEYATPVFARNYQGVWRYVVQIPYEGYFTQTVEDYQQYLHKRSGEPAFEEHSSPVFKSDDNLSNESDKSGREAKATGTAGYCDGKDEMGCFQVRLYYDWFLIPGSCKCWRPDYFS
>LLUN004393-PA
MPTLLVFPKSAKNKEDDWLFVVNQPNYMQGVRVELCQGENSPCELSENFPNGYNSLCQQKYIYRKMLALGKNGSTVTDVFKLPSCCSCIVSNPLGIGSRSGSFGPVNPQTPAKKPAKPES
>LLUN007032-PA
YVGYYTPSDQQRPFRPYSVGESYLPPKANSSLSAPAGWAPAPAPDRFQPELNLNQYEDFWRGNSYFEVPKPPSFSDFHRNNVGPHVEYYDNNGGRPYYSQGRAPPAPYSPASGPAPALAPGPGAGRPGRKGGPQRRSPPTPPPLTYRDSNDWWQRNTPEISRSDRSQPPVDSNDLKSKTFSKRDISSLTENLNTKKTNKSKAITNPFGVESSDTRKSRERRQAGAAAGAGAEQLCPTRSQYITPRAAINKQGNWMYVVNMGENMDSMYSQLVKTESCVSQECNGLCSLPLGYTSRCEQRYVQKRLVALDQGGQRLYNDVFWFPSCCLCTITQTNPT
>LLUN007857-PA
MARCMQLRDRIEHFIDENKALMKRMYGDFTVFTEYGLPRRGKRNAPGVPDPLGAGPEVREPWARRARQAGGTTRARPTSAPATPPFLNPNQGNSSGSKTQTNRCAGDCGCEQKYKWHRLLAYDPDQDCAGIFMDWFLFPSCCVCRCTP
>LLUN001476-PA
MQAVVRREGGDTGSPVDCCPSVLEMVEPTGGKNQEGMYVELYMDGDIRQRFYELSCRTDVENKPCRFVDRKLYNQSRCVQKFSYTYALVRDGGDHPQRHQQRRQRHFPSLPDGGWMLDYIRVRSGCACELKAKRKPQKPHAHERKKHEVAAIESPPDT
>LLUN009581-PA
MNRVGWLIIHGVTSFNYDYSSSCTRPYRSARAHAPVSVPCDLNKQSYCNLPGAGYPWHAVRRFVHENQGLMRRMYGDQRHISVLKAEIETNDIDSESEYNTPSRDESFARSSKDHDIINTKQLYSKRPTSRTSEAYTAPHFRPVQTTPTSTKLKATKEKEKHTPVQKKEEIKTILIEKSTKETIKLKEELEKFKLSSYKTSILEDEINLNVEPNGSLETNKLEPEIISLQAAIKQSIETNSVYPNYGATPKNVTIITSTSTSTSTPTANSKSSPTDTTTSNYVTSQETTLPQDYDADMTPSDTEEENGGWKPVAMDKMSTLPPTMLFSESIKNEKISIDRTEDLKSEASENKKAEVTGATSSVPTTNMEGQLFQDVVPEEPKPSVKLRGVNACPVKEEVVAPFWANNTRGEVLALLNLYPFEQYVHWEKCTNEYKQMFCRDGCR
>JAMg_model_3987.1 type:polypeptide gene:JAMg_model_3987
MPHIVYYHERSYIPLGAAYRGNDGSVRAYGPSQWHYPMSNAPVRQSSVEENFNPSSQPYASADLPRFSHGSGGHPHSQHN
HEKIVTSNSGEPQGTVRREVTPIRETGDSLHGQRNIIQRTTSSPNYQDSGILRRTNENRRTESRASNPETVDRRSAGDIV
FPDKTMNFTPKEDVKNCSEDGTSICVSNVEDYPYHYIEEVIGNSAYDFSSYFQDDHLEVATRIEVDSNEDSVCDSDETVL
YPKVGQNADDQTLFIVNNDGNYKQGVRVEKCRKEQSPCDPKLVVPTGFKTQCKQKYIYRKLLALQPNGEPVPDNFRIPSC
CSCYISKDLATFRGLFGLKDQQQTPTSVRQ*
>JAMg_model_16103.1 type:polypeptide gene:JAMg_model_16103
MTWLSLKMKWHLLVLLVVDVTAGAFHLTKETSFQQASGRATLPSHSVLPTATWDSVPGSHLHERETVDTPQGNLILEVTQ
GSINGNGMSAPKTESHRIKTRSSGTDSAGGTASDFVFPIKPTTFIPKQDVKNCSTDGTDLCESNVWDYPYQHIQRLLQNT
TSHFRSYFTDDVIRVATRFDPSIPTDEELTCDAEETILYPKFGKTASNEMLFIINTGEKYRQGIRVEKCKKTGESPCNPK
LEVPTGYRTYCKQKYIYRKLLALHPNGEPAPDNFRIPSCCSCFISKENE*
>JAMg_model_16103.2 type:polypeptide gene:JAMg_model_16103
MTWLSLKMKWHLLVLLVVDVTAGAFHLTKETSFQQASGRATLPSHSVLPTATWDSVPGSHLHERETVDTPQGNLILEVTQ
GSINGNGMSAPKTESHRIKTRSSGTDSAGGTASDFVFPIKPTTFIPKQDVKNCSTDGTDLCESNVWDYPYQHIQRLLQNT
TSHFRSYFTDDVIRVATRFDPSIPTDEELTCDAEETILYPKFGKTASNEMLFIINTGEKYRQGIRVEKCKKTGESPCNPK
LEVPTGYRTYCKQKYIYRKLLALHPNGEPAPDNFRIPSCCSCFISKENE*
>JAMg_model_16103.3 type:polypeptide gene:JAMg_model_16103
MTWLSLKMKWHLLVLLVVDVTAGAFHLTKETSFQQASGRATLPSHSVLPTATWDSVPGSHLHERETVDTPQGNLILEVTQ
GSINGNGMSAPKTESHRIKTRSSGTDSAGGTASDFVFPIKPTTFIPKQDVKNCSTDGTDLCESNVWDYPYQHIQRLLQNT
TSHFRSYFTDDVIRVATRFDPSIPTDEELTCDAEETILYPKFGKTASNEMLFIINTGEKYRQGIRVEKCKKTGESPCNPK
LEVPTGYRTYCKQKYIYRKLLALHPNGEPAPDNFRIPSCCSCFISKENE*
>JAMg_model_16103.4 type:polypeptide gene:JAMg_model_16103
MTWLSLKMKWHLLVLLVVDVTAGAFHLTKETSFQQASGRATLPSHSVLPTATWDSVPGSHLHERETVDTPQGNLILEVTQ
GSINGNGMSAPKTESHRIKTRSSGTDSAGGTASDFVFPIKPTTFIPKQDVKNCSTDGTDLCESNVWDYPYQHIQRLLQNT
TSHFRSYFTDDVIRVATRFDPSIPTDEELTCDAEETILYPKFGKTASNEMLFIINTGEKYRQGIRVEKCKKTGESPCNPK
LEVPTGYRTYCKQKYIYRKLLALHPNGEPAPDNFRIPSCCSCFISKENE*
>JAMg_model_4673.1 type:polypeptide gene:JAMg_model_4673
QILWTALSVALGLEIRGEIIRGVPCIKRFHQLFCPTAGNSYPIDRIEKFIDDNKALMRRMYGEFQMSTEYGPPYDRPRRP
RELGLRVLLRQAAPVPAVVPRQQQQPVRDRQVRLSRCRLVSTSTVDACESKVEIVTPYWASNSAGKVRAIVNTQHFEQAI
HQEVCSKTQTKRCSGDCGCEQKLHVHWKHLMNMDCESKLEQSSSSDSTSVVHKNDDEISLSNEPSTSMKETETVDNTNNV
NENVDQATDKSETEVCVENAKTSNESNTDSSTNNLNGDQNENDFNGKPVKSESSCSSNVICNIEADVLPVTDSKADYRSR
CSFSEDSEEDSSSWEDEDSDSSTSNSDDSDSSSSTSSVSSSSLASGEDSDFDIFNNKETATNGPPRTKGELSLDDLPPIE
NLHITVPKNECLEIGTITSIVEQLVVIQAYKDTPALDLDSVLFLKEGEQMLGHIFDVFGPVKEPCYCVRFNSPQHVKDHG
VKVGMKVYCAPSRQEHSRFVFLTELLRQKGCDASWEHNNEPPPNVMEYSDDEEERRARRVAKEQRNQEKGEPDEKVNRKH
QTYEQRMNARNLRMSEKHWNRPCKTEQPTKASFSQASATQHQMQRPGKFQGSMDGVRPGFQGNFRPWGPGPGQRLIQETL
QLNPGVVDENNKLEDIDEKCAFIKADDTALVAKEVQEEEEDWEEEGGGDNDDDDSVDKNEVDVDSELALTHYELACRPFF
WIRVITQLSVTLDKNVGKQRATLEAGKPIAHVS*
>JAMg_model_5450.1 type:polypeptide gene:JAMg_model_5450
MAASSPVVVVPRPQKDASAVARTAMPIPALLLAAAVLAAGSDALVFRAQLVPGAANVRGVRYTEGWTGDAGRQNLLLPNS
PAQIFTAPPDHHVSRPPPLNIRSHPVPPGFLHGQVTPVHFTSFHASPLQHSFGTNRPTFPDFGGASKPLQAPDITASDLN
PPNKKNEQLDFGHPNRFLSFNQNFAFNHQLKGNVPVRQTGVHNVPQTQNHFLQTLPQQGNSQVAATSDFGLLVQPSRNLQ
FSVEDVSTSFGILNNHVNSLNGTISNFTFGGNVPTPLNNGSIPTSNTQSIGSITSNVENISTDPPALASNPTETETESKQ
ENEVAKATLEDVIRHDCPNADQLGYCATPPRYPTLQIEEVYKRCVRLLRALYVPLPEEGSIKSITRANRHAWSWRDASRE
SCSGAERREAPGYVRDASSGRWLVVVQTERMPQQVHVQVCARRCRHTCTQHWRYAHLVTWDPDAPSLCPRLTVARLPSSC
HCAAVAAGP*
>JAMg_model_1544.1 type:polypeptide gene:JAMg_model_1544
VVGVLLAATPLASSPQCDHYGXXXXXXXXPSCAKPGATFCEKIDHYPTQLIRYLIEQWAYDYNTLLLDESRDDFNYRYAR
SNSKAEATATSPGTGSSSSRNTAGRSGTRTRRQSGSGSQDQLCPTTKQFVMPKAAMNNQGNWMYVVNLNEVDDRYTQLVD
QTSAMVFVPYPMVTRRAVSNSMFRRNWWP*
>JAMg_model_9984.1 type:polypeptide gene:JAMg_model_9984
MLFVRHPTAPATEEAPDASAATARTARRTSDARHRRAAPANHTDNVSAFARQAAAPSGAFRGRRGAAGPSEADAEPQACN
LVANDLCLEDDYPHDLCLEDDDYPDSAILASIRRSQGSMDAMLLDSGQRATSPAPTTDRKPRESCGLLPDTVESRCQQVY
NYHRLLTWDNERGLHMDIFKVTNYLSATRFCTLLQMERQILLSPRVSDWQ*
>XP_023292272.1 protein spaetzle 5 [Lucilia cuprina]
MKSIIRYFSSYNGINFIYVILAYTTVLINSATSSPPSCGLYGAPPCRFLPAPPGQTPSCARPGKTYCEHIDNYPAYLIKH
LVHKWGYEAKNLLVDETWDDFATVAWHDTPVFYDPAYIFPQHNNNGKDFNGYNYETPPYGSRNGNTNGNTNYNDDPYHFS
KSSTTEGPTYLLYTSSAGQRLNFNKNQVSSFASSTTKSTPNNPTLWLKRIVRDLSKKSFLSKGEKPPLIIDSTDDYGEEE
SSTKSSSTSTRDVSLNMDLWDIMGVEKGANSRIKRQSPGRTSLCQTTSQFITPQAALNSKGNWMFVVNEASTARQMVKAE
LCASNTCSNLCQLPNGYNSRCEQKFVQKRLIALQGNGQNLYTDTFWFPSCCVCTISAN
>XP_023293091.1 neurotrophin 1 [Lucilia cuprina]
MKMGRSLRCLFWATLYCVLYLVNATDEDLMDFDFTDLKEIDWNYENDNSKELMPKGTTKENLITFDDDDDLLEENQVHPF
DWREKVLRTALSKALSNKAVRQKFVEVMPILRVLSKQQRLALSALITAQINAKKGNELKLDQVRMMFGDDKSLILPIVYD
IANLVRNSAKKYIEFDYNLADFGDFSKTKISYERRNLELTPEEMAAEENNEGIGTLPATAQMTQVMGLDGLEDFMSDEVL
DPKEINEELEQLKSSNNDTKSDLDKLNFDMELEEEDDDDADITDPLDINHELQKDVPTLTLLKLNKTQEMEILTESTTEK
PKEEITTTNTTPKIPLRRIRRSLRKPKEFVHKLVRSVPLAVNEEDLQRGLAGRTLRLNTTAFASPKETSSRPKTPTSSPS
TTSTTTTTHAPIIVTPETMQEETYEPYQLVEDMAFASLNGSEIFLDDSESQDNDLISEGKSDDPDEEILPTPEELIAGPR
YRIAGNKLMRSKASSAKRKRVQVRARPKQGAVGNGVPAPKKCERFTASMCIKTDDYPIDQIMGSIRRHRNAMTALLAEYN
DKPLNSIDTTEDFDDYIYGKKRREDDIQGGLCQSIVRYARPQKARSASGEWKYIVNTGQHTQTLRLEKCMNPQESCSYLS
GSYRSHCAQVYNYHRLLSWDKTRGLHVDIFKVPTCCSCQIDGYKQQFPALTSQGNQEEFTPIYKGELYQQHQQYQSNDYS
DDEEDEEEDLSFALQHQHHKHDASFDANELSSNRVKSRLPSPTVGSYLSPPGNEKYEQHYLYKSSRDTVANSPAHQHSSS
SSISSSASNKHYSRDVQQRRRPHKSYSDSRSDQDFSPSEQHAEREVNDFGTANGLDESTHQKRKIIYSVTQTASTGSSGI
SDSSSTAIPASTGTIRAFTTPSTTVYHSHTRLRRPTLVDTNAHQKPQITATTIIPTTTTAAATTTTVASTIPSSAIRAAS
LPTHYYTRSRHVLKNQSRLLIPYTITSTNKGGGVVEKDNAASTTEFDEDIKTTATTATSTSSSSAQPPDVYATSVANTEN
SSLSPTRYLSSTHMYPHKISNSVPSQNYHSHQHSSKQQHNQQQHKQYLKYRTHQTQRRIGYGAAAAVAAATVGDGNTPEI
NSVRSSGVAFNTSPQNTNSKQPTVSVSTTLVTPAAGVDDYESSVPTDVWHPVIIQDF
>XP_023308390.1 protein spaetzle isoform X2 [Lucilia cuprina]
MAQYLTLLSVLLLIAVFNPIVCPSSQIYNERRDRAPYIESNEHNPQYLGDAVGPLGSRFRKPPSHKDNHASYRSHEQFAA
SPPVGHGYNPTHNNEQQHSSTDSIVDKNIRSVFTTNFGPGLYLFKNTAPFVNQSHFNSYADQMIGDQPDPYTPQSSASSS
DKEFFKVQRSPNGKLSLVYNEDYVPKEEKNNTNHNTTVNQNSSSHSNESFENRFQTHFPGGLPLTKDKIETSPSSVDYTR
TQDRIHFPTDEPEPETEKTVVKRKEVVDTNDCLEKDAINGKPFCTQLRNYPEKSHLEQIIKQRFSNLESFFGEDLVLPQN
ISQRMNNEPNEEFLCKSRVRVIYPQAGVDREYNWLVIVNIPKYKQGIRIEECVNEGSTCGENTGLSLPNRYTATCKQSYI
YRSLVAYTSDDTVIKEQFKMPSCCKCVLRTEV
>XP_023308389.1 protein spaetzle isoform X1 [Lucilia cuprina]
MAQYLTLLSVLLLIAVFNPIVCPSSQIYNERRDRAPYIESNEHNPQYLGDAVGPLGSRFRKPPSHKDNHASYRSHEQFAA
SPPVGHGYNPTHNNEQQHSSTDSIVDKNIRSVFTTNFGPGLYLFKNTAPFVNQSHFNSYADQMIGDQPDPYTPQSSASSS
DKEFFKVQRSPNGKLSLVYNEDYVPKEEKNNTNHNTTVNQNSSSHSNESFENRFQTHFPGGLPLTKDKIETSPSSVDYTR
TQDRIVHFPTDEPEPETEKTVVKRKEVVDTNDCLEKDAINGKPFCTQLRNYPEKSHLEQIIKQRFSNLESFFGEDLVLPQ
NISQRMNNEPNEEFLCKSRVRVIYPQAGVDREYNWLVIVNIPKYKQGIRIEECVNEGSTCGENTGLSLPNRYTATCKQSY
IYRSLVAYTSDDTVIKEQFKMPSCCKCVLRTEV
>XP_023298055.1 protein spaetzle 3 [Lucilia cuprina]
MALTNFSLPFGALAQGAPWSATVSPLHPIHQQLAANTNNLLYSPADHQQQPTDNGAPPPGSDFYKNNPYAPPQQTPPQQT
SYQYNSNNNNNNGRRKNTYLPPIPPPGARNTQQQQFHNQQQQFQHHQQFSHINTQHHQQQQQQHITQNINNNNNNVFKTA
ISSGSATATSIATATATATANTNTRTYGEGTYTRFPTVPTQNHNNNNINKDHQQQQPQFYNNFPSTPQQQQQPAKRINTA
AAAPSVSNPTPSQTFPKYGVPTNQAEKPAPTYGVTTSDNKADNTGLPTPNDSSSNDPYPDRPPGFTRVQAGQGSKTRVHA
VLDYDLEEGEEEDYYDAEDHGETVNKDGSPKTPMTVTPIQGPIYLKNGTVPVVPLFHYPSFNNGSFVQIPIWWTALSVAL
GLDVRGDLIKGVPCIKRYHQLFCPTAGNSYPIDKIERFIDENKALMRRMYGDFEMNMSDGGPRQQTKKRKRRFIDEPDIF
LPPGVFPTFVPDDKVEEHAEEQGESYFGKLRHKRQTNQGNRNAKQATNASGNGSTSTGRLDACESKIEIVTPYWASNSAG
KIRAIVNTQHFEQAIHQEICSKARTSRCQGECGCEQKYKWHRLLAYDPDNDCKGIFMDWFLFPSCCVCRCNP
>XP_023298276.1 protein spaetzle 4 [Lucilia cuprina]
MLAAIPCDLTTQAYCNLPGAAYPWHAVRRFVHENQGLMKRMYGDVRHISVLRDEIINNEIDVEDIELAAERYSRDGYNRR
ASKFMHNREDFDNFKTNDVLREPHFRPVTTTTTTTTTTTKTPISTTEKLETTTDNSELEKTTNSEAETKLNPSNVNATTN
NELNQKLENNFKSKLLQIDEDPDPELTTKTDLEKELEGSDTTVEDEEDEDVNIEFNSVYETPNETTAPEKTSGDNIEIVD
SPQLGLTNITIDPSVHLTTTTKTESSTSSPTTTTTVKTTTTTIKPETVAERAPFKQRKPFIPSAQRQRPSQQLHKVDSTI
SAKLKLKTNPTSASPSRLTTTTLASTSNNETKTAETSSSTTPLTSTKTSPFKSHLNKNYNRYTTHNNRYALPTTSPPGPQ
LLTSTVQPFKSNPELLLGEKIRKPVASATPSVSATGGLASNKPVLKDSQLFQDTMKQEAPAPPVNARGVNACPVKEEVVA
PFWANNTRGEVLALLNLYPFEQYVHWEKCTHEHKQMYCREGCRCEQQYRLHRLLAYDPHNECRGIFSDWFRFPSCCICKC
YNIPLDFRATSRSPRSESGTSDYRHPIEVAEEQVKNAIYEHATEEWYRPKDEYDFYEG
>XP_023299603.1 uncharacterized protein LOC111681934 [Lucilia cuprina]
MDYRLLLKILAFLLISVLVTAQAQNDYGEEPPEGYYAFVESPNAIPPKVRPPPYTHVNVDCKNVASGKKSAVSVNNICGD
LNKGQIPKNPLRQNVLGEPYPFELIRNHTLKFLSKTLPVLKADDTLPKVTQIIRDDPVEPVDNNNIDRHYAVRTKREAVA
SKVQPKGESHNYGYFDPAIDEEERSQKQQKEAEERKPRKFCDGGGLFCTIYKAIQGETSTPQAAPLTAERREEIGPIRYE
GPPTPCPAKVEYATPVFAKNYQGSWRYVVQIPYEGYFTQTVEVTRCIQARCHYLDGGCLSSPRWVSLLVAEIFYPNAEDT
VPQSSTTTPAPSVQDFQAYQQYLQKRAGVATASDGTSHGGANGSGDFSQHCDGHDEIGCFQVRLYYDWFLIPGSCKCWRP
DYFAKYVRRKSVADL
>LLOJ000602-PA |protein_coding|Scaffold1097:17366:19342:-1|gene:LLOJ000602
ISVSGTPWTLRRSVSFVTRQAYISGTTDGYEKNSASSVSDRMVFLDSDEDISNASAEENDTVATRIGTSPRRTRPRRPPS
TNYTEALVYRDENGELKYKQGPSYQLNTHGISTIKPESSSATRERESSDPMSNIQKPDCAKDSTFCVEDKNYPKSHIESL
LEKNYKQYAEFVTEDYITADLTQRNDIPGEESLCESYENKVYPTSGVNRDNKWLYIINQSNFTQGVRIEECRRKGQPCSL
ASLFPPTYVSECKQKFQYRQLLALDERGEIIKDFFRLPSCCKCYVRQG
>LLOJ007065-PA |protein_coding|Scaffold527:47330:50672:-1|gene:LLOJ007065
MSCKAKLFVIFSLLTLLSVTVIAEDDDLMDFEFETQTPTNDYEYVDEGVENTHRNTLMDDLDDVKTESEQMAVNFRTKEQ
KVRVALTKAWANMKLRQKFAEILPILRMLSHQQRTAFAALVSAQVSAKPGMELNLNQVKSMFGDRKDLILPLILDMANLI
RFATTTAQYNTYDTFFENEPIPHAQLLRRSLTQSTMEESDAQNEAIETILNTTDPLPNPMLNIRDDRLSVEDDDGVIVAT
DGQRSPRQSESRAFLVNREQPHYEKLIQLIPNFDQKLDLDEQRSTPETTDPLVEDPQPLPITLTRASPTEKNLTLEEIEQ
LAFESLNGTDTTDLPSTQSDENLPTPEKLIGRNRDQIMGSIRRHSYAMNALLAEYSDKAEEGDESLSDDLLYESKRREDV
NADQPGAMCNSVIRYARPQKARSATGEWKYIVNTGKHTQTLRLEKCSNPQESCTYLTENFRSRCIQVFNYHRLLSWDNTR
GLHVDIFKVPTCCSCRIDGYRDAYPPLTTAPNQYSSYKDTTTNLFGSNSRTKPYTTINENLNDYEDDEDFEDDEDDEDDD
IAYQFGDGFQRIRKPPKSSILSSSSNSKLRVDHIKVPGSPPLTLQVNTPPEPYLSPPLNEFGELVSFKRGPFTGKRRKRP
LSRIDTHDQHLSGSVTQYLEVTVPPTIPTIITERPKRRTTSATTTRSSQETKITPRLPNASFETQTGSSRVNYNYHPIIE
FFENGSVKGGVEVPQATASGKESRIGASSVGSDWQPMINGKKRL
>LLOJ008474-PA |protein_coding|Scaffold71:151280:161780:-1|gene:LLOJ008474
MWKLFFPTLLILWTALSVALGIDIRGEIIRGIPCVKRNYQLFCPSAGNTYPSDRIATFIDENKALMRRMYGSFQMTSQYG
PPLQRLRKKKRSTDNQSEVHDDWEWSEMPGVPDMIGPPGSGPDPIRDAGPTGDSYFSKWRSKRQSQRPNVNINIGNRSTV
NAGNQRITNPGPTNANDSSGRLDICESKVEIVAPYWASNSAGKIRAIVNTQHFEQAIHQEVCTKQQTTRCGGECACEQKY
KWHRLLAYDPDNDCKGIFMDWFLFPSCCVCRCNP
>LLOJ009476-PA |protein_coding|Scaffold877:5113:8941:1|gene:LLOJ009476
MDFGRSGTNIFLIFVTVAPLTVFAYGFDAAASCGPKASRRGRAQLLTAIPCDLTTQSYCNLPGTAYPWHAVRQFVHENQG
LMRRMYGDIKHISVLRTEIENNDIELADIELAASRYSRRGDRKSKYLYADYQNSLNSKGNDVVFMEPHFRPTSTTTSTTT
TTTESTPSATSDQFRNKYDIVDVDDEAEINSVYENATEEDQRDTIKIVQAPNLSNATLESSTISSILKITKSDGEDFTTT
TTMFDNTDPARTDFPENINDRIDDDIQVEEDSEGVVDIKETLKQNEATANYFGTTKPDKKSTAKPMESQLFQDTVQKEPP
IVNMRGVNACPVKEEVVAPFWANNTRGEVLALLNLYPFEQYVHWEKCTHEHKQMYCREGCRCEQQYRLHRLLAYDPHNEC
RGIFSDWFRFPSCCICKCYDIPGDYRVTSRSPRSPVLKSIERAKNELQRAVYGHATEDWYHHRMNDGLHDEFD
>Msex2.09986-RA JH668631.1:188878-208039(+)
MACFYKFILLLLVTLVRSENFFNDFNFGSDEVMIAQESRRYQAVVKPPVIIVKPTGVTNS
HRPQYNLDSLESDALDDLFEMTTRRSLVKNYKSSNNLRDKEGMVRDAVLRALDRKDHVGK
FAQILPIIRAMSGPQRVALASLVASQVTTPPGRTPMNLTQVRSMFGDNGNTTELMLPILL
DIANLFRRAVSPGKELKQVSPTPQMLRRSFVEETEDIESTTHDTTKHRTRRIIPPRTLPN
RTAIEEHKTDLNNTDTIANRNASRYPTTTEAGTTPSILRTRIVSLSRSLPDNSTLDLMAD
STNQTLAQDLPVAEKLRSLNRYTDRKNSLIRRGTFPLKPMLPPATRRTTAEPSLSPIRRR
PIPARKLPTTAEPTKCELFTNTLCLNSDDYPTEAIVQSIRRNKAAAGALLADFKDPGEGA
IDGVTAGQESKYTADHYLVSNRRGDTANRDFASAGEAGFMCPSTVKYARPQRARATSGQW
KYIVNTGEHTQTLRLEKCLKPKDACTYLTDNFKSKCVQVYNYHRLLTWDQQNGLHMDIFK
VPTCCSCHIEGYSVSFPPLGHRIHETSSEHFPGEDLSSEQGNHAFEAVQSTVPRPSIKSP
PFSHNKPMEPFPPFSDSQNLIPGQPFSKMKDNDDGSLPPSSPMDSYGNTYFPDSFNQASK
NSRRPTASRNPLPNSFDSVTLPSYLEPPTPLATSSFSFGKDPTSKFKITSNTGNQFKRGA
VRPSRRPIRKKISGGPDDLSSSGTSAVESFTSSGIEASDEMIDYLEEPEIGQASMSTSPK
IRVTIAPKLHAVTTEKVSTTQHSQESRVNENFTSNGKRINYNYHPIIDFFGAEAKDGDES
IDREDVEPTYVTPIESEWKPINHPPSRNNQNSNFLSKKKHK*
>Msex2.09986-RB JH668631.1:189097-208029(+)
MACFYKFILLLLVTLVRSENFFNDFNFGSDEVMIAQESRRYQAVVKPPVIIVKPTGVTNS
HRPQYNLDSLESDALDDLFEMTTRRSLVKNYKSSNNLRDKEGMVRDAVLRALDRKDHVGK
FAQILPIIRAMSGPQRVALASLVASQVTTPPGRTPMNLTQVRSMFGDNGNTTELMLPILL
DIANLFRRAVSPGKELKQVSPTPQMLRRSFVEETEDIESTTHDTTKHRTRRIIPPRTLPN
RTAIEEHKTDLNNTDTIANRNASRYPTTTEAGTTPSILRTRIVSLSRSLPDNSTLDLMAD
STNQTLAQDLPVAEKLRSLNRYTDRKNSLIRRGTFPLKPMLPPATRRTTAEPSLSPIRRR
PIPARKLPTTAEPTKCELFTNTLCLNSDDYPTEAIVQSIRRNKAAAGALLADFKDPGEGA
IDGVTAGQESKYTADHYLVSNRRGDTANRDFASAGEAGFMCPSTVKYARPQRARATSGQW
KYIVNTGEHTQTLRLEKCLKPKDACTYLTDNFKSKCVQVYNYHRLLTWDQQNGLHMDIFK
VPTCCSCHIEGYSVSFPPLGHRIHETSSEHFPGEDLSSEQGNHAFEAVQSTVPRPSIKSP
PFSHNKPMEPFPPFSDSQNLIPGQPFSKMKDNDDGSLPPSSPMDSYGNTYFPDSFNQASK
NSRRPTASRNPLPNSFDSVTLPSYLEPPTPLATSSFSFGKDPTSKFKITSNTGNQFKRGA
VRPSRRPIRKKISGGPDDLSSSGTSAVESFTSSGIEASDEMIDYLEEPEIGQASMSTSPK
IRVTIAPKLHAVTTEKVSTTQHSQESRVNENFTSNGKRINYNYHPIIDFFGAEAKDGDES
IDREDVEPTYVTPIESEWKPINHPPSRNNQNSNFLSKKKHK*
>Msex2.02909-RA JH668325.1:1175149-1193405(+)
MAWIQHLLVWLFVMSTSAYKCKDCFSFASQYPSYDSQVYEQPDRRIAGRSAQYEHLRTNE
RSLPVYSETQRIQAEERRRHSSRLEEPRQRAENGSYKILNNPPKPCITNRRSQIDSSNDR
VVFPGPTSERSYVPEVPEECKKIGICDSIPNYPEEHVANIISRLGDKGKVLQIDELDVSD
TPDIAQRLGPQEDNMELCSFREKIFYPKAAPDKDGNWFFVVNSKENPVQGYKVEICDRQQ
LPCAEFASFQQGYEARCIQKYVRRTMLALDPKGQMTDMPLKVPSCCSCVAKLTII*
>Msex2.02909-RB JH668325.1:1175149-1193405(+)
MAWIQHLLVWLFVMSTSAYKCKDCFSFASQYPSYDSQVYEQPDRRIAGRSAQYEHLRTNE
RSLPVYSETQRIQAEERRRHSSRLEEPRQRAENGSYKILNNPPKPCITNRRTREIDYPET
IGQIDSSNDRVVFPGPTSERSYVPEVPEECKKIGICDSIPNYPEEHVANIISRLGDKGKV
LQIDELDVSDTPDIAQRLGPQEDNMELCSFREKIFYPKAAPDKDGNWFFVVNSKENPVQG
YKVEICDRQQLPCAEFASFQQGYEARCIQKYVRRTMLALDPKGQMTDMPLKVPSCCSCVA
KLTII*
>Msex2.02909-RC JH668325.1:1175327-1192009(+)
MAWIQHLLVWLFVMSTSAYKCKDCFSFASQYPSYDSQVYEQPDRRIAGRSAQYEHLRTNE
RSLPVYSETQRIQAEERRRHSSRLEEPRQRAENGSYKILNNPPKPCITNRRTREIDYPET
IGQIDSSNDRVVFPGPTSERSYVPEVPEECKKIGICDSIPNYPEEHVANIISRLGDKGKV
LQIDELDVSDTPDIAQRLGPQEDNMELCSFREKIFYPKAAPDKDGNWFFVVNSKENPVQG
YKVEICDRQQLPCAEFASFQQGYEARCIQKYVRRTMLALDPKGQMTDMPLKVPSCCSCVA
KLTII*
>Msex2.04433-RA JH668363.1:82610-130077(+)
MALTNFTLAAVGGATPAVVATTPAPLRVDLDDLLYSPEEQQPDSVPREPGNEPFAPPSNQ
RRSKLRKRAGTTYLPPLNQYSRYSNTVPNNPYASQLHTQLYQQNARLDIQIENQRVQEVN
TQYDNTGQYVHDPSGDYDYEQRRLGPNSQHPSYNPGYADSYPPASTPSPSSSRRFDGSSN
QNVNNFNFLNRPSTTPVNAPARPSTEGAKSGSDNSGQPPPDRPRGFTKVETGGGSGGKTQ
LHAVLDYDDDDYYDEVPGPGLQPAVTPLQGPILLRNGSVPVVPLTSYRTVNNGSFYQIPI
LWTALSVALGYELQGQIIRGVPCVKRNYQLYCPTAGNSYPLEQIETFIDENKALIKRMYG
SFNTPAGSRVKRAPGVPDMHDASGDSFFRHARQAANTPLPDAQAVNSTGRVDACESKTEI
MTPYWALNSARKLRAIVNTMHFEQAIHQETCSKTTTNRCNRDCGCEQKYKWHRLLAYDPS
DDCAGIFMDWFLFPSCCVCRCKP*
>Msex2.04433-RB JH668363.1:98585-128459(+)
MALTNFTLAAVGGATPAVVATTPAPLRVDLDDLLYSPEEQQPDSVPREPGNEPFAPPSNQ
RRSKLRKRAGTTYLPPLNQYSRYSNTVPNNPYASQLHTQLYQQNARLDIQIENQRVQEVN
TQYDNTGQYVHDPSGDYDYEQRRLGPNSQHPSYNPGYADSYPPASTPSPSSSRRFDGSSN
QNVNNFNFLNRPSTTPVNAPARPSTEGAKSGSDNSGQPPPDRPRGFTKVETGGGSGGKTQ
LHAVLDYDDDDYYDEVPGPGLQPAVTPLQGPILLRNGSVPVVPLTSYRTVNNGSFYQIPI
LWTALSVALGYELQGQIIRGVPCVKRNYQLYCPTAGNSYPLEQIETFIDENKALIKRMYG
SFNTPAGSRVKRAPGVPDMHDASGDSFFRHARQAANTPLPDAQAVNSTGRVDACESKTEI
MTPYWALNSARKLRAIVNTMHFEQAIHQETCSKTTTNRCNRDCGCEQKYKWHRLLAYDPS
DDCAGIFMDWFLFPSCCVCRCKP*
>Msex2.03391-RA JH668345.1:1232019-1246623(-)
MLYAIAFIFVTTWTCSEALGFDYASACARPNRVNRARAVPSPPCDLTKQNYCVTPGEGYP
WNAIRRFVRENQGLMRRMYGEERHISILKSELENYIEDDDEEEDDRTAEIAEDIIKTKMM
YTKISHGRAMKDRPHFRPIQNEKNKKTDNDTLKVRPLEPVSNETKVNSNSDNGTEVSNET
VNDDNGISYKTKLESIANIEINNLDPDVITLEAVIKQSIETNSIYPKSTGKVEVIDDKNS
TKSDKNTTESIDNVNITETTTSDFDDITTESSKEGWKPMGLDTSTLPPTLLFSEHEKIKV
DRIDTKVNDKKEEFHPKPLQHQDTTRPSFIKLRGANACETKESLEAPFWANSTRGEVLAL
LNLYPYEQYIHLETCVHERKQMYCREGCRCEQQYRLHRLLAYDPHNACRGIFADWFRFPA
CCVCKCYDVPVEFRARSPRILHPQYDEEVKRVIYEDVARDWYSMSVDDDDFL*
>Msex2.02908-RA JH668325.1:1154437-1166426(+)
MYRGLFVILAIGGSQAANAASAKKTTEYVPIKYPGPIQQIETKYGTDEDHVPEQCKNKNF
CTIKPADYPQEQFNAMFKGTAVRRTRDLKTEEWTVPTCDRRLQPLEPTDDQKTLPPPTLF
IEAYGDRQGDPDAFDNCDTEVTYEPLYKVRSARGQWHTVIQAPEENYIQKVRLETCKEVE
SSCFTAVSSLVPTITTFCKQKYSVWQVLVSDGNNGTEPIKVELPICCSCHYKMNDNK*
>Msex2.02907-RA JH668325.1:1128089-1132200(+)
MSQLNFALIATLLAAFSCKAHPTIESEMPAECSGQYMCHVKSQYYPEEAIEELLKNFDVL
YEEETTVKERDGEDYEFNEPCDADRNMFPIYEIIDENDDLRYVVQSESKFKQIIRTEVCK
HTKPSRRYIPNVSEEHNLTCEHKYIDYMFLVLSPNQTYFETARMKGGVPVCCSCQMGN*
>Msex2.03391-RB JH668345.1:1234053-1246656(-)
MLYAIAFIFTTWTCSEALGFDYASACARPNRVNRARAVPSPPCDLTKQNYCVTPGEGYPW
NAIRRFVRENQGLMRRMYGEERHISILKSELENYIEDDDEEEDDRTAEIAEDIIKTKMMY
TKISHGRAMKDRPHFRPIQNEKNKKTDNDTLKVRPLEPVSNETKVNSNSDNGTEVSNETV
NDDNGISYKTKLESIANIEINNLDPDVITLEAVIKQSIETNSIYPKSTGKVEVIDDKNST
KSDKNTTESIDNVNITETTTSDFDDITTESSKEGWKPMGLDTSTLPPTLLFSEHEKIKVD
RIDTKVNDKKEEFHPKPLQHQDTTRPSFIKLRGANACETKESLEAPFWANSTRGEVLALL
NLCEQQYRLHRLLAYDPHNACRGIFADWFRFPACCVCKCYDVPVEFRARSPRILHPQYDE
EVKRVIYEDVARDWYSMSVDDDDFL
>Msex2.02904-RA JH668325.1:1090094-1093054(+)
MSRLIFTFVGTFAIFQSTSHYVAADPSKVEMPEQCAGMNFCVHKHEDYPDEAIENLLKDS
KKMYEEYPEDFVLRIGPEQDQMAEDECASTSHVDPIYEIVDIHGNIRFVVQSERFKQIIR
IEQCEQPGRLMSGTRNINGELLDIVHLECKQCTMNYKFTVLGLDRKSLEAVDVQGGLPVC
CSCRTQ*
>Msex2.15197-RA AIXA01026588.1:403-906(-)
AETSAERPRRQAAAAEELCRVRTEFITPRAALNNKGNWKYVVNMPDNMTQLVRAEICA*
>Msex2.02902-RA JH668325.1:1069211-1072518(+)
MASVTLMFTVVLVALSRSAVTASKLDIPPECKDKMFCDVEPAFYNEYREDIELKFKPIKS
MWNLADNYNYDYQAREYTFENNCNYVKEMSTPYLVHSNGTAKIIVQTSFYKQRFMTTRCV
DSFSNAADGEQCFKGILSGNSRGSCKTKYTNIILYAYDEANKRIQRLPIEVPVCCYCGIT
SEFD*
>Msex2.02903-RB JH668325.1:1078864-1089500(+)
MAAMAEIRLGKSQGSRTTLSLHRVPREGNVVALLNTVCENISTIMDRFTLAAVVATVVLF
QSSSNFATPLLRDVSMPEECANKNFCTHKHEDYPEELIEGLLKDIEKYLDHPPEFVSRRI
ALNDLDTNDECDSSSHTLPIYQIRDNNNKTRFVVQSEEKFKQIIRIEECKEPGRLTRATR
NLSDLVVNETQLMCVECKLDYKFLVLGLNSTSLEAVNVQGGLPVGCSCKLQE*
>Msex2.02903-RA JH668325.1:1078864-1082406(+)
MAAMAEIRLGKSQGSRTTLSLHRVPREGNVVALLNTVCENISTIMDRFTLAAVVATVVLF
QSSSNFATPLLRDVSMPEECANKNFCTHKHEDYPEELIEGLLKDIEKYLDHPPEFVSRRI
ALNDLDTNDECDSSSHTLPIYQIRDNNNKTRFVVQSEEKFKQIIRIEECKEPGRLTRATR
NLAELVVNDTQLMCVECKLDYKFLVLGLNRTSLEAVNVQGGLPVGCSCKLQE*
>Msex2.07505-RB JH668466.1:32754-56169(+)
MARRIFIFLTLLLHLSCVLPESTSPPPETREDVTEASDEPPEGYYAFVESPNATPPRVRP
PPYRQVSSECAEARAVRAHVSANNLCGDLNRGVIPRNPMGQNPYGEPYPFDLIRNHTLRF
LSRTLPVLRADDTLPRVTHLTRAEHHDLQNNRLEDRHKRSLSEPSSDEQNSDAIPSRALR
AEHRSEQRAEPQRDGRKFCDGGGVFCMLYRAINGDGESSSGVERREDPGPAAPHAQHPNM
PYHRYEGPPTPCPARVEYATPVFARNYQGVWRYVVQIPYEGYFTQTVEVTRCMQSRCHYL
EGGCLSSPRWVSLLVAELHYPAQQQNLQPEYPPAEGAGGTDKPPHCDGHDEMGCYQVRLY
YDWFLVPGSCKCWRPDYFARYVRRKQNNEL*
>Msex2.07505-RC JH668466.1:32806-56156(+)
MARRIFIFLTLLLHLSCVLPESTSPPPETREDVTEASDEPPEGYYAFVESPNATPPRVRP
PPYRQVSSECAEARAVRAHVSANNLCGDLNRGVIPRNPMGQNPYGEPYPFDLIRNHTLRF
LSRTLPVLRADDTLPRVTHLTRAEHHDLQNNRLEDRHKRSLSEPSSDEQNSDAIPSRALR
AEHRSEQRAEPQRDGRKFCDGGGVFCMLYRAINGDGESSSGVERREDPGPAAPHAQHPNM
PYHRYEGPPTPCPARVEYATPVFARNYQGVWRYVVQIPYEGYFTQTVEVTRCMQSRCHYL
EGGCLSSPRWVSLLVAELHYPAQQQNLQPEYPPAEGAGGTDKPPHCDGHDEMGCYQVRLY
YDWFLVPGSCKCWRPDYFARYVRRKQNNEL*
>Msex2.03391-RC JH668345.1:1234307-1238036(-)
MRRMYGEERHISILKSELENYIEDDDEEEDDRTAEIAEDIIKTKMMYTKISHGRAMKDRP
HFRPIQNEKNKKTDNDTLKVRPLEPVSNETKVNSNSDNGTEVSNETVNDDNGISYKTKLE
SIANIEINNLDPDVITLEAVIKQSIETNSIYPKSTGKVEVIDDKNSTKSDKNTTESIDNV
NITETTTSDFDDITTESSKEGWKPMGLDTSTLPPTLLFSEHEKIKVDRIDTKVNDKKEEF
HPKPLQHQDTTRPSFIKLRGANACETKESLEAPFWANSTRGEVLALLNLYPYEQYIHLET
CVHERKQMYCREGCR*
>Msex2.07505-RA JH668466.1:32754-53732(+)
MARRIFIFLTLLLHLSCVLPESTSPPPETREDVTEASDEPPEGYYAFVESPNATPPRVRP
PPYRQVSSECAEARAVRAHVSANNLCGDLNRGVIPRNPMGQNPYGEPYPFDLIRNHTLRF
LSRTLPVLRADDTLPRVTHLTRAEHHDLQNNRLEDRHKRSLSEPSSDEQNSDAIPSRALR
AEHRSEQRAEPQRDGRKFCDGGGVFCMLYRAINGDGESSSGVERREDPGPAAPHAQHPNM
PYHRYEGPPTPCPARVEYATPVFARNYQGVWRYVVQIPYEGYFTQTVEVTRYDDVTRYYT
FWS*
>XP_012144359.1 PREDICTED: protein spaetzle isoform X2 [Megachile rotundata]
MCETYGQRDKVFIPSGKSLPSQASKCKNKTYCEVTPYYPTDIVINALQENPHLRNYENNDEVDILKEDKDVLDEEPLCLS
LEQVVFPKSGETKNLEWRYIVNHENFKQSVRIETCLEKGQKCRVIGSFAEGYYTKCKQKFIYRQLMAVSANGSIYQESFR
FPASCCCHVEFRADEFLKSINSKA
>XP_012144355.1 PREDICTED: protein spaetzle isoform X1 [Megachile rotundata]
MSTVTFVFLLLMCETYGQRDKVFIPSGKSLPSQASKCKNKTYCEVTPYYPTDIVINALQENPHLRNYENNDEVDILKEDK
DVLDEEPLCLSLEQVVFPKSGETKNLEWRYIVNHENFKQSVRIETCLEKGQKCRVIGSFAEGYYTKCKQKFIYRQLMAVS
ANGSIYQESFRFPASCCCHVEFRADEFLKSINSKA
>XP_012144356.1 PREDICTED: protein spaetzle isoform X1 [Megachile rotundata]
MSTVTFVFLLLMCETYGQRDKVFIPSGKSLPSQASKCKNKTYCEVTPYYPTDIVINALQENPHLRNYENNDEVDILKEDK
DVLDEEPLCLSLEQVVFPKSGETKNLEWRYIVNHENFKQSVRIETCLEKGQKCRVIGSFAEGYYTKCKQKFIYRQLMAVS
ANGSIYQESFRFPASCCCHVEFRADEFLKSINSKA
>XP_012144357.1 PREDICTED: protein spaetzle isoform X1 [Megachile rotundata]
MSTVTFVFLLLMCETYGQRDKVFIPSGKSLPSQASKCKNKTYCEVTPYYPTDIVINALQENPHLRNYENNDEVDILKEDK
DVLDEEPLCLSLEQVVFPKSGETKNLEWRYIVNHENFKQSVRIETCLEKGQKCRVIGSFAEGYYTKCKQKFIYRQLMAVS
ANGSIYQESFRFPASCCCHVEFRADEFLKSINSKA
>XP_012144358.1 PREDICTED: protein spaetzle isoform X1 [Megachile rotundata]
MSTVTFVFLLLMCETYGQRDKVFIPSGKSLPSQASKCKNKTYCEVTPYYPTDIVINALQENPHLRNYENNDEVDILKEDK
DVLDEEPLCLSLEQVVFPKSGETKNLEWRYIVNHENFKQSVRIETCLEKGQKCRVIGSFAEGYYTKCKQKFIYRQLMAVS
ANGSIYQESFRFPASCCCHVEFRADEFLKSINSKA
>XP_012148951.1 PREDICTED: uncharacterized protein LOC100875017 isoform X2 [Megachile rotundata]
MRRGYDNLIVTFLKLCILVLAAQCILAYPYRVNQNERRIEQFSNDREILEEIIESDEELSTERRFRREASSYERSSRRTS
QAEIKFVFPEDIKRVPACKNSTYCETVSSYPADLVNRAIQRNESIKYLESVDVIDLSPVEERIGQMDDIPLCTSSEHVIF
PQSAQNKNKEWKFVANQENFKQGVRVETCMQENASCSAIGGLAEGYKTTCRQRYVYRQLKSITEDGNLVDDTFRLPSSCC
CHVSFSGNVLTRMGVNIGGQKTQVTPVKTRKRK
>XP_012148950.1 PREDICTED: protein spaetzle-like isoform X1 [Megachile rotundata]
MRRGYDNLIVTFLKLCILVLAAQCILAYPYRVNQNERRIEQFSNDREILEEIIESDEELSTERRFRREASSYGNEQRSSR
RTSQAEIKFVFPEDIKRVPACKNSTYCETVSSYPADLVNRAIQRNESIKYLESVDVIDLSPVEERIGQMDDIPLCTSSEH
VIFPQSAQNKNKEWKFVANQENFKQGVRVETCMQENASCSAIGGLAEGYKTTCRQRYVYRQLKSITEDGNLVDDTFRLPS
SCCCHVSFSGNVLTRMGVNIGGQKTQVTPVKTRKRK
>XP_012134937.1 PREDICTED: uncharacterized protein LOC100880254 [Megachile rotundata]
MQAVVLLSSINVCAEEDLKDDGDLNDRKENNGTTVTSIKIIGEGSKNKTDKTRETQLERLRSLFASRQNGSRDLALPKSS
DISKVISDDGNGDEETPEELPEPQELKIVRPNLRKRPTYRPSPPRRLAPPNRRNVYSDLSRTPLTRPPRRPTEAKRDPTE
KECTFFTKTVCLEAADYPHETITRSLRSNKEMVAALLTDYKSQDFDESGDVPIALPLENKFENKYDGRYENRYESNEIRR
RSDTTSFDNVEEGFTCPSVVKYARPQLARAASGIWKYIINTGEHTQTLRLEKCSNPQSSCSFISENYRSSCVQVYNYHRL
LTWDSKLGLHMDIFKVPTCCSCHVHGYAEIFPPHQNDPPSRIKESFPGSDFATNNEQKDDFEDSKLNYLNKFVAGFDSAL
GSSNKKPLTEATPSRPTFTLPVRTRPKKQPSSLSSRPFDKLPQQHAPNTRAPGYTGPLLKGSRPSRPGRPPYRRESTSHV
EENTESLNNSTILNRYSQPYDLEMDATSRLQNGGFDDEYHEPQRRINYNYHPIIDFFRPEASMLQSAETQSASDQNDSNS
WKPMISS
>XP_012138655.1 PREDICTED: protein spaetzle-like [Megachile rotundata]
MAAKVPPAIWIATVVVVFINVVVSSPRLPRTATEKRSIDGRISINDNNSNRKERSVIGRPRFNQDSMNADYTSGKIGYGK
QREIVFPDQLDQVIASRSENMPQCNGQLLCEDVPNYPTGLVDSVIEKYPGIRRYQIDDTSEFIKSKSNVNEADQLCMSYR
RVIYPKLGQTVTGDWMYIVNTPNFTQGVLVELCQNEGTACSIINGFALNYVTTCKQKYIFRELYAMSGSRVDREPFKLAA
SCCCHVGFSDDEGDR
>XP_012142528.1 PREDICTED: uncharacterized protein LOC105662685 [Megachile rotundata]
MLGLKMRPFLSVLILISLAKSREEPCLEYGCPGRPQYEPFVPAPPGHTPNCAKPGQTFCETLDHYPEKLIKFLVEKCNFD
FSSVLRDESKDDFNIYRSVPDYSEGYDYTPHGGPQIHSQPFPFLPPQYPIRGQPPLFYAPSNDTHQNGYKYNTPGQRNPF
LVDEAPMKYHATGQRTGERHLYPQPQSLNSFGQGQTWWANRYTRNSKAAPRTAYENPLLKYSKPSKVRNKRQSNLDSIAL
CPTEAQYITPRAALNNQGNWMYVVNVQDQNQKYSQIVKSEKCTTNMCNAICSVPAGYTSRCQQQYVQKRLVALEGSGSQL
YTDVFWFPHGCTCQIMLNY
>XP_003701081.1 PREDICTED: uncharacterized protein LOC100875106 [Megachile rotundata]
MSLVNFTLPYQSATPTPFFYGGQNGGQPAVNNLRLNAVLPVAPAPNFNGQESFQNEPYIPPAAYQQKQQQHRQRTALNRQ
ASSSTFVEQSSFSSTQDTRYANYNQDFRRTQPRQQQQQMRPPQSQENGQDSSRTSRMPEQETYPERPNGYTRVNGGNGPG
TKTSVHAILDYDDDFDDYYDEEPDIPRDAHVTPIQGPIFVKNGSVPVVPLYSYPQLNNGSFVQIPILWTALSVALGVELR
GDLVRGVPCIKKYHQLFCPTAGNTYPIERIERFIDENKALMKRMYGDFEMNSGYGSSSREPGHRTLKRRKTREATNHDIP
DGGPRFQDDLDVEIQANGESFFGNVRRTRNPRQSSEKNRNDSGRIDACESKVEIVTPYWASNSAGKVRAIVNTQHFEQAI
HQEVCSKTQTNRCTGDCGCEQKYKWHRLLAYDPDNDCKGIFMDWFLFPSCCVCRCDPPGHKFTASNNRN
>XP_012134886.1 PREDICTED: uncharacterized protein LOC100875621 isoform X2 [Megachile rotundata]
MRRMYGDERHINVLKAELEKNDIELKYDEYYHHFSDEHRKYQYMHDYEYFESDSDYEGRGFTSRSFNENSAKRLNKFPKL
SEYTRPHFRPTEKSTTSTAATPAPITSSTTETSSTSITPPSTTVSTNTTIENTRENTTEEALALTVTTSHMMKEQNFSIN
EIPEQIDRIDEELEENDEVAEVSETSLDETTASLPGTTEVPVDSDNSEDLYATPKETTVQEEISGSNEQQEFRPRPEYRP
AGKPESSNMEGQLYQDVAAKDQQEQPVLKLRGVNACPVKEEVVAPFWANNTRGEVLALLNLYPFEQYVHWEKCTHENKQM
YCRDGCRCEQQYRLHRLLAYDPNNECRGIFSDWFKFPSCCVCRCYDLPLEFRVTSRSPRSQKQRIKVKSPRTRYT
>XP_012134887.1 PREDICTED: uncharacterized protein LOC100875621 isoform X2 [Megachile rotundata]
MRRMYGDERHINVLKAELEKNDIELKYDEYYHHFSDEHRKYQYMHDYEYFESDSDYEGRGFTSRSFNENSAKRLNKFPKL
SEYTRPHFRPTEKSTTSTAATPAPITSSTTETSSTSITPPSTTVSTNTTIENTRENTTEEALALTVTTSHMMKEQNFSIN
EIPEQIDRIDEELEENDEVAEVSETSLDETTASLPGTTEVPVDSDNSEDLYATPKETTVQEEISGSNEQQEFRPRPEYRP
AGKPESSNMEGQLYQDVAAKDQQEQPVLKLRGVNACPVKEEVVAPFWANNTRGEVLALLNLYPFEQYVHWEKCTHENKQM
YCRDGCRCEQQYRLHRLLAYDPNNECRGIFSDWFKFPSCCVCRCYDLPLEFRVTSRSPRSQKQRIKVKSPRTRYT
>XP_003700752.1 PREDICTED: uncharacterized protein LOC100875621 isoform X1 [Megachile rotundata]
MNVIVHLVIQVITYQLVQCQGGGGPSTFGYDASSACSKPYSRAGRARLANLPCDFRRQNWCTIAGNSYPWHAVRRFVQEN
QGLMRRMYGDERHINVLKAELEKNDIELKYDEYYHHFSDEHRKYQYMHDYEYFESDSDYEGRGFTSRSFNENSAKRLNKF
PKLSEYTRPHFRPTEKSTTSTAATPAPITSSTTETSSTSITPPSTTVSTNTTIENTRENTTEEALALTVTTSHMMKEQNF
SINEIPEQIDRIDEELEENDEVAEVSETSLDETTASLPGTTEVPVDSDNSEDLYATPKETTVQEEISGSNEQQEFRPRPE
YRPAGKPESSNMEGQLYQDVAAKDQQEQPVLKLRGVNACPVKEEVVAPFWANNTRGEVLALLNLYPFEQYVHWEKCTHEN
KQMYCRDGCRCEQQYRLHRLLAYDPNNECRGIFSDWFKFPSCCVCRCYDLPLEFRVTSRSPRSQKQRIKVKSPRTRYT
>XP_003699945.1 PREDICTED: uncharacterized protein LOC100877191 [Megachile rotundata]
MEFRTFIMLLLCASCYANEYQMKPSKANNSDPSTESDEPPEGYYAFVKSPNAEPPKVRPPPYIDSDKECYDTGKQGKGFV
SVHNICGDLNKGYIPRNPMNQYFNGTSYPFALLKNHTLKFLSKALPILKADDSLPKVATVQAYSQNSVDTDEKRSRSKRS
DPSQDINRNGRKFCENGGGVVCMLYKAIQGEPLAPSAAERRDEPSTPEYRQRTPPQEKPEYTGPPTPCPAKVEYATPVFA
KNYQGVWRYVVQIPYEGYFTQTIEVTRCMQSRCHYLDGGCLSSPRWTSLLVAEIFYPDTFLEENQNSRISGLRENADSPP
PVHDFQNYQQYLQKRAGENEARNSGSQHHCDGVDEMGCFQVRLYYDWFLVPGSCKCWRPDYFNRYVRRSGSNIEL
>XP_012146705.1 PREDICTED: uncharacterized protein LOC100875947 [Megachile rotundata]
MRIEVLSTLVAVVLLTAVLCPRLAAANNHTLSLSSRKSRENPFRGHISRWTQTLDDTTKRMTYREMNMILRQEGGEDGLP
VDCCPTVEEMVEPVGGRNRENMYVQLYRDGQHTQRFFEYSCRPDVLDKPCRFIDRKFSNQSRCVQKFSYTYAIIENSGSK
GGKEEHGRHRHRERLIPTFAGNTVDGSMWTLDYIVVRSGCSCEVMPKPKKKKKFKKSKPRDQDLDLET
>XP_012146706.1 PREDICTED: uncharacterized protein LOC100875947 [Megachile rotundata]
MRIEVLSTLVAVVLLTAVLCPRLAAANNHTLSLSSRKSRENPFRGHISRWTQTLDDTTKRMTYREMNMILRQEGGEDGLP
VDCCPTVEEMVEPVGGRNRENMYVQLYRDGQHTQRFFEYSCRPDVLDKPCRFIDRKFSNQSRCVQKFSYTYAIIENSGSK
GGKEEHGRHRHRERLIPTFAGNTVDGSMWTLDYIVVRSGCSCEVMPKPKKKKKFKKSKPRDQDLDLET
>XP_005190126.2 PREDICTED: protein spaetzle 5 [Musca domestica]
MKSIICHLFSYNGLTLIYVILVSTIFSICSAHSTPPCGLYGAPPCRFLPAPPGQTPSCARPGKTYCEHIDNYPTYVIKHL
VQKWGYEAKNLLVDETWDDFAAVAWHETPVFYDPAYIFPQHNNGKDFSGYSYDTPPYGSGSGSGSSNHYNDDPYQYTKSS
TTEGPTYLLYTSAGQRLNFNKNQMSSFASSSSSSSSSNTKTTPNNPTLWLKRIVRDISKKATAQKTESPLIIDTIDGEDA
SKHHVSSRDVSLNMDLLDIVGVDRGSKSRVRRQSPGRMSLCPTTSQFITPQAALNSKGNWMFVVNEASTARQMVKAELCA
SNTCTNLCQLPNGYNSRCEQKFVQKRLIALQGNGQNLYTDSFWFPSCCVCTIAAN
>XP_019895455.1 PREDICTED: neurotrophin 1 [Musca domestica]
MKMGQSFRCLFWAILYCVLYLVSASDEDLMDFDFGDLKEIDWSYENNNDHDILNKATTAAKENSITFDDDIDFLEEDDDQ
MQRYDWREKMLRTALSKALTNKVVRQKFIEVMPILRVLSKQQKLALSALITAQFSAKKGNELRLDQVRMMFGDDKSLILP
VVYDIANLVKNSAKKYIEFDYSIQDLANFGKTKSSADRRKLELTSTELAEEENNEGIGTLPYTAADASKEEEQGDDMEDF
MEDMPEEFLDPMEINKELLVVKEESSKNNNTEILKQTEDTEKEKSKEKKTDIPIEDAAAEVIVDHPLKINHELQKDVPTL
ELIKGNIPTLNTEEDISKVPTTKSTTTPIPLRRTRRATENRAFVHKLIRSVPASVNEADLQRGLGGRTLKLNTTAFATPK
ETTLTPLTTTTPVEVEQKPSNEANPDLEPYQIVEDLAFASLNGTEIVLNDEDEPQEREVSSENSNPDGELLPTPEELIAG
PRYRVAANKLIRPAKGKRVPPKQIRTRPQQGSGVTPPKKCERFTASMCIRTEDYPMDLIMGSIRRHRNAMTALLAEYTDR
QYSAEFGDDFEDFNQGKKRRQDTNEVHSGLCQSIVRYARPQKARSASGEWKFIVNTGKHTQTLRLEKCTNPQETCSYLSS
SYKSYCSQVYNYHRLLSWDKTRGLHVDIFKVPTCCSCQINGIRQQQFAAAVGGTFTKKDFTPIPQKPQEVYRPDSFDYTE
DDEEEDEDDLAFNIRNYHHYKHDTSFDANELLSGGSNKVKTKVPSPTVGSYLSPPDNDEFGQYSVSASSSNKILRELARR
RPHKSFSNDYQSDLEFSPSEHHAEREVNVYGTPNGKQDRTQHTKIKPLYSVIHTGGSNDNTTAITSSTGTIRAQPSETLH
HVPTTGRPRTVTNAHQKSPAITDIRLAATDTLPAAAAGDGAALFEPSVPQPTPTSAIRTASLPTHYYTHAAGGRSKSKPR
LRVTGAKATTTTTAAPTTIAETTEYSETSSKRKVIPSITSDVFRNTYKAKLNLTSYYSPTAATISSSGGPAKSSSHPPKR
INYSYHPIIDFFEYNRKIQTATSTGGTTATTTSTSVSPRPSSTLATRRVRVSTKPPYHLSSTQLYSHKIPNAVPATIYQQ
PQVPERHTHTRHQNERRIGYGAAGDGSRVTSHTDSSSSRFFPIDGPTPDTSYPQEDTEVADVWHPVIVENF
>XP_019894525.1 PREDICTED: protein spaetzle isoform X2 [Musca domestica]
MAQFSTQFPVLLSILFLLNPLSCVCSRIYNIRDMQKRDIPTNAPDTRQYESSQEEPTYQTNHRSDKTRDELISEIFQVGF
PPGLTIFNNTSPFEVDDSQSSSSYSSYTQPITEAPFRALKDSTGKLTGVPSKELQTFPNDNTAKGNSYSDRSHDDSHYSH
PVQKDEQKNLDMNYVISSDDCVEGKATFCTDVRNYPPETVVEEILKKNFINLNIFFGEDTISPDDFSQRMNNEPNVESLC
ESRTTLITPQAGWNIESNWTLIVNTDKYKQAIQIEECINEGSVCGPKQKIDPPPGYNITCKQSYIYRSLVSIADGKVLPN
SFKFPSCCKCVMKPLKNY
>XP_005189611.2 PREDICTED: protein spaetzle isoform X1 [Musca domestica]
MAQFSTQFPVLLSILFLLNPLSCVCSRIYNIRDMQKRDIPTNAPDTRQYESSQEEPTYQTNHRSDKTRDELISEIFQVGF
PPGLTIFNNTSPFEVDDSQSSSSYSSYTQPITEAPFRALKDSTGKLTGVPSKELQTFPNDNTAKATPSSSYPLWSQPITE
APTFKVSRDPNGKLTAVPSKELQTFPKGNSYSDRSHDDSHYSHPVQKDEQKNLDMNYVISSDDCVEGKATFCTDVRNYPP
ETVVEEILKKNFINLNIFFGEDTISPDDFSQRMNNEPNVESLCESRTTLITPQAGWNIESNWTLIVNTDKYKQAIQIEEC
INEGSVCGPKQKIDPPPGYNITCKQSYIYRSLVSIADGKVLPNSFKFPSCCKCVMKPLKNY
>XP_011294871.1 PREDICTED: protein spaetzle 3 isoform X2 [Musca domestica]
MALTNFSLPFGALTQSAGVAGPWSPTVSPLHPIHHQLAANTNNLLYSPVDHQQQPEDGAAPPPGSDFYKNNPYAPPQQTS
YQQFNSGRRKNTYLPPVTTTGSAQGGINFGLPKTNVEQPPPAPAAQYGPANGKGTPSSAAAAAAPGDSTNDAYPDRPPGF
TRVQAGQGSRTGVHAVLDYDLEEGEEEDYYDAEDQGEPVNKDGSHKSTMPTVTPIQGPIYLKNGTVPVVPLFHYPTFNNG
SFVQIPIWWTALSVALGLDVRGDLIKGVPCIKRYHQLFCPTAGNSYPIEKIERFIDDNKALMRRMYGDFEMNMDDGGPRQ
QTKKRKRRFIDEPDIFLPPGAYPSFVADDEVEPHDEEHGESYFGKLRTKRQANQGNRDGNPGNRNAKQTGPRSGQQASPT
GRLDACESKVEIVTPYWASNSAGKIRAIVNTQHFEQAIHQEICSKAQTPRCIGECGCEQKYKWHRLLAYDPDNDCKGIFM
DWFLFPSCCVCRCNP
>XP_005189258.1 PREDICTED: protein spaetzle 3 isoform X1 [Musca domestica]
MALTNFSLPFGALTQSAGVAGPWSPTVSPLHPIHHQLAANTNNLLYSPVDHQQQPEDGAAPPPGSDFYKNNPYAPPQQTS
YQQFNSGRRKNTYLPPVTTTGTRNTQYHIQQPSVAIQQQQQQQQQYHHQQQQHLQHQFSHINNQQQQQHLQQAQNNNNAV
FKTASSSSSATITSSLTASASSSTTSNGPSSNTRTYGEGSYSRFPQASNNNNNNNNIVKESLAPQQQQQQYYNSFASTKQ
NHQQSRLTVGSAQGGINFGLPKTNVEQPPPAPAAQYGPANGKGTPSSAAAAAAPGDSTNDAYPDRPPGFTRVQAGQGSRT
GVHAVLDYDLEEGEEEDYYDAEDQGEPVNKDGSHKSTMPTVTPIQGPIYLKNGTVPVVPLFHYPTFNNGSFVQIPIWWTA
LSVALGLDVRGDLIKGVPCIKRYHQLFCPTAGNSYPIEKIERFIDDNKALMRRMYGDFEMNMDDGGPRQQTKKRKRRFID
EPDIFLPPGAYPSFVADDEVEPHDEEHGESYFGKLRTKRQANQGNRDGNPGNRNAKQTGPRSGQQASPTGRLDACESKVE
IVTPYWASNSAGKIRAIVNTQHFEQAIHQEICSKAQTPRCIGECGCEQKYKWHRLLAYDPDNDCKGIFMDWFLFPSCCVC
RCNP
>XP_005184799.1 PREDICTED: protein spaetzle 4 [Musca domestica]
MEYINMDKRFKISKILIANLIFLLLFALLIPQCWSFGYDSSSSSCSPNTKQSRRGRAQMLAAIPCDLLTQAYCTQPGSAY
PWHAVRRFVHENQGLMKRMYGDVRHISVLREEIYNNEIDIDDIEAATERYSRDGYNRRASKLMHHREDFDNFKVNERVND
ILRDPHFRPVSTTTTTATSRKTTTTEPPATTLKTSTTEDVESTVMANDEETTTLASSTASSVTTTTKGTTPKPNDVTNAD
LNTTNDEEEEDGEKSINDTTKSSKSKLFENQINPDEEDDDDMTTSSDREDDLDVINIEVNSVFEETGDDVPPTELTGDNI
EIVPSPQLGLRNLTTEIPSTTPPSKTDRTTTEAAVTTTTSIPNTSSAASTTGGTTRRTKTTETTTTAATTTTQKPEIVAE
RSPIKKERKPFVPSSTRLHQRPQQQQQGQKAESTISAKLKLKINPTQATPTKVTSSSTTTMTHMDKASLNATTLTTPLTS
MKTSPFKSHYNKNFNRYTTTHHHHQNNNNNKYNVQPSAAPPVATSTPTQPNIKPNADLLLGEKIRRTGVNITPPSVASNK
PIIKEGQLFQDTMKQEQPAPVLNVKGVNACPVKEEVVAPFWANNTRGEVLALLNLYPFEQYVHWEKCTHEHKQMYCREGC
RCEQQYRLHRLLAYDPHNECRGIFSDWFRFPSCCICKCYNIPLDFRATSRSPRSEGGVGGGSGGEDYRHPIDIAEEQVKN
AIYEHATEDWYRPKDDFDFYEG
>XP_005180962.1 PREDICTED: uncharacterized protein LOC101892783 [Musca domestica]
MDKRLLLKILSFILLSSLTAAQQQPTLPQQPTQQGDYGEEPPEGYYAFVESPNAIPPKVRPPPYTHVNVDCKNVANNKKV
AVSVNNICGDLNKGQIPKNPMKQNVLGEPYPFELIRNHTLKFLSKTLPVLQADDTLPKVTQILRDDPVEQVDNNNIDQQQ
YGNGARTKREAVAPKLEPTNENHNYGYFDPAIDEEERAQKSQGDADRKSRKFCDGGGIFCSIYKALQGDTSSSAPSASPL
TAERREEIGPIRYEGPPTPCPAKVEYATPVFAKNYQGSWRYVVQIPYEGYFTQTIEVTRCIQARCHYLDGGCLSSPRWVS
LLVAEIFYPNAEDTVPQPSTTTQAPSVQDFQAYQQYLQKRAGVATGSEGANHNGGDFNQHCDGHDEIGCFQVRLYYDWFL
IPGSCKCWRPDYFAKYVRRKSVADL
>XP_008211533.1 PREDICTED: protein spaetzle [Nasonia vitripennis]
MKRIVLLLFVLSVSNEAEALPQLIIPVQNSSRSESGFYVQRKILTHRNFAASGDDTAGRTDAGKIIFPSDDGDFPTPQFP
VRPHSGCENSTFCENTPNYPKEYLQAALRTNKDLKFFSSDDLVLPDVLVHRVNALPDDDAPLCEATEKVVYPKVAQSKDK
EWLFVVNQEGFSQGVRVETCGKENNACNLIEGFAEGYKTVCKQKYIYRQLVALSTIGQLKPEKFRFPASCCCHIKFTGNP
LGLRMGSSLGKKAPELPSSKANRGK
>XP_001607462.2 PREDICTED: uncharacterized protein LOC100123756 [Nasonia vitripennis]
MRISAAAAGLILLTIVAFVGIDAATAEPGARHDNVELEFNDEEEDREEISTSLKVENIAGASASSNASFAEARSRLGSAA
DNATREPISADATNNEEQQKEDGEKPEELPEPLELRYARPGKFRRRPYFSPPTRRTSVNRRNVYPDKPLRGSSSSLRPAT
RRPPDPKRAPTEAECTFFSKTVCLEAADYPMEAIMRSIRNNKDMVAALLTDFDNRDGGLSEDDDIPTSSYKTSYDNRYDK
RYENRFETSNEIKRKYEFSPPYENVEEGFTCPSLVQYARPQLARAASGVWKYIINTGEHTQTLRLEKCSTPRTSCSFISE
NYKSSCMQVYNYHRLLTWDSKLGLHMDIFKVPTCCSCHVHGYTDLFPPHQSDPPVKAQETFPGADFATGDHHLKGSSHIN
KYVNSLDSAALNLFRDSYGGSSSSSDQDETQLQHSSSSRRPSIARPPRPKRPSSNVPRPFDKLPQQHAPNTRAPGYKGPR
PHRPNRPFRRESAVPEVSDYSESPSNITLNRYSQAFEQDTLEQPTIRLQNGGFDDEYQEHTQRRINYDYHPIIDFFKPDA
QMLKSDEPMQASASSSILQQQQHQQQIQYHQSQQLQQRPSQLQHADLDSWKPIFKP
>XP_008203343.1 PREDICTED: LOW QUALITY PROTEIN: uncharacterized protein LOC100114513 [Nasonia vitripennis]
MQHRRLSFENPNFMLRSRGLEGSVYSLFICQYFARLVMWKCLPLLLLSTLISSRVSANGYHHNEPCSKYGCPLAPPIHEP
FVPAPPGHTPKCAKPGLTFCESLERYPQQLIKFLIGKRTLDFEKFLRDESPEDFNAYRKRPEYDYGYDYPKPKVPLDLYP
QTSLHAHQAAMLHYDVPLNASRNRYLPSQSVNSFVSQSASISAHQSFGYQHGVQPHLIQFPNQGAWPLRNSRGVESGYHQ
QQQGGRTRFQNPLLEFASRTRNRAKRQSESADVSLCPTRSQFVTPKAALNNQGNWMYVVNLEDQNKHSQLVKSEVCMSQT
CTGLCSLPLGYTSKCQQQYVQKRLVALEGSGNRLYTDVFWFPHGCMCQVTLDY
>XP_003426647.1 PREDICTED: protein spaetzle-like [Nasonia vitripennis]
MKISVFLLVLFFIIGFSIGLPQKAPSQASFLENHVSRKIGKIRFPGDEPDEADEADEPDANVNTVANLTLPTPVCKGDTF
CVDPPNYPTAEVEIALRMNSKVVKYFANSDMDPEVTNKALKRKENVETLCQSYETIIYPKAAESINNEFMFVVNQANFLQ
GVRIERCNPGVEDTSCSYLGELESWYTTTCKQKFIYRQLVAVSSMGEVKPELFRFPASCCCHIKRDANYFQVRMSQKRGK
KARRHDAEEE
>XP_008202261.2 PREDICTED: LOW QUALITY PROTEIN: uncharacterized protein LOC100121695 [Nasonia vitripennis]
MARALRYRPVLQTLSAGLVLGGMPEGGPSTFGYDASSACSKPYSRVGRARPEHLPCDFRRENWCAIAGNAYPWHAVRRFV
QENQGLMRRMYGDEKHISVLKTELEKNDVELELEDDHNQLYSDDSSSLFQQMQFEVDYAFDPIANPEEEARRSREYLGRS
LQSGTSSKLDKPKADGPSSPQRLNENPAITASSSTQSTTYASTATASTTSSNPSTTPGTSPSHRTKMTPGEHSVDTPAQY
EGRRLGHDADELRSTTPVVSLAQIAKIQNLSINEISGQIDRFDADVDELTEIPGILIEEGFAADTTADSLDGIPTSSHQY
LSTSSERTDDGKISLEDYGSKFDQVQDAEVSESQQQPQQFRPRPEYRPPEAVRPEAQGPTGGSMEGQLFQDVAAKDKQEP
VLKVRGINACPVKEEVVAPFWANNTRGEVLALLNLYPFEQYVHWEKCTNENKQMYCRDGCRCEQQYRLHRLLAYDPNNEC
RGIFSDWFKFPSCCICRCYDLPVEFRVTSRSPRLVHQRQRLKVRAPRAPPRQRHH
>XP_016836872.1 PREDICTED: uncharacterized protein LOC107980532 [Nasonia vitripennis]
MKRGLLLLAVFSLCAVLDVEGIRTAVRRCIRRHPNGLCASWLHPKDILRRSQPNDMVHRLGREVKNDQYAGNYYSYSANP
EQFRTSCREAICTNALGYPSERINDAVNLVRRIMTSSHPNMVNKRKEIDPEVLNFHSRPQNKVSNEDVEANVDGCDIHAN
MKRPQEGISLDDERRYLIVNIPSLQQRVQFIECLGGKSEACDVEGDSTCQQAYREESFLALPADLHRRYEARDFKIKKFR
VPNGCKCGEGVDLVVNFD
>XP_016836875.1 PREDICTED: uncharacterized protein LOC100117670 isoform X3 [Nasonia vitripennis]
MTVISPHLDMADKRTEIDLEVLNFEFRPQIQRVIVDGCGVHVNVTKPQEGISTDDEGHYLIVNIPSLQQPIQFVECLGGK
SKSCEVEGDSTCQQAYREEPFLTLPADVDRYYEARDFKIKKFRIPNGCQCGEGVDLVVSLD
>XP_001601837.2 PREDICTED: uncharacterized protein LOC100117670 isoform X2 [Nasonia vitripennis]
MTSPHLDMADKRTEIDLEVLNFEFRPQIQRVIVDGCGVHVSIQNDTRPLLLTCVHLLSLIHFQVNVTKPQEGISTDDEGH
YLIVNIPSLQQPIQFVECLGGKSKSCEVEGDSTCQQAYREEPFLTLPADVDRYYEARDFKIKKFRIPNGCQCGEGVDLVV
SLD
>XP_016836873.1 PREDICTED: uncharacterized protein LOC100117670 isoform X1 [Nasonia vitripennis]
MTVISPHLDMADKRTEIDLEVLNFEFRPQIQRVIVDGCGVHVSIQNDTRPLLLTCVHLLSLIHFQVNVTKPQEGISTDDE
GHYLIVNIPSLQQPIQFVECLGGKSKSCEVEGDSTCQQAYREEPFLTLPADVDRYYEARDFKIKKFRIPNGCQCGEGVDL
VVSLD
>XP_001604933.2 PREDICTED: uncharacterized protein LOC100121327 [Nasonia vitripennis]
MEFRTFVMILLCASCFAEEYREKDKNATGDKNTLPDEPPEGYYAFVESPNAEPPKVRPPPYVDSEKECHDTGKQGKGFVS
IHNICGDLNKGYIPKNPMKQSFGGSSYPFELIRNHTLKFLSKALPILKADDSLPKVAKVQPFSQNSVDTDQKRSLRKKRQ
TTDASEMSRSGRKFCENGGGVVCMLYKAIQGEPLTPAAAERRDEPPPPAANLEYRQRAPAVGAAGPEKSEYTGPPTPCPA
KVEYATPVFAKNYQGVWRYVVQIPYEGYFTQTIEVTRCMQSRCHYLDGGCLSSPRWTSLLVAEIFYPDTFLEETQGGRLP
GPRDPVAGSPPPVHDFQNYQQYLQKRAGESEGRSSGAGIGSGVSPVQTSSAGSTAGHHCDGVDDMGCFQVRLYYDWFLVP
GSCKCWRPDYFNRYVRRSNPNPEL
>XP_016838315.1 PREDICTED: uncharacterized protein LOC107980723 [Nasonia vitripennis]
MRIEAFSALVAVVWLTAVLCMRLVAASSNQTLNFSSRKPRDHHLGEQFSRWSMPLEESTTRRMTYPEMQSLIRQEGGEEG
LPVDCCPTIEEMVEPQGGRNREDMFVELYRDGENAQRFFEYSCRPDVLDKPCRFIDRKLQAQSRCVQKFSYTYAIVKNPT
SKEEGEQPAHVRHHRRQEQHHFPAFPGSSSAGTSSWTLDYIKVRSGCSCEVTPKPRKKKLAAMKVKRTRTSRARSRLHLN
PNSSIFSSSSVADQSNSSAEV
>XP_016838316.1 PREDICTED: uncharacterized protein LOC107980723 [Nasonia vitripennis]
MRIEAFSALVAVVWLTAVLCMRLVAASSNQTLNFSSRKPRDHHLGEQFSRWSMPLEESTTRRMTYPEMQSLIRQEGGEEG
LPVDCCPTIEEMVEPQGGRNREDMFVELYRDGENAQRFFEYSCRPDVLDKPCRFIDRKLQAQSRCVQKFSYTYAIVKNPT
SKEEGEQPAHVRHHRRQEQHHFPAFPGSSSAGTSSWTLDYIKVRSGCSCEVTPKPRKKKLAAMKVKRTRTSRARSRLHLN
PNSSIFSSSSVADQSNSSAEV
>XP_016838317.1 PREDICTED: uncharacterized protein LOC107980723 [Nasonia vitripennis]
MRIEAFSALVAVVWLTAVLCMRLVAASSNQTLNFSSRKPRDHHLGEQFSRWSMPLEESTTRRMTYPEMQSLIRQEGGEEG
LPVDCCPTIEEMVEPQGGRNREDMFVELYRDGENAQRFFEYSCRPDVLDKPCRFIDRKLQAQSRCVQKFSYTYAIVKNPT
SKEEGEQPAHVRHHRRQEQHHFPAFPGSSSAGTSSWTLDYIKVRSGCSCEVTPKPRKKKLAAMKVKRTRTSRARSRLHLN
PNSSIFSSSSVADQSNSSAEV
>XP_016840000.1 PREDICTED: uncharacterized protein LOC107980948 [Nasonia vitripennis]
MDEPRSHRFRRHDYGDCKCETVPDTLYSVLTDEGRELFKLKIDGVYQEKIKLTKCLNVKARCGDSTADREGRPRYCRQKY
FKHTDELITLGLTDDKYRQHLRLDLLPNGCECVDPLDSLSD
>XP_022905626.1 protein spaetzle 5-like isoform X3 [Onthophagus taurus]
MNLKTISTHITSIHHNRILKPIHIPKPQYPTFYPTSGGPHHYLPHQQHQNLTGYHPFGGYPDRRKPFPPFFEPYQTNQLV
SYKTKNPFLSQPPRMYKFFGQNQNFNPNNWWKRDTQEQFLQPQLRRRRSLLNLRKKLTDVEYSFINDTSSQLIRKKRQNA
LTGQQLCDTTSQYIMPRAALNNKGDWKYVVNMPELDNRYTQLVKSETCASQQCNGICSLPTGYTSRCEQKYVQKRLIALE
TAGNQLYNDVFWFPSCCQCTITQN
>XP_022905624.1 protein spaetzle 5-like isoform X2 [Onthophagus taurus]
MDESKDDFNTYYVHSPQQDTNYFPEPIHIPKPQYPTFYPTSGGPHHYLPHQQHQNLTGYHPFGGYPDRRKPFPPFFEPYQ
TNQLVSYKTKNPFLSQPPRMYKFFGQNQNFNPNNWWKRDTQEQFLQPQLRRRRSLLNLRKKLTDVEYSFINDTSSQLIRK
KRQNALTGQQLCDTTSQYIMPRAALNNKGDWKYVVNMPELDNRYTQLVKSETCASQQCNGICSLPTGYTSRCEQKYVQKR
LIALETAGNQLYNDVFWFPSCCQCTITQN
>XP_022905623.1 protein spaetzle 5-like isoform X1 [Onthophagus taurus]
MDESKDDFNTYYVHSPQQDTKYSPNSVYGPPNAIQPDSYFPEPIHIPKPQYPTFYPTSGGPHHYLPHQQHQNLTGYHPFG
GYPDRRKPFPPFFEPYQTNQLVSYKTKNPFLSQPPRMYKFFGQNQNFNPNNWWKRDTQEQFLQPQLRRRRSLLNLRKKLT
DVEYSFINDTSSQLIRKKRQNALTGQQLCDTTSQYIMPRAALNNKGDWKYVVNMPELDNRYTQLVKSETCASQQCNGICS
LPTGYTSRCEQKYVQKRLIALETAGNQLYNDVFWFPSCCQCTITQN
>XP_022911378.1 protein spaetzle-like [Onthophagus taurus]
MCSIGKKNLIVFITFIYYLHYLESLTNARPEQITPRTSLNITNITKSVSPSERIVTSVRILAKPKIRRGGVSQKYRQQSS
NNQAIIFPDDADEDDSIITPIKPYERPSCAKGSTYCEKIDGYPSDLVERMLQVPSPLENLFGIDDGPDEIANRLGDDEDV
SLCQTVDRMIFPKIAKTKSNKWKYIINQDGSDKYVQGIRVESCLNPGQPCSFLSNETLGYTSYCKQKYVYRRLISLSEEG
QPTTDVFEVPSACCCSYKKIPLDRLSFE
>XP_022911377.1 uncharacterized protein LOC111422405 [Onthophagus taurus]
MRDLVLFVFTLNCYWRLQFGIFGAAQPAAFNFANNYTYRIFHTYNYEYKDPTTNGEYIPNSNYPQSDPKEPIPIAQRNHF
NTNNYNGEHFYDPENTNRNFKPNVWTPSNLPHFIEQHETITNQPRKSRENINRGNTETSFLTVNGSKCAYGFCEQAENYP
EALLFDLVKNNAALSAFFKPAVPVVVDRAFPSFENICEVTVQRMTPKTAQNVEGKNRIVVNLKEYKQIVESEVCRKDATC
KFHNYWPEGYKAKCIQKYVEVPLAVMDDMENKIIVEKFSYPSGCYCACKNE
>XP_022917012.1 protein spaetzle 3 isoform X1 [Onthophagus taurus]
MCINLEAREMKSEPRRRESKPACQFTVSGCRDRARVSRVDSAHIVYKINRENGVTEVLNQKILKNTLKMALLNFSHPFPV
SPPFFTQHGYTYPRPPSAFTAEEVTQPPPVPLTPPTYTKVQAGTGSKTRIHAVIDYDDDYYDDGDPNQNVTPLQGPILLK
NGSVPVVPLYSYPQVNNGTFVQIPILWTALSLALGVELRGNLIRGVPCYKRDYQLYCPTAGNTYPIDRIELFIDENKALM
KRMYGEFSMNSPPDYNSAASPGTKSKRSVKPGVPDLHAAPGPDPVFDESETMFGKNREVRQNFNFRNKSESGRVDACESK
VEVITPFWASNSAGKVRAIVNTQHFEQAIHQEVCSKARTSRCQGDCGCEQKYKWYRLLAYDPDNDCRGIFMDWFLFPSCC
VCRCNPT
>XP_022910956.1 uncharacterized protein LOC111421995 [Onthophagus taurus]
MNNHLILIFSLTFITTIYTEMFEYDSLKRYTREIKQENCMLHLCNETNYPLKAITKLLKQKKNIKFLENFNDQLFEPYKP
PNPFKFGLIWNNLCEVRQVTMYPRIGKDIQNNMKVIINVQKHRQGIIVETCIDNKKQCIEKEFLPIGLTTRCNQQYIKVR
LITLSSSGTLGQDYFAIPSGCICDKRSHQ
>XP_022910957.1 uncharacterized protein LOC111421996 [Onthophagus taurus]
MNNHLILIFSLTFITMIYTEMFEYDSLKRYTREIKQENCMLHLCNETNYPLKAITKLLKQKKNIKFLENFNDQLFEPYKP
PNPFKFGLIWNNLCEVRQVTMYPRIGKDIQNNMKVIINVQKHRQGIIVETCIDNKKQCIEKEFLPIGLTTRCNQQYIKVR
LITLSSSGTLGQDYFAIPSGCICDKRSHQ
>XP_022912091.1 protein spaetzle 4 [Onthophagus taurus]
MNGCCKVKRKTMGMVILFLIVISTTNVLCYGGYDSSIPSSQEACGRRYKSSRMLKPPCDLSVESFCTKAGTTYPWNAVRH
FVRENQGLMKRMYGDQLQRSVIEAELLSNDILESYQDDNNNNNNEDLYFNGDFKSRYSKSLDLDNELLQDSLKSMMHGEE
AKKNDDVMNTKFVFPEMSVKYGDLMNKTNNNNNNKTATTTMSTTENLNLKRTTDEETSKISITDSYNATYYFYEVEDVQN
NTENSTERTTSTITTETESTITFEETTTEQPEKRKASTSTMLFQDTNQKKINSFKGQGINACPVKQEVVAPYWANNTRGE
VLALINIYPFEQYIHCEMCTFQHKQMYCREGCRCEQQYRIHRLLAYDPNNECRGVFADWFKFPSCCICKCYFFNEGRVTA
RSPRSRDTEKYVPNWFKKKSKEYFNN
>XP_022910955.1 uncharacterized protein LOC111421993 [Onthophagus taurus]
MIYYAIQLSTNVNSAIIPHTSLNDVCINNLCENSTTDYSDDKIREILLKNQEFVPFFGNVLDVQRSNELKRPSRSLNNIN
DQKYNMCSTETITIFPRRGFTVDFKEKLIVNIPGYRQMVTYEACREHGKECYGNEYYPIGMSSICETQYILIRLVVLNEG
EHLDLEQFSVPSGCSCMYKL
>XP_022917013.1 protein spaetzle 3 isoform X2 [Onthophagus taurus]
MCINLEAREMKSEPRRRESKPACQFTVSGCRDRARVSRVDSAHIVYKINRENGVTEVLNQKILKNTLKMALLNFSHPFPV
SPPFFTQHGYTYPRPPSAFTAEEVTQPPPVPLTPPTYTKVQAGTGSKTRIHAVIDYDDDYYDDGDPNQNVTPLQGPILLK
NGSVPVVPLYSYPQVNNGTFVQIPILWTALSLALGVELRGNLIRGVPCYKRDYQLYCPTAGNTYPIDRIELFIDENKALM
KRMYGEFSMNSPPDYNSAASPGTKSKRSVKPGVPDLHAAPGPDPVFDESETMFGKNREVRQNFNFRNKSESGRIDACESR
REVISPFWLNNTQGSLRAIVNTQGFEQSIDQEVCSKNTTSRCSDDCGCEQNYKFIRLLSYDPSNDCKGIFMDWYRVESCC
ICRCELT
>XP_022900823.1 uncharacterized protein LOC111413914 isoform X1 [Onthophagus taurus]
MMVKSIIFICAIQLIMALPTPKEIRINEIFSTEDCIYNLCKNSKTYNEHQTKKIVKDSKYENYLQLFGNVVDKPATNITL
ETRFGGVIDAKSNMCSTKRITMFPKKGFTIDNHEKNIVNIPGYRQTVTFESCYDGEECYVGKEYLPIGVSSSCETQFIVV
RLVVVNEDDSLGLEQFSIPSGCSCMYSNAVRKR
>XP_022910954.1 uncharacterized protein LOC111421992 [Onthophagus taurus]
MFKSVIFMFIINLIHLLSIVNGQEKSDCKTYHLCETSEGYNEQQLKEIVSNEKYQKFLPLFGNVVDKPNVTITIESRFGD
KSKGNMCATKRITMFPKKGLTLNSQEKKIVNVPGYHQMVTFEACHDGAECYVGKDYVPLGVSSFCETQFIIVRLVVVNDD
NTLGLEQFSIPSGCSCMYLVNS
>XP_022919666.1 protein spaetzle 5-like [Onthophagus taurus]
MINSSSILIIYMMLMMLTSTSICEGIFTPDLNGAENSENFWFNVTNYPYKKIEELITKLNNTAYLQVQTRFAEEFENYCV
ETKRKLLPQAAMNNNDQTMFIVNVENLRQEIEVVKCRDNCGEITVSTMNTRCDKEYIELPLIAVTENGQLITENFRYHTT
CYCACEN
>XP_022919664.1 uncharacterized protein LOC111428395 isoform X1 [Onthophagus taurus]
MFVNNFIFAFFITTLINFAFTSSLTISKEELDRLKSSCKEDFCESVENYPEILINQLLKQNDAIAKEYFNGSLPPNITNR
DNIEFTNMCEVSEYIVGPKIFKDTKNIPRIIVNTEEYHQYVLLKTCGSKDGDCTKTPIPGHEVRCIPEKINIKLIFLDEG
PSFGVGSFDMYGGCACAYKSITHNK
>XP_022905207.1 uncharacterized protein LOC111417220 isoform X2 [Onthophagus taurus]
MQIVHFVAALSAVFSLTAIVKPVHSQHFNDTLLLSRSERSTHVWDDLYYSNDVTIEQAGKYLKPRENQMLLRQETRNRTA
VDCCPSVLEMVEPEGGKNQDDQYVELYRDGANRQRFYELSCHKDVVGKPCRFMDRKLHNNSQCVQKYSYSYAIVKDPGKK
GHLRPSFPSFPANGQNGDAKWTLDYIKVRSGCSCVVVPNKKNKKRRGRHEGVH
>XP_022905205.1 uncharacterized protein LOC111417220 isoform X1 [Onthophagus taurus]
MQIVHFVAALSAVFSLTAIVKPVHSQHFNDTLLLSRSERSTHVCLLCYLLRDDLYYSNDVTIEQAGKYLKPRENQMLLRQ
ETRNRTAVDCCPSVLEMVEPEGGKNQDDQYVELYRDGANRQRFYELSCHKDVVGKPCRFMDRKLHNNSQCVQKYSYSYAI
VKDPGKKGHLRPSFPSFPANGQNGDAKWTLDYIKVRSGCSCVVVPNKKNKKRRGRHEGVH
>XP_022910290.1 uncharacterized protein LOC111421381 [Onthophagus taurus]
MKFFTIFIFILISSNHLNAEENQRGKESDEPPEGYYAFIESPNAEPPRVRPPPYSFSAVNCREEIEKVPNNAPFNLCGDL
NKGSIPKNPMGQNVMGSPYPFDLIKNMTLKYLSRTLPILKADQTLPKVAQLQDDGINENTIGTYSKANDRIRRDVKENEE
KHKDEMKKGEEDLKIKTRKSRKFCDQGGVWCMLYKAINGDPNSQPTSSSQMPIERRDDVPTRYEGPPTPCPAKVEYATPV
FAKNYQGIWRYVVQIPYEGYFTQTVEVTRCLQSRCHYLDGGCLSSPRWSSLLVAEIYYPDTVLSSSDLGNPQRSPVSASQ
PPSVQDFQNYQQYLHKRAGLQAAPVDATTQKPMHCDGIDNLGCFQVRLFYDWFLIPGSCKCWRPDYFNKYVRRKNVSPDL
>XP_022919665.1 uncharacterized protein LOC111428395 isoform X2 [Onthophagus taurus]
MFVNNFIFAFFITTLINFAFTSSLTISKEELDRLKSSCKEDFCESVENYPEILINQLLKQNDAIAKEYFNGSLPPNITNR
DNIEFTNMCEVSEYIVGPKIFKDTKNIPRIIVNTEEYHQYVLLKTYLKMVIVQRHQFLATKFDVFQKK
>XP_022900824.1 uncharacterized protein LOC111413914 isoform X2 [Onthophagus taurus]
MMVKSIIFICAIQLIMALPTPKEIRINEIFSTEDCIYNLCKNSKTYNEHQTKKIVKDSKYENYLQLFGNVVDKPATNITL
ETRFGGVIDAKSNMCSTKRITMFPKKGFTIDNHEKNIVNIPGYRQTVTFESLMGKNVM
>PHUM596260-PA Putative uncharacterized protein|protein_coding|DS235879:292344:294609:-1|gene:PHUM596260
MRCDIYVFFKCEGQSSKVTVLNCLPTEPFYSTWIGERESERYDVRQRTRDSSSILDKNIPKTGNEESQRFPIFEEGTTRR
RDEIVGVPEIFTTRASNNDDDVGDILMTSQIKKTSRSQEGNDDVRSMIPVEALQYSGSDNKKTGNDDNNNNRTYSSRVNC
EIVVANRKNEKVSRIGGGGEENEYKIKMNDDGDGDGDDDDDDVEKGQGKILNFENNSRNFRRGNTRKGGTNAISTTEKTS
RNPNQKGGSSNNNNNKRVRPSKPNHQNSQIVFPDGGYPRQKFTPRGIKCGKKTTYCEHVGDDYPTEYINQVLKKEGAMFR
DFFGKDVISDPNITERIHAPEENSLCPIRQEVVFPRAAKNKDDKWLFVVNQDRYVQGVTVEVCLNPGNRCTLTEGFPLGY
VPYCKQKYIERRLVAIGEDGKPHTDSFKLPSCCACVVRHETSSRMASLRSKRNLKPGKEEIIT
>PHUM057390-PA Putative uncharacterized protein|protein_coding|DS235024:59157:63505:1|gene:PHUM057390
MRGMKGVVYVITITISVSKCENDINSTRISDVTEENNKTNNSTNVSINWTNDDYDFFSEKSENLNDLNFEYDDDDDLGDD
DDVDDVNGGGKISQTKIKESEFAEKQMQDALLKAMNKPMIRKQIAEVIPILRVMSPAQRLTLAALVSSQIMSQKPSSETN
LSEIATMFAGKNSDNENNRKNVTEYLLLPISVDIAKMFRGLGREVGRNLKENIYKAHETNNENTRRFKRRHPSKPNNNNN
NKSFHSHVSSQSLPSPSSPPPSLSSISPKSIYSTTVSNRRKDDVEYYVYEEENSSSSSSGIYEPSGDINKQPGNEECDFF
TKSLCLEVSNYPTEAIISSLKKNLDIAKTFLADFSIPSGKDESNPNKISRLTGRRLEVSERRQDDKNDISTGIEGGYMCP
SSVKFARPKRARTTAGNWKYIVNTGDYTQTLRLEICMKPKTPCSFVTNHLSSECAQVFNYHRLLTWDESKGLHMDVFKVP
SCCSCHIQGYTNFYPPNDEYAYAEKRKEPQPTSEYPVVIDVVNNRETPIPIPLGGIDNTNEKPQVFYTANIMNENLPEHL
VPPGPPLPLENEYYHKKGPLEHNTRHSVPVESTRNKITQEQIVLQQRPNLIIPQIHHSSSSSSPLLSPSEFESKKQSQTA
TRYVLPLINVQQQQQQSIGHYNDYKKIKPVIETGIYSNPNNDLLLQSASIKYNSRTPLQQYYNNRKYNDNKSLSSRINPI
YATPPKIREKEIKKKMAAAAVTSTTTTTTTASPKVIETISSSGHKINYNYHPIIDFFKTETNKKKTKIYHNSSNFRLSSP
QDWTPVLNQQTS
>PHUM407840-PA Putative uncharacterized protein|protein_coding|DS235639:74972:77158:-1|gene:PHUM407840
MTIDRIEIPYSEKGIKKHIVKIPPNVSKVKLINTIPVARPKKIINQQKIRYPIPLEQIDDEQTMDYDEFNKSFNYDPKAI
KRNFIETPEQDSDFIENREYKNFGTLATPLRQPGRMTIKMKTNFPQESSSNVKNIFEIYKKPNKYLIPTNSFRPDKNDLI
FFDNEPAESLMYKNHMTMSNIRNHNMEKQIVGNIYDSNYRSPFSMNVPPPPSKPKKLINTQYTTHNPHVATNFGLSGFGN
HYLYKPNIPFSDSSSILKYGSSMNVLNANPLSVSSSNQILKSVPVLAPGIKVIKPPNFSETSMKNPGNPSKLLSTSWQQQ
QQPPSPPPPEQYSNQKATIRDILNPDCPNHEKKGFCESPPRYPTHQIGTIVQKCVKLLEAMSTQNLIDHQDSMQFSSRSD
VDDNNNTLSITDAENDEHVVRKRSTLNDGIQACQSEFSLIEPGYAKEVTTGKWFVIVQHSEMSQQRITADTCKNPGKPCS
GLNEMKCIKMGNLTNKTTKCVQRFSYHRLISWDPDAPELCPRMRIFKFPSACVCHLGVPMET
>PHUM332090-PA Putative uncharacterized protein|protein_coding|DS235335:291846:297891:-1|gene:PHUM332090
MSIANYTLPLAASAPPPFIGTQNYGTAPQASAINSLLYDTPRFTQTRQSYFPPSPNRRQPTNSRKVKDNRDPYRNQYPQK
PFYQPVSSSTTTQKKNVDDYDEYFNESNYEFEEDSYDKNYSESEQPNQQKYSQETSTTSSNSKTKRKLSTSQQPPPQPTQ
RQNRELPSHPPTYKRIANTFNSVPEPGAKTSLHAVLDFDDDFDDYSYEDEDVGPVPPSLQWTPKPQVTPIEGPILIKNGS
VPVVPLYSYPIINNGTLVQIPILWTALSLALGLEIHGEIIRGVPCIKRFHQLFCPTAGNTYPIERIEQFIDDNKALMKRM
YGEFQMSTEYGPPTQEVFESKRNVKRQTKESSNHPPPPPPPSPGSSSSKPESYFARHRSSRQSFRSGQSDNGRVDACESK
IEIVTPYWASNSAGKIRAIVNTQHFEQAIHQEVCSKVQTKRCVGDCGCEQKYKWHRLLAYDPDNDCKGIFMDWFLFPSCC
VCRCAPIFRN
>PHUM190080-PA Putative uncharacterized protein|protein_coding|DS235150:492976:494448:-1|gene:PHUM190080
MYGDERHISVLRAELESNDVEFFTSPKIKDEFRRRYSKDMDGTKEFVKMFIHNSESRKFVDNSNGEQTGGGGKLEKNQKS
ISDGETSNNNVLYKTELKNLKTDNFKPEMGNKIFYKNPSSTTTTTSTTTSTTTTSTTTTTTVSPSTVADATYGTFTSDGL
LLNNNTTETGNYTFLSQTEPTTQPVASRTETIQFNLTGTTIANETTNDDNDYDVETDEPFTTTTTVGNVDDVTTTESYFE
VEEEAEEEEVIEEEEEVKIQKDKSENFKEIVEKIETIKQQQTTTTKKPVPLPSPPPQQPQPQPQQQPSSPMIRLKGINAC
PVKEEVVAPFWANNTRGEVLALLNLYPFEQYVHWEKCTYEHKQMFCREGCRCEQQYRLHRLLAYDPNNECRGIFSDWFRF
PSCCVCKCYDLPMEFRLTSRSPRYQIIKEPEKMDDVKP
>PHUM601860-PA Putative uncharacterized protein|protein_coding|DS235882:376794:379503:-1|gene:PHUM601860
MECYQIYTITVLLFLPILAANPPNCTQYGVCTQFVPAPPGQIPNCAIHEGSTYCEQLDYYPRQLIMYLIQKWGYDFNTLL
NNESTDEFVYRRQQEFYGPPSYRPPPPPQYYYNRGSPPIIQPSISYGPLSFNTSHTSHVSYPDRTYKIDPHLLTNALQQP
PGYYSEGHFINNQQPEQGFLYSPPPPSLHQSQHRSVQWYKRSKDSQTRKKRQNTPDGVTQLCPTSTNFIMPKAALNTRGS
WMYTVNLKEIDDKYTQLVRSETCVVTVYAVSLTVTRHVANRNTFKNV
>PHUM202070-PA Putative uncharacterized protein|protein_coding|DS235161:76354:78259:-1|gene:PHUM202070
MVAGMVITVYESQAVINSSDRQPDINLDLIEEPPEGYYAFVESPSAEPPKVRRPPYVQSDMECPGLKKNKGKINPHIYKT
LSLCGDLNKGYIPKNPMQQNVLGSSYPFELIKNKTLQFFSKVLPILKADETLPKVAKYQQFEGSVNKISKSLRLKRSLSE
FDNSSSFVANLTDAITRENKSMKRSGRKFCDNNDGVLCMLYKALQGETGLVPQTFYDRKDDQPNNETPEFRRGETTLPAS
PKEKSLPPTPCPAKVEYATPVFARNYQGVWRYVVQIPYEGYFTQTIEVTRCVNTRCHYLEGGCMSSPRWTSILVAEIYYP
DTYLPSKSGLSQSSQSSSSSWSGYRNPVSSDNPPPVQDFQNYQQYLQKRAGLSLAPDNSLNESKKSMHCDGIDEIGCFQV
RLYYDWFLVPGSCKCWKPDYFSKYMRRKPEM
>PHUM418000-PA Putative uncharacterized protein|protein_coding|DS235750:241820:242262:1|gene:PHUM418000
MLLRQEGGEEGHAVECCPSVLDMIEPEGGKNLDDIYVELYSDGENRQRFYERSCREDVTNKPCRFLDRKLYNQSRCVQKY
SYTYALVRDTTVSGHSGTVTRHHHERGNFMSKDWKMDYIRE
>PPAI002308-PA |protein_coding|Scaffold175:24806:30196:1|gene:PPAI002308
MQIQLFNGTNISGSPWPRNQSVSFVTRRTSIEDVGSVSKRSVTVRDDRMVFLDSAEGLANISVDDRISIPRRTRPRRPPS
SNYTGSPMQIYRDDNGELKYKYGTSNETNTKKPDTSNATRGKRDKIYFPEENRFDHTPVPAIEKPDCAKDSTFCLEDQNY
PESHIESLLEKNYKQYVDFLTEDYITADLTQRNDIPGEESLCESYENKVYPKSAENRDHKWLYIINQSNFTQGVRVEQCR
RESQPCSLASLFPPTYISECRQKYQYRQLLALDERGEIIKDFFRLPSCCKCYVRQG
>PPAI003677-PA |protein_coding|Scaffold236:16260:17500:-1|gene:PPAI003677
MNALLAEYSDKAEEQDTMYSDDLLYESKRREDTGQPGAMCNSIIRYARPQKAKSATGEWKYIVNTGKHTQTLRLEKCSNP
QDSCTYLTENFRSRCVQVYNYHRLLSWDNTRGLHVDIFKVPTCCSCRIDGYRDSYPPLTTASNQYSSYKDASTNLFGSPS
RTKPYSTINDNINDYDEDDDFEDDEDEEEEDIAYQFGDGFKRIRKPPKSILSSSSVPKIRVDHIKVPGGPPLTLQVNTPP
EPYLSPPLNEFGELVSFKRGPFTGKRRKRPTSRIDQNLSGSATQFQEITIPSTAAGVITERPKRRSTPLTTTQTLQEVTA
KKITPRLPNTGLESDAGSSRVNYNYHPIIEFFENGAAKGGVEVPQAAASGKESRIGASSVGSDWQPMINGKKRL
>PPAI009854-PA |protein_coding|Scaffold659:28505:35743:1|gene:PPAI009854
MCLLVARKVLAQQEDSEEPPPEGYYAFVEAPSAIPPRVRPPPYTHVNVDCKDFVNSKPYVSVHNICGDLNKGQIPRNPMR
QNILGEPYPFELIRNQTLKFLSKTLPVLKADDTLPKVTQVFPDEIVETIDNNAIGRRMGRMKREANTKKPEDVRAARKFC
DGGGIFCTLYRALQGDPIVSQVAERREESGGAAVPRYEGPPTPCPAKVEYATPVFAKNYQGSWRYVVQIPYEGYFTQTVE
VTRCLQARCHYLDGGCLSSPRWVRLYYDWFLIPGSCKCWRPDYFAKYVRRKPTTDL
>XP_017488475.1 PREDICTED: uncharacterized protein LOC108376742 isoform X2 [Rhagoletis zephyria]
MALVLFMCYLIKHLVHKWGYEAKNLLIDESWDEFTALTWHETPVFYDPAFIFSSHRPYNGGGNAGLGSGDDFNGYKYGTP
GGSSANSGRNTGRVGAGASSNTENTFIITKSQTTETPTFLFYTSAGQRLNKNQVSSFNLGSSSGAPGSANKVSSNSPAFW
LKRISRNVDGVVGVEVGGNFSAALSSFELEGAPATVNRAKRSITSSSQTSSSSSKLSRDVSLNMDLLDIVGADKGAKTRT
KRQSPGRETLCKTTSQFITPQAALNNKGNWMFVVNEPSTARQMVKAELCASNTCSNLCQLPNGYNSRCEQKYVQKRLIAL
QANGQNLYTDSFWFPSCCVCTIAAN
>XP_017488465.1 PREDICTED: uncharacterized protein LOC108376742 isoform X1 [Rhagoletis zephyria]
MKSIISHFYSNYGFSFIYVILVYTTSAHSVPSCGLYGAPPCQFVPAPPGQTPSCARPGRTYCEHVDNYPTYLIKHLVHKW
GYEAKNLLIDESWDEFTALTWHETPVFYDPAFIFSSHRPYNGGGNAGLGSGDDFNGYKYGTPGGSSANSGRNTGRVGAGA
SSNTENTFIITKSQTTETPTFLFYTSAGQRLNKNQVSSFNLGSSSGAPGSANKVSSNSPAFWLKRISRNVDGVVGVEVGG
NFSAALSSFELEGAPATVNRAKRSITSSSQTSSSSSKLSRDVSLNMDLLDIVGADKGAKTRTKRQSPGRETLCKTTSQFI
TPQAALNNKGNWMFVVNEPSTARQMVKAELCASNTCSNLCQLPNGYNSRCEQKYVQKRLIALQANGQNLYTDSFWFPSCC
VCTIAAN
>XP_017480515.1 PREDICTED: uncharacterized protein LOC108369834 isoform X4 [Rhagoletis zephyria]
MRTYQIFRYPLWATLYCLIYIVLSADEDLADFDFANPKEIDWNYDTEQIADQTHNTAGQSYIKSSETIVNPEEEENQIYP
FDWRENILKNALSKALTNAALRQKFVEVMPILRVLSSQQRLALSALISAQISAKGNNGLKLQQVQMMFGNDEKLLLPIVF
DIANLVRNSARKYLGFELDVPTHKPNEQHITIDRRIDDLYNVELAEFDNNTNSESALDDFFSETGEEMLDPQSINEELQE
AANKRAASPIKTKNIISWNTKPTNIGSTIASPNRTKREVAAPEFVHKLVRSMPLSIDEDNNSPDGPENNIKLNTSGFFSS
KDLSSDPFPGSTTTMETFLPINENKQVTGSQLPSTQTYQEVEDLAFASLNGTAVNLQVATETPIAALDELLPSPEELIAG
PRYRISSNKMPSGRPKPPTVKRKRVQVSRMRSKIAAQNSIGRGGNGVAPPKKCERFTSSMCIRTEDYPLDQIMGSIRRHK
NAMTALWADYHEKSAQLDITDDFDDYSIRRREDDATGGGMCQSIVRYARPQKARSASGEWKYIVNTGQHTQTLRLEKCTT
PQESCSYLARSYRSHCAQVYNYHRLLSWDKTRGLHVDIFKVPTCCSCQVDGFRQQFPPLSGSKVKDFTPAVGAEVYSTIN
EELDYNDDQDEDVINYRFNNGFKGKHKKHDTGYDNNEVLLASQSVRAKLLSPNPTLGSYLSPPSGEEEYEIFDYKKQKHH
HQHFGSSSSDSSVSAAKNAIRNSVRRRPYTSLGTANVYNEARVDLDFSPSELHPEKELPSATYSPKQKRRGQPYLPSQVA
FQWKLESQPRQQRPMRVELSEIEAVLPPIPTKRQRRAPVPIEPLKPKPTIAKSPAAFIGIDNLPAIQGRSKRRDSVQQQQ
LHFQHRRQQQNHPQSSIRTSGVYSNINNRRQRNPHVLLPTM
>XP_017480514.1 PREDICTED: uncharacterized protein LOC108369834 isoform X3 [Rhagoletis zephyria]
MRTYQIFRYPLWATLYCLIYIVLSADEDLADFDFANPKEIDWNYDTEQIADQTHNTAGQSYIKSSETIVNPEEEENQIYP
FDWRENILKNALSKALTNAALRQKFVEVMPILRVLSSQQRLALSALISAQISAKGNNGLKLQQVQMMFGNDEKLLLPIVF
DIANLVRNSARKYLGFELDVPTHKPNEQHITIDRRIDDLYNVELAEFDNNTNSESALDDFFSETGEEMLDPQSINEELQE
AANKRAASPIKTKNIISWNTKPTNIGSTIASPNRTKREVAAPEFVHKLVRSMPLSIDEDNNSPDGPENNIKLNTSGFFSS
KDLSSDPFPGSTTTMETFLPINENKQVTGSQLPSTQTYQEVEDLAFASLNGTAVNLQVATETPIAALDELLPSPEELIAG
PRYRISSNKMPSGRPKPPTVKRKRVQVSRMRSKIAAQNSIGRGGNGVAPPKKCERFTSSMCIRTEDYPLDQIMGSIRRHK
NAMTALWADYHEKSAQLDITDDFDDYSIRRREDDATGGGMCQSIVRYARPQKARSASGEWKYIVNTGQHTQTLRLEKCTT
PQESCSYLARSYRSHCAQVYNYHRLLSWDKTRGLHVDIFKVPTCCSCQVDGFRQQFPPLSGSKVKDFTPAVGAEVYSTIN
EELDYNDDQDEDVINYRFNNGFKGKHKKHDTGYDNNEVLLASQSVRAKLLSPNPTLGSYLSPPSGEEDDSSVSAAKNAIR
NSVRRRPYTSLGTANVYNEARVDLDFSPSELHPEKEVNLSGGSLANPNKRVPQKRQRIHSVPHTATVSNLFTKAEKAGPT
ISTFASSFPMEVGITTPATTTDARGVIGNRGSIATYPYQTSAPGSGSNRASQTQANNSKITSSVYRNRQFASNSGKKQKT
RFRSATATTLPAPAAAAEPSPIEHSNQWSVFKHKQSPPAQSSRAPPYHVNSVYRPEYDAKNVGNDIEISLTDSQNTVQAS
SGPGPKRINYSYHPIIDFFQNHKYSAAEAIDETISDKSEEVADRNGQIFPHTITKYQTSDQSKDISSYQPHERRIGFGAM
SGSEKSGIVLRDRAGSSVERINNSNTDDNTWHPVVVKTIGLP
>XP_017480513.1 PREDICTED: uncharacterized protein LOC108369834 isoform X2 [Rhagoletis zephyria]
MRTYQIFRYPLWATLYCLIYIVLSADEDLADFDFANPKEIDWNYDTEQIADQTHNTAGQSYIKSSETIVNPEEEENQIYP
FDWRENILKNALSKALTNAALRQKFVEVMPILRVLSSQQRLALSALISAQISAKGNNGLKLQQVQMMFGNDEKLLLPIVF
DIANLVRNSARKYLGFELDVPTHKPNEQHITIDRRIDDLYNVELAEFDNNTNSESALDDFFSETGEEMLDPQSINEELQE
AANKRAASPIKTKNISSTIASPNRTKREVAAPEFVHKLVRSMPLSIDEDNNSPDGPENNIKLNTSGFFSSKDLSSDPFPG
STTTMETFLPINENKQVTGSQLPSTQTYQEVEDLAFASLNGTAVNLQVATETPIAALDELLPSPEELIAGPRYRISSNKM
PSGRPKPPTVKRKRVQVSRMRSKIAAQNSIGRGGNGVAPPKKCERFTSSMCIRTEDYPLDQIMGSIRRHKNAMTALWADY
HEKSAQLDITDDFDDYSIRRREDDATGGGMCQSIVRYARPQKARSASGEWKYIVNTGQHTQTLRLEKCTTPQESCSYLAR
SYRSHCAQVYNYHRLLSWDKTRGLHVDIFKVPTCCSCQVDGFRQQFPPLSGSKVKDFTPAVGAEVYSTINEELDYNDDQD
EDVINYRFNNGFKGKHKKHDTGYDNNEVLLASQSVRAKLLSPNPTLGSYLSPPSGEEEYEIFDYKKQKHHHQHFGSSSSD
SSVSAAKNAIRNSVRRRPYTSLGTANVYNEARVDLDFSPSELHPEKEVNLSGGSLANPNKRVPQKRQRIHSVPHTATVSN
LFTKAEKAGPTISTFASSFPMEVGITTPATTTDARGVIGNRGSIATYPYQTSAPGSGSNRASQTQANNSKITSSVYRNRQ
FASNSGKKQKTRFRSATATTLPAPAAAAEPSPIEHSNQWSVFKHKQSPPAQSSRAPPYHVNSVYRPEYDAKNVGNDIEIS
LTDSQNTVQASSGPGPKRINYSYHPIIDFFQNHKYSAAEAIDETISDKSEEVADRNGQIFPHTITKYQTSDQSKDISSYQ
PHERRIGFGAMSGSEKSGIVLRDRAGSSVERINNSNTDDNTWHPVVVKTIGLP
>XP_017480511.1 PREDICTED: uncharacterized protein LOC108369834 isoform X1 [Rhagoletis zephyria]
MRTYQIFRYPLWATLYCLIYIVLSADEDLADFDFANPKEIDWNYDTEQIADQTHNTAGQSYIKSSETIVNPEEEENQIYP
FDWRENILKNALSKALTNAALRQKFVEVMPILRVLSSQQRLALSALISAQISAKGNNGLKLQQVQMMFGNDEKLLLPIVF
DIANLVRNSARKYLGFELDVPTHKPNEQHITIDRRIDDLYNVELAEFDNNTNSESALDDFFSETGEEMLDPQSINEELQE
AANKRAASPIKTKNIISWNTKPTNIGSTIASPNRTKREVAAPEFVHKLVRSMPLSIDEDNNSPDGPENNIKLNTSGFFSS
KDLSSDPFPGSTTTMETFLPINENKQVTGSQLPSTQTYQEVEDLAFASLNGTAVNLQVATETPIAALDELLPSPEELIAG
PRYRISSNKMPSGRPKPPTVKRKRVQVSRMRSKIAAQNSIGRGGNGVAPPKKCERFTSSMCIRTEDYPLDQIMGSIRRHK
NAMTALWADYHEKSAQLDITDDFDDYSIRRREDDATGGGMCQSIVRYARPQKARSASGEWKYIVNTGQHTQTLRLEKCTT
PQESCSYLARSYRSHCAQVYNYHRLLSWDKTRGLHVDIFKVPTCCSCQVDGFRQQFPPLSGSKVKDFTPAVGAEVYSTIN
EELDYNDDQDEDVINYRFNNGFKGKHKKHDTGYDNNEVLLASQSVRAKLLSPNPTLGSYLSPPSGEEEYEIFDYKKQKHH
HQHFGSSSSDSSVSAAKNAIRNSVRRRPYTSLGTANVYNEARVDLDFSPSELHPEKEVNLSGGSLANPNKRVPQKRQRIH
SVPHTATVSNLFTKAEKAGPTISTFASSFPMEVGITTPATTTDARGVIGNRGSIATYPYQTSAPGSGSNRASQTQANNSK
ITSSVYRNRQFASNSGKKQKTRFRSATATTLPAPAAAAEPSPIEHSNQWSVFKHKQSPPAQSSRAPPYHVNSVYRPEYDA
KNVGNDIEISLTDSQNTVQASSGPGPKRINYSYHPIIDFFQNHKYSAAEAIDETISDKSEEVADRNGQIFPHTITKYQTS
DQSKDISSYQPHERRIGFGAMSGSEKSGIVLRDRAGSSVERINNSNTDDNTWHPVVVKTIGLP
>XP_017480512.1 PREDICTED: uncharacterized protein LOC108369834 isoform X1 [Rhagoletis zephyria]
MRTYQIFRYPLWATLYCLIYIVLSADEDLADFDFANPKEIDWNYDTEQIADQTHNTAGQSYIKSSETIVNPEEEENQIYP
FDWRENILKNALSKALTNAALRQKFVEVMPILRVLSSQQRLALSALISAQISAKGNNGLKLQQVQMMFGNDEKLLLPIVF
DIANLVRNSARKYLGFELDVPTHKPNEQHITIDRRIDDLYNVELAEFDNNTNSESALDDFFSETGEEMLDPQSINEELQE
AANKRAASPIKTKNIISWNTKPTNIGSTIASPNRTKREVAAPEFVHKLVRSMPLSIDEDNNSPDGPENNIKLNTSGFFSS
KDLSSDPFPGSTTTMETFLPINENKQVTGSQLPSTQTYQEVEDLAFASLNGTAVNLQVATETPIAALDELLPSPEELIAG
PRYRISSNKMPSGRPKPPTVKRKRVQVSRMRSKIAAQNSIGRGGNGVAPPKKCERFTSSMCIRTEDYPLDQIMGSIRRHK
NAMTALWADYHEKSAQLDITDDFDDYSIRRREDDATGGGMCQSIVRYARPQKARSASGEWKYIVNTGQHTQTLRLEKCTT
PQESCSYLARSYRSHCAQVYNYHRLLSWDKTRGLHVDIFKVPTCCSCQVDGFRQQFPPLSGSKVKDFTPAVGAEVYSTIN
EELDYNDDQDEDVINYRFNNGFKGKHKKHDTGYDNNEVLLASQSVRAKLLSPNPTLGSYLSPPSGEEEYEIFDYKKQKHH
HQHFGSSSSDSSVSAAKNAIRNSVRRRPYTSLGTANVYNEARVDLDFSPSELHPEKEVNLSGGSLANPNKRVPQKRQRIH
SVPHTATVSNLFTKAEKAGPTISTFASSFPMEVGITTPATTTDARGVIGNRGSIATYPYQTSAPGSGSNRASQTQANNSK
ITSSVYRNRQFASNSGKKQKTRFRSATATTLPAPAAAAEPSPIEHSNQWSVFKHKQSPPAQSSRAPPYHVNSVYRPEYDA
KNVGNDIEISLTDSQNTVQASSGPGPKRINYSYHPIIDFFQNHKYSAAEAIDETISDKSEEVADRNGQIFPHTITKYQTS
DQSKDISSYQPHERRIGFGAMSGSEKSGIVLRDRAGSSVERINNSNTDDNTWHPVVVKTIGLP
>XP_017473040.1 PREDICTED: protein spaetzle-like isoform X2 [Rhagoletis zephyria]
MSRTFWPLRPVLPLLLLAYLLLIVSPIAGDSYDFRTIRQKRSTLAYSRSQSGQIMKTAEDLSDKLERIFKVGDSPGLVLF
NDASQPTFKTTTSGTPTHNDHNSNDRNISPVKDNGAIIFPDDEIICPERRQGKPYCTEVPNYLEATQLDKISAEKFDKFR
PYFKDDLVQPQNVTQRMNSEPLEEYYCSSTSHLIYPKSAETKESKWLLVVQHDEHRQGILVEQCDNEEKPCRFEESLPRH
YTSRCKQHFVFRTMIVLVNGEMMEEQVKMPNCCKCVLRNNGAQH
>XP_017473039.1 PREDICTED: protein spaetzle-like isoform X1 [Rhagoletis zephyria]
MSRTFWPLRPVLPLLLLAYLLLIVSPIAGDSYDFRTIRQKRSTLAYSRSQSGQIMKTAEDLSDKLERIFKVGDSPGLVLF
NDASQPTFKVQRSPDGKLSVVFNDFLIFQTTTSGTPTHNDHNSNDRNISPVKDNGAIIFPDDEIICPERRQGKPYCTEVP
NYLEATQLDKISAEKFDKFRPYFKDDLVQPQNVTQRMNSEPLEEYYCSSTSHLIYPKSAETKESKWLLVVQHDEHRQGIL
VEQCDNEEKPCRFEESLPRHYTSRCKQHFVFRTMIVLVNGEMMEEQVKMPNCCKCVLRNNGAQH
>XP_017471084.1 PREDICTED: uncharacterized protein LOC108362559 [Rhagoletis zephyria]
MRRMYGDFEMNLEPGGPQSQTKKRKRRFIDDPDIFIPPGAFPAFVPDDEAGAEPHAEEAGESYFGKLRNKRQINRNANKQ
NSRANSFANAGQNTGRVDACESKVEIVTPYWASNSAGKIRAIVNTQHFEQAIHQEVCSTPATSRCDRDCGCEQKYKWHRL
LAYDPDNDCKGIFMDWFLFPSCCVCRCKP
>XP_017488733.1 PREDICTED: uncharacterized protein LOC108376982, partial [Rhagoletis zephyria]
IWWTALSVALGLDVRGDIIKGVPCIKRYHQLFCPTAGNSYPIDKIERFIDDNKALMRRMYGDFEMNLEPGGPQSQTKKRK
RRFIDDPDIFIPPGAFPAFVPDDEAGAEQHAEEAGESYFGKLRNKRQINRNANKQNSRANSFANAGQNTGRVDACESKVE
IVTPYWASNSAGKIRAIVNTQHFEQAIHQEVCSTPATSRCDRDCGCEQKYKWHRLLAYDPDNDCKGIFMDWFLFPSCCVC
RCKP
>XP_017486653.1 PREDICTED: protein spaetzle-like [Rhagoletis zephyria]
MLKFNALLILSTLALLIKTQRVIGRSASIPAAEAAENVLSDLGNIFKVGPGMMVFNNGPSSFIIDKSLKNNDGGDDDDDV
DKINCAERNAGKSYCTEVPNYLEATQLDKIDPDQFEQFKSYFKDDFVPPQNVTNRMNDEREEYFCNSKSRIIYPKSVESR
ESKWVLVVQHAQHRQGVLVEQCENEERPCKYDNLLPLGISSRCKQHYVYRSLVVLVNGVLKEDMVKLPNYCECVLRFNLR
F
>XP_017485844.1 PREDICTED: protein spaetzle-like [Rhagoletis zephyria]
MFKLNALLLLSTLTLLIKTQRVIGRPAPIPAAEAAENLLSDLGNIFKVGPGMMVFNNGPSSFIIDNSLKNNDGGDDDDDD
VDKINCAERNAGKSYCTEVPNYLEATQLDKIDPDQFEQFKSYFKDDFVPPQNVTNRMNDEREEYFCNSKSRIIYPKSVES
RESKWVLVVQHAQHRQGILVEQCENEERPCKYDNLLPLGISSRCKQHYVYRSLVVLVNGVLKEDMVKLPNYCECVLRFNL
RF
>XP_017473042.1 PREDICTED: protein spaetzle isoform X2 [Rhagoletis zephyria]
MNGIFLKEASSTSAFPNTNENAKPQETNAIQTHNSSEKNVNCDGKSFCTEVPNYLEQTQLHNISLENLAQFPAHFRDDYT
GDTAVRSMHYTDSDEFDYCDSITRLVYPQSAETKDSKSVLVVQRGGNKQGILIEECTETNKECRFADSLPVGYTSTCTQR
YTFRSVVVFMNGELKEELIKIPSSCKCSIKFRGN
>XP_017473041.1 PREDICTED: protein spaetzle isoform X1 [Rhagoletis zephyria]
MYGYLHIAYASSTSAFPNTNENAKPQETNAIQTHNSSEKNVNCDGKSFCTEVPNYLEQTQLHNISLENLAQFPAHFRDDY
TGDTAVRSMHYTDSDEFDYCDSITRLVYPQSAETKDSKSVLVVQRGGNKQGILIEECTETNKECRFADSLPVGYTSTCTQ
RYTFRSVVVFMNGELKEELIKIPSSCKCSIKFRGN
>XP_017483880.1 PREDICTED: uncharacterized protein LOC108372659 [Rhagoletis zephyria]
MNSISFCTQPGSAYPWSAVRRYIFENQGFMKRMYGENRQSQVVREEIARMNDRYDVVDIAAFRSAKSDSLSTVNGNDLNE
SANTNTEKDIEFGQTTSVLLNDTAIFTNNSISGREAENVTSNVSEAEPETNQYTTTATATGEHLTKSGTEDGEVEVREEE
NSPTTPAADIDNAVASDEAPEKPGKGYNACPITQEVVAPYWANNTRGQTLALLNVYPFEQYIHWEKCAFEGEQMNCREGC
RCEQQYRLHRLLAFDPKNECRGIFSDWFRFPGCCVCICYDNHERINNRKARL
>XP_017468892.1 PREDICTED: uncharacterized protein LOC108360931 [Rhagoletis zephyria]
MEYINMDKRFKISKTLIKNFLFLLLLITTISRPIDGFGFDSANSCTVHTPKLSRRGRAQILAAIPCDLTRQAYCHLPGSA
YPWHAVRRFVHENHGLMKRMYGDMRHISVLRDEILYNEIDVDDVEDAAERYSKEPHRARAAKYMHAEGEEYAGNKNKDVL
LEPHFRPVSTTTTAIPEVGKEGNIQGPSEKVEAKMDEEQPLRPAGGSTHRRRTNMSFNGGGHRRRINVYVNRNRPTHSSL
RRRTTKITTTTTTTEEPKLLGENTGATSETVLHEETILEIPEDDGNLASNSVYEIPTSPAMTLHMGDNIQIIESPKLGQL
QKPLTEHRNNSESATISTTLKVVSTPTTALGSALNEAPDSPAPVAPTPLQQNPAYNTEQQRPAQQQPTHNLKLQQVNGLQ
PIFVAGDGKESATLKSKPANESERTQSATTLAPKLDSSTSAQQSTTAVADDADITTDADNGTTLSNGGGGATSADMNAPT
APTAATAVATDPFAALAAHLSNQQHAFDENKAVFPPITVLSEQAVVPTTAATKFTSTQAELSAAAKPTIASSTATTTDAK
EEQAHVEEIAGEKIQRPQSAPPQTTPSAAAAAAAASTKPVLRDGQLYQDALKQEVKPGPNMRGINACPVKEEVVAPFWAN
NTRGEVLALLNVYPFEQYVHWEKCTQENRQMYCRDGCRCEQQYRLHRLLAYDPHNECRGIFSDWFRFPSCCICKCYGMPM
EFRATSRSPRSERMDDFETVVEETDFDDDGTVSDEEFVESAEEQRSRHPIDVAEQLVRQAIYEHATEDWYRPKEEFDIYE
G
>XP_017486652.1 PREDICTED: protein spaetzle-like [Rhagoletis zephyria]
MNTTFTLSLLAFLLIIQPANGRPKPKANAAADAVAVAAKNVISELGSIFKVGPGMRVFNTGPSNNEDDDEIICAERSIGK
SYCTEIQNYAEATQLDKIDAEQFELFKSYFQDDIIIKPQNVASRMQVEAENPSCNSKSRIIYPKGALSKEAKWLLVVQHE
QHKQGVLVEECENVVDSCSNDQNLPLSISAKCIQRFAFRKVVVLVNGVMKEQMVKLPNFCECILCSDVAT
>XP_017475282.1 PREDICTED: uncharacterized protein LOC108365681 [Rhagoletis zephyria]
MDNRLFWKFICLSLLTVDSSAQTQNDYGDEPPEGYYAFVESPNAVPPKVRPPPYTHVSADCKNVGGNKKAAVSVNNICGD
LNKGQIPQNPMRQNVLGEPYPFELIRNQTLKFLSKTLPVLKADDTLPKVTQIIRDEPVDQVDNNNIDRHYNARAKRSTPP
QPNSQPRNEEHEFSYFDPALDEEQRINSRATEERKPRKFCDGGGVFCTLYRAIQGDTSATPQATAERREEIGPIRYEGPP
TPCPAKVEYATPVFAKNYQGFWRYVVQIPYEGYFTQTVEVTRCIQARCHYLDGGCLSSPRWVSLLVAEIFYPNAEDAVPT
TTTTTQAPSVQDFQAYQQYLQKRAGVATASDGTNHNNPNAPEYNQHCDGHDDIGCFQVRLYYDWFLIPGSCKCWRPDYFA
KYVRRKSVADL
>XP_017475283.1 PREDICTED: uncharacterized protein LOC108365681 [Rhagoletis zephyria]
MDNRLFWKFICLSLLTVDSSAQTQNDYGDEPPEGYYAFVESPNAVPPKVRPPPYTHVSADCKNVGGNKKAAVSVNNICGD
LNKGQIPQNPMRQNVLGEPYPFELIRNQTLKFLSKTLPVLKADDTLPKVTQIIRDEPVDQVDNNNIDRHYNARAKRSTPP
QPNSQPRNEEHEFSYFDPALDEEQRINSRATEERKPRKFCDGGGVFCTLYRAIQGDTSATPQATAERREEIGPIRYEGPP
TPCPAKVEYATPVFAKNYQGFWRYVVQIPYEGYFTQTVEVTRCIQARCHYLDGGCLSSPRWVSLLVAEIFYPNAEDAVPT
TTTTTQAPSVQDFQAYQQYLQKRAGVATASDGTNHNNPNAPEYNQHCDGHDDIGCFQVRLYYDWFLIPGSCKCWRPDYFA
KYVRRKSVADL
>XP_017485788.1 PREDICTED: zinc finger SWIM domain-containing protein 8-like, partial [Rhagoletis zephyria]
MTDVYSWGDSDPFEEDDSWMSEPESVCNNWRGWKKAPSGGSPAGAAGTSSGGAIVNSPANGAASGSAVSSLTELSSRVVA
TYIPFEVVQRYQPPVPEQLQLRIAFWSFPDNEEDIRLYSCLANGSADEFQKGENFYRSRTVQNLLQIGFHLSATVVTSQT
LKPCTVAVAFDRGRITSCSCTCVCSSSWCSHVVAVCLHRIFQPTTVSLRAPITESLSRLNQTQLQKFAQYLINEFPQQIL
PTAQRLLDELLNLDSAINSVWGAPDPTAGALIHDQTKWCLDEHQLHDNIRKILIKLCIPSPMVYSDVNYLSSTQPPAASE
WTSLLRPLRGREPEGLWNLLSIVREMLRRHDRNYIPLLKILTEEILACGPILLWWFNTNVSLHRGYHGNNNNNRSSIHSN
NHTSQHACSSLCDEIVVLWRLVTLNPALSAQDTAFLFEQLREYHLQTLEMVISASNSGVSGARHQNGSHHQQQQQQNGSI
VKTADIEIFGGFKPAMISCLIDWTTYPISGVTNAHRNPYCPSINAASTNTSSVNHAISGTVKMTPWSSKLTAGAAGSGSF
SKQSSTESSANGGGEEEGSGTGAEIVNRRLNDSEDSGNNDNWDRVSSASGGSDEVLNRARPRAEGSIPIAQADAAAAAAV
AGPSNADADYQIYVYSTAGQNVKSALSGSGRGGGGDSMKNYDPELLAAATVKPIEDSFEILFSRAEALYAHGYVKEACQL
SVRLAEELLNRPPVLTLENGGAPRNRFNPALHQISLLASATLSKAAFLCSVLSEHEDSHLLAFYVGLLGLELVRPPASTK
ALEVKLANQEQELVNSLKRIPLCTRALAVLREKGEQLRDGRLTSRGEALLPLILAGYIFDALVLSTGQGPVSAAYELSTV
HTSFLPTAIRLPTDERLAFEASVAAIGLKANVSEADHPLLCEGTRRQRGDLALTLLVYYKDSKDRLNKIMDKLLDKEIHM
INRRSQSNSGGGGGGGSSFSNHNHNNNYMLNEVANTLTKLPSTQYHSGGEVLSSHSSPSRSVQQCPNYQALETNALAAAA
STSEAAQQQQQQQQATASTSTSNWDEGIKSWDAKFRRLSLNEGSTASTSQPVNVVSSAVNGSSKVAPNTDHSSTAATGTA
TSSSVDSSSPPETASSDNSPTVSRRSLFQASSSSKQQQSASDSSSSGESSDSFSSSSSTEKKCSPIHRSNLVAGSSSSST
PHHHLSPHHSISSSSVGSGLLQGAASTSAEMTYSDHHLSGTPPTIVDLTNGQSRGSTFESFNAAYMAPNGWNGTPAATVT
NSPAPTANSCGNSYSRQSMSTGSLVGGAMPKNNNNSGSTYLQGSSHISHLKPHMRYKGKRGHYPIIPNQPSEASAHFMFE
LAKTVLAKAGGNNTSVLFTQPPSSSNGRAHRNLHMCAFQIGLYALGLHNAVSPNWLSRTYSSQVSWITAQAMEIGHQAIA
FLIDTWEGHFTPNEVASLADRASRGQEQSMVSAAAQLALSCLPHSHALTPSEIQRALIQCKEQSTEMLERACLAVESAAQ
GGGVNPDVLFHVAHKWHELYDQEAIKARHQGRFEGGPMSGGAAVPYLTGGHLHHGGAHHNGGMVHHPSVTVHAVPAPTST
SSFSHCNLTPRQLSYLHSVYRVGMLAMETLARRVNDDRPQTKYAKNPTYCEDVKWLLVVAKKLGTSFVQDFCAYSANAIG
SPFVLLEIINEVYASFEHSTQSGPNGSSSLQPYMASIRSHMLNQLIQKCRQLHSSGYDPGYYKGNRPYGGGSYGSYDPSY
HSPQQQQQYSSGYDYVPPPPPPPSYSQSYTPYRKYYKQYLPGPQFCPETGRTVCSKVAPFYPIDEVFSVVKMARAKRFNI
SSEFVDESENDPEPNLSEEPWPEPEPFLQHSLGGHSFGGGFNVPQQPIAHFHNFDYKPYYGEKYRATVPPYHHQQRSIYA
NSYSGPHELGAYASASAVAVSHSRYKRQAGGRATELPIEPVCPSRMILIEPKAALNDKRQWKFVVNLSERDPRLKQAIKV
EVCT
>RPRC002634-PA Uncharacterized protein (Fragment)|protein_coding|KQ034074:1340418:1341209:-1|gene:RPRC002634
EQVVYPKTAKNKDNQWLFVVNQGEYRQGIRIEKCVAPSGTQSCAFTEGFPIGYRTECQQKHIYRRLLALNEDGKTVTDSF
QLPSCCACVVIPTTLTSRAGSPGKKENASKQQIISKTN
>RPRC013110-PA |protein_coding|KQ034098:265990:269685:-1|gene:RPRC013110
MVTNFCFRILFGNTLIANELCLELNDYPEEAVINTIKKADKPEAFKALLMEPTQLVEAENEPKFLERRQGEVGASTMKKH
MCASTVEFARPKKARATSGQWKYIVNTGDYTQTLRLELCTKPESPCTFLAEGVDSQCVQVYNYHRLLTWDETSGLTMDVF
KVPTCCSCRVLGYGGIPFHLQTLEATTLSNIVDHPDTNLVGNEETSSVRLPPLSLTPSQSPPKGIRVRPFVPPKRETARR
PGTILHKGPPLPLEGEGNLEDYRYPPFDNTLRRYTRNNTVDRYRVKHGGKLPVSVTPNQRHPALPIDSLHSDSASVHKIS
PTPILPTTPGNTVPAKRINYSYHPIIDYFRPQLQQHAESRVGLDWTPILKHPHQNVKPKL
>RPRC001351-PA |protein_coding|KQ034282:485147:521638:-1|gene:RPRC001351
MDENKMNSALEKLRVKFSGGFVGRSGEKSPQLEVNEYRCLGVEIASFRILTTKLAQDQNPKGQGEGNNINKAVNDKVLWT
ALSLALGLEIRGDIIKGTPCIKRYHQLFCPTAGNSYPIERIELFIDENKALMKRMYGEFQLTSEYGPPGQEVYESDRRRR
SGNGLGGSVSATAGFAGGGGSSYFNNKARSARQAGGGLRTPTVNSSSDTGRVDACQSKVEIVTPYWAANSAGKVRAIVNT
QHFEQAVHQEVCSKVQTSRCSGDCGCEQKYKWHRLLAYDPDNDCKGIFMDWFLFPSCCVCRCNPTEFNSSTQPVTSRQRS
N
>RPRC010774-PA Putative spaetzle length|protein_coding|KQ034226:420309:431058:-1|gene:RPRC010774
MNTLIAFFWVLANINTIFTYDGYTTCTKPFRGGKSRLDVPCDFTTQTWCTIPGSYYPWRAVRRFVYENHGLMKRMYGEER
HISVLRSEIESNDVEYHTDKWSQQANLKRYKPKKEEIVKTTGSRTPVNHSNVSTIPASSTTVTTTSATTTTTAATSSTTG
STLTGNRSTTFEATTTTTSWADVTSVDTTVPVTTTTEFDYTSTTTEPDSMDMTTLPDSQPSSTTLKAEARPQIFQDTLEK
SSTTTEKANLFYKSKGVNACPVKEEVVAPFWANSTRGEVLALLNLYPFEQYVHWERCTFENKQMFCREGCRCEQQYRLHR
LLAYDPTNDCRGIFSDWFKFPSCCVCRCYDLPNEFRLTSRSPRKEKAFNESHN
>SCAU006182-PA protein spaetzle|protein_coding|KQ081670:48645:62751:-1|gene:SCAU006182
MAQFSTHLPVLLLLFAVFNPIVCPSSRINSDRRDRAPSIDTSDLGQQYLGDTLGRAASRTRLSQFHIPSSLASTSIHLQN
IHQTEEIDRKNGRVVHTQISVPPTVPYTSSHSQKNPQDDDINKKIDRIFDTDFGPGLHLFNNTEPKAPTLHSYDNDYTHF
DQPTSVSSTTEANFFKVQRSPTGKLDVVYRKDFVPLKSDNSSHDNGDGQRTGESSKGPTKENESLGNPNNKQSPTFFPTE
EPGKDDANFTVNSDDCVEKDGEHGEKSFCTNLRNYPERTYLEKVIKKKFSNLEIFFGEDLVIPQNISQRMNSEPHEEYLC
KTRTRVIYPQAGLNKDYNWLIIVNIPNYKQGIRIEECINEGSTCGESNGLQVPNRYTATCKQSYIYRSLVAFTNETVIRD
QFKMPSCCKCVLRSGRSLVAFTNETVIRDQFKMPSCCKCVLRSG
>SCAU015616-PA spatzle|protein_coding|KQ082303:11664:62669:-1|gene:SCAU015616
MKSIICHLSSYNGFTLNYVILVYTTFIICSFAHSPPPCGLYGAPPCRFLPAPPGQTPSCARPGKTYCEHIDNYPTYVIKH
LVHKWGYEAKNLLVDETWDDFAAVAWHDTPVFYDPAYIFPQHNHGKDFNGYNYETPPFGASGGSGSSSSGVGSTNNYNDD
HYQYTKSSSTTEGPTFLLYTSAGQRLNFNKNQMSSFGSSNSKTTPNNPTLWLKRIVRDIGRKATDNGAKKSLIIDTVDGA
EASTHQLSTRDVSLNMDLLDIVGVDRGLRSRVRRQSPGRTSLCPTTSQFITPQAALNSKGNWMFVVNEASTARQMVKAEL
CASNTCTNLCQLPNGYNSRCEQKFVQKRLIALQGNGQNLYTDSFWFPSCCVCTISAN
>SCAU014679-PA Neurotrophin|protein_coding|KQ081661:26547:39331:1|gene:SCAU014679
MKMGQSARCFWWATLYCVLYLVSASDEDLMDFDFSDLKEIDWNYENENSQENFKKSTTKPEENTITFEDDFDLLEEQDNK
VHSIPFDWREKLLRTALSKALTNKVVRQKFIEVMPILRVLSRQQKLALSALITAQISAKQGHELKLDQVRMMFGDDKSLI
LPVVYDIANLVKSSAKKYISFDYSLQDLAKFGKAKVQNDRKKLDLSTIELDEDDNLTNFGKGTVQAERKKLDLSSTELAE
DDLNEGIGTLPYTGELSKEDDMEDFMEDMPEEYLDPMEINKELQTETAKKAQTGKKAIPVIVAEAKKREELKKPIEEPEV
IVDDPIKINLELQKDVPTLELLKGSVPIPSGSDKKLTKSVAASIVSTTPTTLRRTRRATENREFVHKLIRSVPLSVNEAD
LQRGLAGRTLKLNTTAFASPKESTLKPLVTAEPTVDHTAETPKSDNDQLEPYQLVEDLAFASLNGSEILLGADNQTTEDD
ITPDNEEEPAEALPTPEELIAGPRYRVSANKIINMRTSGPMPKGKRVLTKVRGRPIKGTGVSPPKKCERFTASMCIRTED
YPIDQIMGSIRRHRNAMTALLAEYNDKLHNVESSDDFDEYLNSKKRRQDTNEVQGGLCQSIVRYARPQKARSASGEWKFI
VNTGQHTQTLRLEKCTSPQESCSYLSSSYKSYCSQVYNYHRLLSWDKTRGLHVDIFKVPTCCSCQISGIRQQQFAAVLSS
FNKKEYSPAHKTESYRNEPHEYAEEDLDEDEDDDFGFNVRTTNPYKHDSSFDANELLSGSSKRVRTKIPSPTVGSYLSPP
GDDEFEQYPYKLPRDTSTVYKHSAPASAVSLSSPSSSSPAGSSRKILRDLAKRRPQKSYSGDYQAADLEYSPSEQHSERE
VVAMTALRPSPLAPEPFVHSHHSLAHPQQDDLSPDHHDTRTETLPAENAAGSDNDRTTLPHESSVSQSTTPAVRAASLPA
HYYTDASGGGLKVHRSRVRIAATGTTAGSKTSTTTAIPETTAQRETPSKRPVIPSITSDVFRNPYISTFNLTTPKPMATG
SQVNGSTKSPSPPRRINYSYHPIIDFFEYNRRIQSSISDGSTTTPPPSPAPSIAATVRRVRSTARPSYLLSSTQLYAHKI
PNAVALNTYHHQNSQQQQQQQQPSTQHNERRIGYGADGDGSSVRTHPKFSHKIQHGDQTPALAQQPFPPVRSQRETEVAD
VWHPVVLENF
>SCAU006695-PA ras guanine nucleotide exchange factor P|protein_coding|KQ079989:272453:360641:1|gene:SCAU006695
MSLTNFSLPFGALTQSSVPWSPTVSPLHPIHHQLAASTNNLLYSPVDHQQQPDDGAAPPAGSDFYKNNPYAPPQQTSYQY
SSNNNNNNNNNNSNGRRKNTYLPPIPPPGTRNTQYHHQAQQQQQQQYHQHPPQQFSHINSHQQQQQQTQQHLAPNNQNVV
YKTAVSSTSSSSSSSTATSIASALTSNSGSSNTRTYGEGSYSRFPQPQNNNNNNNNNNNQQPPPLQQQQQQHQQYFNSFA
SSKQNHQQTRITAGSSQGGVGANGAPTNAATNYGLPGPNIETPAATYGVAAVGNKADNSATQNPADNSNDPYPDRPPGFT
RVQAGQGSRTGVHAVLDYDLEEGEVEDENYYDAEDHGEAVKDGSHKSSPMPTVTPIQGPIYLKNGTVPVVPLFHYPTFNN
GSFVQIPIWWTALSVALGLDVRGDLIKGVPCIKRYHQLFCPTAGNSYPIEKIERFIDDNKALMRRMYGDFEMNMDNGGPR
QQTKKRKRRFIDEPDIFLPPGAFPSFVADDEVDPHAEEHGESYFGKLRKKRQSNQGNRNQGNRNAKQSNGPGGGGASPTG
RLDACESKVEIVTPYWASNSAGKIRAIVNTQHFEQAIHQEICSKAQTPRCVGECGCEQKYKWHRLLAYDPDNDCKGIFMD
WFLFPSCCVCRCNP
>SCAU015808-PA mucin-5AC|protein_coding|KQ082440:46314:48384:-1|gene:SCAU015808
MLAAIPCDLLTQAYCTQPGAAYPWHAVRRFVHENQGLMKRMYGDVRHISVLRDEILNNEIDVDDIEAATDRYSRDGYNRR
ASKLMHHREDFENFKVNDVLREPHFRPVTSSTTTTTTSTTTSPTGDSTTTTMQPPVTTTAAEKIESTVVANDEEVTTIEP
TFSGYNSTTLKKEEADVNEDSVADSITNVAANIDQEDVTTKPSPSMLAKQIAEDDEVTTAIDEDELVDIINIELNSVFET
TSDASVPNDLNGSNIEIVESPQLGLDNGTTEKTAISSTTPKPETKGTSTTLTPQSSANSNSTMTTKTTTTTTTIASTTTT
LKPETTAERSPAKQQRKPFVPSNSKYQHQRPQQLQKVESTISAKLKLKINPTQATPARTTTSFPSIVRNNTGSATSNTTT
TPLTSTKMSPFKSQLNKNYNRYTTTHNNKYNAPSPGTSASGAPIVQPIKPNAELLLGEKIRKPAANVTPAAAAASNKPIM
KDGQLFQDTMKQEPAPTLNVRGVNACPVKEEVVAPFWANNTRGEILALLNLYPFEQYVHWEKCTHEHKQMYCREGCRCEQ
QYRLHRLLAYDPHNECRGIFSDWFRFPSCCICKCYNIPLDFRATSRSPRSEGGAGETSDYRHPIEIAEEQVKNAIYEHAT
EDWYRPKDDIDLFEG
>SCAU013453-PA spatzle|protein_coding|KQ080114:566711:589174:-1|gene:SCAU013453
MDNRLLLKILSFVLLSSSVATQQPTLQQQPTQQGDYGEEPPEGYYAFVESPNAIPPKVRPPPYTHVNVNCKNVANLKKVA
VSVNNICGDLNKGQIPKNPMKQNVLGEPYPFELIRNHTLKFLSKTLPVLQADDTLPKVTQILRDDPVEPVDNNNIDQSYG
VRNKREAVAPKVEGKNENHDYGYFDPALDEEERAQKDNSDAERKPRKFCDGGGIFCTIYKAIQGDTSSAPSASPLTAERR
EEIGPIRYEGPPTPCPAKVEYATPVFAKNYQGSWRYVVQIPYEGYFTQTIEVTRCIQARCHYLDGGCLSSPRWVSLLVAE
IFYPNAEDTVPSQTSTTTQAPSVQDFQAYQQYLQKRAGVATGSDGNNHNGADFNQHCDGHDEIGCFQVRLYYDWFLIPGS
CKCWRPDYFAKYVRRKSVADL
>XP_015836109.1 PREDICTED: uncharacterized protein LOC659389 isoform X2 [Tribolium castaneum]
MSETKAQISCFLFAALLLTTESHTYCTSSYGVETCSFLPAAPGKTPPCALPGLTYCEHPEHYPGERIQYLIQKWRFDHST
ILINESKEDFTSYYYPPPKPKYGPPNTLPAYYPEPIHIPKPNYVYQQNRAGNTYIPPPYNSTQTFGGFPQGQEAYGPPSY
LSPLALPQINPYANKVWNRKDDKYGKALLIRKKRSSHLRKLKSLVLPSNGTTLERTKRQNALTGQTLCTSRSQYIMPRAA
LNNKGNWMYVVNMPELDNRFSQLVKSETCASQTCSGLCGLPVGYTSRCEQKYVQKRLVALEGAGNELYTDVFWFPSCCVC
TISNG
>XP_008193940.1 PREDICTED: uncharacterized protein LOC659389 isoform X1 [Tribolium castaneum]
MSETKAQISCFLFAALLLTTESHTYCTSSYGVETCSFLPAAPGKTPPCALPGLTYCEHPEHYPGERIQYLIQKWRFDHST
ILINESKEDFTSYYYPPPKPKYGPPNTLPAYYPEPIHIPKPNYVYQQNRAGNTYIPPPYNSTQTFGGFPQGQYVKYKYSN
NIPPSVPREAYGPPSYLSPLALPQINPYANKVWNRKDDKYGKALLIRKKRSSHLRKLKSLVLPSNGTTLERTKRQNALTG
QTLCTSRSQYIMPRAALNNKGNWMYVVNMPELDNRFSQLVKSETCASQTCSGLCGLPVGYTSRCEQKYVQKRLVALEGAG
NELYTDVFWFPSCCVCTISNG
>XP_015840048.1 PREDICTED: protein spaetzle-like, partial [Tribolium castaneum]
VIFNDVPKIDGPPKCAEDNTFCEDFDSYPYNHVKNVLKRKRVHTDLFGKDEPLDERYSITNRNGDFEAFICTSISKTIFP
RVGINKNNKWKVIINQEEDGYIQGIRTEICRKEGAACDLIGDRANGYITSCKQKYMLRRMMSLSENGDPVPDTFQLPSAC
CCSYRKDLSFLSRFGADDVSLRSKGKGK
>XP_008201191.1 PREDICTED: protein spaetzle [Tribolium castaneum]
MVKNCYVFFILVVLAVTVYIAETRPQFKESLEAISKVTEGINDSAITFIKHLTGEALKDDKNKTKTRILFRGDLLGGEFG
DQDIIFPDTYQVIFNDVPKIDGPPKCAEGNTFCEDFDSYPYNHVKNVLKRKRVHTDLFGKDELLDERYSITNRNGDFEAF
ICTSISKTIFPRVGINKNNKWKVIINQEEDGYIQGIRTEICRKEGAACDLIGDRANGYITSCKQKYMLRRMMSLSENGDP
VPDTFQLPSACCCSYRKDLSFLSRFGADDVSLRSKGKGK
>XP_008201187.1 PREDICTED: protein spaetzle isoform X1 [Tribolium castaneum]
MNGNVIIVLMSLMSPIAAFTDYYNRPTARPRARPHISDTSNRNQYSEATNETIAHMHLDSRSSNSRQQGEDTPIVYPEKP
TCDHGLCYNVAGYPKEQIKKILSRSHDMNRYFETSEEVVNLDNRFNTDEMSLCETTIRTIYPEKANNTQKVEKVIVNVEG
HKQGIVFETCVNNGKCKFSSNFPTGYTSYCKQKYIHKRLMVLGDDDKFVFDLFEVPSCCICTVSKTN
>XP_008201188.1 PREDICTED: protein spaetzle isoform X1 [Tribolium castaneum]
MNGNVIIVLMSLMSPIAAFTDYYNRPTARPRARPHISDTSNRNQYSEATNETIAHMHLDSRSSNSRQQGEDTPIVYPEKP
TCDHGLCYNVAGYPKEQIKKILSRSHDMNRYFETSEEVVNLDNRFNTDEMSLCETTIRTIYPEKANNTQKVEKVIVNVEG
HKQGIVFETCVNNGKCKFSSNFPTGYTSYCKQKYIHKRLMVLGDDDKFVFDLFEVPSCCICTVSKTN
>XP_975083.1 PREDICTED: protein spaetzle isoform X2 [Tribolium castaneum]
MNGNVIIVLMSLMSPIAAFTDYYNRPTARPRARPHISDTSNRNQYSEATNETIAHMHLDSRSSNSRQQGEDTPIVYPEKP
TCDHGLCYNVAGYPKEQIKKILSRSHDMNRYFETSEEVVNLDNRFNTDEMSLCETTIRTIYPEKANNTQKVEKVIVNVEG
HKQGIVFETCVNNGKCKFSSNFPTGYTSYCKQKYIHKRLMVLGDDDKFVFDLFEVPSCCICTVSKTN
>XP_008199420.1 PREDICTED: protein spaetzle-like [Tribolium castaneum]
MPQSTAEEESIKNRLYGVTEYYICNSHVQTQYPKVAQNVRNEWKYVYNFDNYKQGVRTEECVAETACRSFQGTPREVRTK
CMQKYSDMLLLVADEYGKPVWDLFWFPSACVCAYEPIINFNRV
>XP_015840683.1 PREDICTED: protein spaetzle isoform X3 [Tribolium castaneum]
MNGNVIIVLMSLMSPIAAFTDYYNRPTARPRARPHISDTSNRNQYSEATNETIAHMHLDSRSSNSRQQGEDTPIVYPEKP
TCDHGLCYNVAGYPKEQIKKILSRSHDMNRYFETSEEVVNLDNRFNTDEMSLCETTIRTIYPEKANNTQKVEKVIVNVEG
HKQGIVFETNNGKCKFSSNFPTGYTSYCKQKYIHKRLMVLGDDDKFVFDLFEVPSCCICTVSKTN
>NP_001153625.1 spaetzle 3 [Tribolium castaneum]
MALLNFSAAPFAATPSPPLAPGYYQPPVPYSYPVPQKPFLREDFGPPQGGHPPYTKVTDDGTKTKVHAVIDYDYDDDEDE
GLPPVTPIQGPIFIKNGSVPVVPLYSHPVLNNGTFVQIPILWTALSVALGLELRGEYIRGVPCIKRHQQLFCPTAGNSYP
LDRIELFIDENKALMKRMYGEFDMGSPGGEYGPGRKRKRSTKPGVPDLHFDPGPDPGGKPGGDSFFSQIRNTRQNFRNNQ
SSESGRIDACESKVEIVTPYWASNSAGKIRAIVNTQHFEQAIHQEVCAKVRTNRCSGDCGCEQKYKWHRLLAYDPDNDCK
GIFMDWFLFPSCCVCRCNPT
>XP_008199439.1 PREDICTED: uncharacterized protein LOC103314662 isoform X2 [Tribolium castaneum]
MWVFVLVFAVFKELGIQAMSFNPAKMDDRKGLTFPDSSEIGGDFLYETVVPNCQNHTYCEHLDRYPNELFSKILKSREKE
FSRYFQSMAVIEPIMSRNQDTSCICASRKSIIYPKAAYNIKNNLKFIYNFDGYKQGVSVEVCVIKNQMCKFYEKVRKLKT
RCRQKFVEKLLLTADENGRPYADRYRFPSACVCSYKIISSNVFFT
>XP_008199428.1 PREDICTED: uncharacterized protein LOC103314662 isoform X1 [Tribolium castaneum]
MWVFVLVFAVFKELGIQAMSFNPAKMVLDDRKGLTFPDSSEIGGDFLYETVVPNCQNHTYCEHLDRYPNELFSKILKSRE
KEFSRYFQSMAVIEPIMSRNQDTSCICASRKSIIYPKAAYNIKNNLKFIYNFDGYKQGVSVEVCVIKNQMCKFYEKVRKL
KTRCRQKFVEKLLLTADENGRPYADRYRFPSACVCSYKIISSNVFFT
>XP_008199433.1 PREDICTED: uncharacterized protein LOC103314662 isoform X1 [Tribolium castaneum]
MWVFVLVFAVFKELGIQAMSFNPAKMVLDDRKGLTFPDSSEIGGDFLYETVVPNCQNHTYCEHLDRYPNELFSKILKSRE
KEFSRYFQSMAVIEPIMSRNQDTSCICASRKSIIYPKAAYNIKNNLKFIYNFDGYKQGVSVEVCVIKNQMCKFYEKVRKL
KTRCRQKFVEKLLLTADENGRPYADRYRFPSACVCSYKIISSNVFFT
>XP_001810703.1 PREDICTED: uncharacterized protein LOC100142309 [Tribolium castaneum]
MFRLILLLLYARRCLAYGYDSGGDQGACGRQYRSGKMHRPPCDLTSGYCTSAGTAYPWHAVKRFVRENQGLMRRMYGDQR
HGQVLQAELDDVELQSMTGEDRKMWAKQESHFNTDNELTRDTEPRFLREEDISNDDVLNTKFVYSEEPSISIKLADLRTA
PHFRPTTTTTTEAPKTTTVTEETTTVETATTDTTDTTNDNNNPTENDSGDNNPQTVLFQDMEDKNSHKVQVNYHMKGVNA
CPVKEEVVAPFWANNTRGEVLALLNMYPFEQYVHWEKCTHEHRQMYCRDGCRCEQQYRLHRLLAYDPNNECRGIFSDWFR
FPSCCVCKCYSIPPAEFRVTSRSPRAFDDGQVPPDWYRRKNEAIFGGDHG
>XP_008201183.1 PREDICTED: uncharacterized protein LOC103315107 [Tribolium castaneum]
MHYCQVCFIVLQLLVSVFGWSMDRYDNRVLRSPVTVLRHRRTQMEVRTNQCMFNICEEVPLYPEDKIRAMIEENQSLHSY
FGSSVIEPSSFDSGISIVSRNNAVMEPFCKTRDVSSTPKLMMDVDHVERSIANTNKYKQVIKYQICDFEEGESCFPGSIL
NLKTRCLQKFNVIKLMTANLDSNTLEYRKFEIPSTCVCTYTKEA
>XP_008201184.1 PREDICTED: uncharacterized protein LOC103315108 [Tribolium castaneum]
MNTMHLKFLLLLTCFFGLTCVKSQSFTRYRNRNFHNPNPQKNCSYNICEHIPNYPENVIKETVKGNKAFHSYFGDVVGPA
KDVTLSDRSGGASYEPFCKTTVVTKIPRIMKDVDNIERVIVNVDGYRQVIKFQTCSFSNGGKCYGAGLLTRSTSCVQKFN
IIKLVTINIDNNDLEYRKFQIPTACVCAYSD
>XP_008201023.1 PREDICTED: uncharacterized protein LOC103315068 [Tribolium castaneum]
MQFSSLITISVIFIISRVSCKTRSRCYEGLCEHRKGYIYPTREIEEAVKSFELKVVLHPPNNDNNEVSTRSFNDIEAENL
CLTKKKIFVPRFHKSQTNISIVQVEKFKQNITFETCVKAENCKKISKCVFGMKTVCKQTYQYTTLLTYNTHNQKLELKMF
KLPSTCVCAKTSNIYPRTNEDNDV
>XP_008201373.1 PREDICTED: uncharacterized protein LOC103315170 [Tribolium castaneum]
MQIAHWIRALVAVLGFAAVLPVSCSEHFNNTLFDRSKRSIHKHHHDSWYDHDVPLRLPGKFLNHRDNQMLLREESSSGNN
GSECCPSVLEMIEPQGGKNRQDQFVELYRDGDYTQRFYERSCHKDILGKPCRFMDKKLHEHSKCIQKYSYTYALVRDLGR
HHMQRPKNFPSLAAPGGATWTLDYIRIRSGCACVVTPNKKKRDRLKHRKTRVKDDTS
>XP_015840781.1 PREDICTED: uncharacterized protein LOC103315170 [Tribolium castaneum]
MQIAHWIRALVAVLGFAAVLPVSCSEHFNNTLFDRSKRSIHKHHHDSWYDHDVPLRLPGKFLNHRDNQMLLREESSSGNN
GSECCPSVLEMIEPQGGKNRQDQFVELYRDGDYTQRFYERSCHKDILGKPCRFMDKKLHEHSKCIQKYSYTYALVRDLGR
HHMQRPKNFPSLAAPGGATWTLDYIRIRSGCACVVTPNKKKRDRLKHRKTRVKDDTS
>NP_001164082.1 spatzle 6 precursor [Tribolium castaneum]
MKTHWRVITLFMCAVSAHATEPQETAAEEPPEGYYAFVESPNAEPPRVRPPPYTHAPVDCREDDTKSPHASSFNLCGDLN
KGTIPRNPMGQNVLGSPYPFELIRNMTLKYLSRTLPILKADETLPKVAQLQDDLISQNTITPFQNSNDRVKRDAKLDQKQ
ETKEKSANSTSQDNKDRKGRKFCDQGGIFCMLYKAINGESYSSPTVVQSSHLPVERRDEVVQPRYEGPPTPCPAKVEYAT
PVFAKNYQGVWRYVVQIPYEGYFTQTVEVTRCLQSRCHYLDGGCLSSPRWSSLLVAEIYYPDTVLSNSDTANPPRSPVAA
SQPPSVQDFQNYQQYLHKRAGLQAAPVDSSTTSRPNHCDGVDALGCFQVRLYYDWFLIPGSCKCWRPDYFNKYVRRKSTT
EL
>XP_011053082.1 PREDICTED: protein spaetzle [Acromyrmex echinatior]
MTSRTLRLKWTDYLALILVCQTVRPIEGYPRASSELSEESPDAGSSSSQDMSISRVIEEAYEQQVFLRPQEWQKTNDEDD
NCCSQKIKQMQRDTSKEKFPSDGVIRSRSKKSLQDSSTDMSMYRSPDISHRDTGTSIYRNSDEKIIFPDGRISSSGTPIP
TLTCRKSTFCENVADYPRQLVNAAIQRNISLRFLESVDTVDSISDVEQRIDTVSRESMLCPIREQVVYPQTAQNKQNQWL
FIVNQDDLKQGIRIEVCLNEGQKCDMIEDFAEGYKTSCKQKYIYRELAAVGSDGNIFKDQFRFPSSCCCHVKFIGDPTTR
LGLRLNLPVNQTQ
>XP_011064824.1 PREDICTED: uncharacterized protein LOC105152315 [Acromyrmex echinatior]
MLAKNSSLLRYAYEDVIAVSPRLDNEEEPLCLSTERLIRPKTAINMKNQWMYIVQAGENFFQSIRIEACRELDGKCRMID
DFAEGYVTMCKQKYIYRELSAISEGGEIVRDYFRLPASCCCHVQFQAIEEKARIRSIS
>XP_011060476.1 PREDICTED: uncharacterized protein LOC105149622 [Acromyrmex echinatior]
MSQPQKLAMATLISTRISNNDTTSSPLEEVESLLGGNRENASRDLMLPISMDIAKIISNDSDSEESEEEDEDEMPEVLPE
AQELRLVRSQERRRPIIVKPMRPVRPSLPNRRNVYTGLSRPPVMRPTKRPNDPKKRPTENECTFFTKTVCLEANDYPHEA
IIRSLRSNKEMVSALLTDYKAQDGSAEEKLPSALPLENRYENNEIKRRSDNPFDNVEEGFTCPSAVKYARPQLARAASGV
WKYIINTGEHTQTIRLEKCSNPQSSCSFISENYRSSCVQIYNYHRLLTWDQKLGLHMDIFKVPTCCSCHVHGYAEIFPPH
QKDPPTKPKESFPGADFATIDQKDDFQDLNKPVVLNHITKYTPSINFDSSHVSSNKKPVLEVNPTSRPSFTLPGSRTRPK
KPSPIPRPYDKLPQQHAPNTRAPGYKGPLTKSSRPNRLNRPPYRRESTVHEDYMETSRNTTSRYSQPYDQDVDATSRLQN
GGFDDEYQEPQRRINYNYHPIIDFFKPEASMLKSAEPQFATQPVPVQSDNNAWKPMIS
>XP_011054036.1 PREDICTED: uncharacterized protein LOC105145859 isoform X4 [Acromyrmex echinatior]
MAFAWHLISIFFLMVTWGEPCTEYGCPGRPQYEPFVPAPPGLTPQCAPPGQTFCETPDHYPRQLIKFLVDKCSFDFNTAL
QDESRNDFNAYSSPPDYNQGYDYPRQDDSQLYSQSPLGGEPAPVYGPPSNNSRYHGYKYSASPYLQRNPFLPEVTLKYHH
DIQRQIERAHSQESINVFESNQSWLTNRYSRGDKIAPRSYSVNPLLGYAKLKGDRVKRQSDSEIISLCPTRAQYIAPRAA
LNKEGNWMYVVNIPGQNKYSQLVRSEKCLNDVCDGICSIPEGYKSRCQQQFVQKRLVALEGSGNRLYTDLFWFPHGCSCQ
IIPNF
>XP_011054035.1 PREDICTED: uncharacterized protein LOC105145859 isoform X3 [Acromyrmex echinatior]
MVTWGEPCTEYGCPGRPQYEPFVPAPPGLTPQCAPPGQTFCETPDHYPRQLIKFLVDKCSFDFNTALQDESRNDFNAYSS
PPDYNQGYDYPRQDDSQLYSQSPLGGEPAPVYGPPSNNSRYHGYKYSASPYLQRNPFLPEVTLKYHHDIQRQIERAHSQE
SINVFESNQSWLTNRYEISHGEVKNDDFSLHTPTIYIQYSRGDKIAPRSYSVNPLLGYAKLKGDRVKRQSDSEIISLCPT
RAQYIAPRAALNKEGNWMYVVNIPGQNKYSQLVRSEKCLNDVCDGICSIPEGYKSRCQQQFVQKRLVALEGSGNRLYTDL
FWFPHGCSCQIIPNF
>XP_011054034.1 PREDICTED: uncharacterized protein LOC105145859 isoform X2 [Acromyrmex echinatior]
MQNFFLMVTWGEPCTEYGCPGRPQYEPFVPAPPGLTPQCAPPGQTFCETPDHYPRQLIKFLVDKCSFDFNTALQDESRND
FNAYSSPPDYNQGYDYPRQDDSQLYSQSPLGGEPAPVYGPPSNNSRYHGYKYSASPYLQRNPFLPEVTLKYHHDIQRQIE
RAHSQESINVFESNQSWLTNRYEISHGEVKNDDFSLHTPTIYIQYSRGDKIAPRSYSVNPLLGYAKLKGDRVKRQSDSEI
ISLCPTRAQYIAPRAALNKEGNWMYVVNIPGQNKYSQLVRSEKCLNDVCDGICSIPEGYKSRCQQQFVQKRLVALEGSGN
RLYTDLFWFPHGCSCQIIPNF
>XP_011054033.1 PREDICTED: uncharacterized protein LOC105145859 isoform X1 [Acromyrmex echinatior]
MAFAWHLISIFFLMVTWGEPCTEYGCPGRPQYEPFVPAPPGLTPQCAPPGQTFCETPDHYPRQLIKFLVDKCSFDFNTAL
QDESRNDFNAYSSPPDYNQGYDYPRQDDSQLYSQSPLGGEPAPVYGPPSNNSRYHGYKYSASPYLQRNPFLPEVTLKYHH
DIQRQIERAHSQESINVFESNQSWLTNRYEISHGEVKNDDFSLHTPTIYIQYSRGDKIAPRSYSVNPLLGYAKLKGDRVK
RQSDSEIISLCPTRAQYIAPRAALNKEGNWMYVVNIPGQNKYSQLVRSEKCLNDVCDGICSIPEGYKSRCQQQFVQKRLV
ALEGSGNRLYTDLFWFPHGCSCQIIPNF
>XP_011066302.1 PREDICTED: uncharacterized protein LOC105153267 [Acromyrmex echinatior]
MHYTSVNGGSSIGPDTKTSIHAVLDYDNDFDDYYDDEDHDIPINTHVTPIQGPIFLKNNTVPVIPLYSYPQLNNGTFVQI
PILWTALSIVLGAELRGDLIRGAPCIKRYHQLFCPTAGNTYPIDRIERFIDENKALMKRMYGDFEMNPESNERGPHTKTR
RKSREVRKHDILDGKSRDDSHIESEIDKEYFSKNRNARQSFGKNRSTGRIDVCESKIEIVTPYWASNSAGKIRAIVNTQH
FEQAIHQEVCSKTQTNRCSSDCGCEQKYKWHRLLAYDPDNDCKGIFMDWFLFPSCCVCRCDPVNSSKFSSSNGRN
>XP_011059402.1 PREDICTED: striatin homolog isoform X4 [Acromyrmex echinatior]
MRRMYGDENYINILRAEFEENDIELKYDEYHHHHFTDDLRQFQYDNDYEFIDDDRPKANEGENGGRGFTGRSFNDPIVKQ
MTKFSKLSEYTRPHFRPTERTISSAIPNTITTSTTLSSTSTSATTFVTHTSSSITPSFTAATTSTEEIKTETSTVTTSPK
FSNITTKVTDSNRAENSTTTTTAPPSITVAQIVKEQNFSINEILGQNDKNEDLEAPEIEAYLEKMITEENTTHITQLVET
TTSVPMELLVNQKLIKEEEKEEEDKEEALDATKTTIHEELITAASYEQQQQFRPRPEYRPGVVEPSTNTGGQLYQDVAEK
DQKEQPVLKFIGTNACPVKEEVVAPYWANNTRGELLALLNLYPFEQYVHWEKCTYENKQMHCRDGCRCEQQYRLHRLLAY
DPNNECRGIFSDWFKFPSCCICRCYDLPFEFRVASRSPRRYKRRIKVHLPKRDRYP
>XP_011059401.1 PREDICTED: uncharacterized protein LOC105148987 isoform X3 [Acromyrmex echinatior]
MKIYPVILADRIGARSHAVRQFVQQNQGLMRRMYGDENYINILRAEFEENDIELKYDEYHHHHFTDDLRQFQYDNDYEFI
DDDRPKANEGENGGRGFTGRSFNDPIVKQMTKFSKLSEYTRPHFRPTERTISSAIPNTITTSTTLSSTSTSATTFVTHTS
SSITPSFTAATTSTEEIKTETSTVTTSPKFSNITTKVTDSNRAENSTTTTTAPPSITVAQIVKEQNFSINEILGQNDKNE
DLEAPEIEAYLEKMITEENTTHITQLVETTTSVPMELLVNQKLIKEEEKEEEDKEEALDATKTTIHEELITAASYEQQQQ
FRPRPEYRPGVVEPSTNTGGQLYQDVAEKDQKEQPVLKFIGTNACPVKEEVVAPYWANNTRGELLALLNLYPFEQYVHWE
KCTYENKQMHCRDGCRCEQQYRLHRLLAYDPNNECRGIFSDWFKFPSCCICRCYDLPFEFRVASRSPRRYKRRIKVHLPK
RDRYP
>XP_011059400.1 PREDICTED: uncharacterized protein LOC105148987 isoform X2 [Acromyrmex echinatior]
MKAACLHEVIALQLTRCQCGGGGGGPSTFGYDASSACSKPYSRTKRSHHEDLPCDFGRQNWCTIAGSSYPWHAVRQFVQQ
NQGLMRRMYGDENYINILRAEFEENDIELKYDEYHHHHFTDDLRQFQYDNDYEFIDDDRPKANEGENGGRGFTGRSFNDP
IVKQMTKFSKLSEYTRPHFRPTERTISSAIPNTITTSTTLSSTSTSATTFVTHTSSSITPSFTAATTSTEEIKTETSTVT
TSPKFSNITTKVTDSNRAENSTTTTTAPPSITVAQIVKEQNFSINEILGQNDKNEDLEAPEIEAYLEKMITEENTTHITQ
LVETTTSVPMELLVNQKLIKEEEKEEEDKEEALDATKTTIHEELITAASYEQQQQFRPRPEYRPGVVEPSTNTGGQLYQD
VAEKDQKEQPVLKFIGTNACPVKEEVVAPYWANNTRGELLALLNLYPFEQYVHWEKCTYENKQMHCRDGCRCEQQYRLHR
LLAYDPNNECRGIFSDWFKFPSCCICRCYDLPFEFRVASRSPRRYKRRIKVHLPKRDRYP
>XP_011059399.1 PREDICTED: uncharacterized protein LOC105148987 isoform X1 [Acromyrmex echinatior]
MKAIVPFVLQVIALQLTRCQCGGGGGGPSTFGYDASSACSKPYSRTKRSHHEDLPCDFGRQNWCTIAGSSYPWHAVRQFV
QQNQGLMRRMYGDENYINILRAEFEENDIELKYDEYHHHHFTDDLRQFQYDNDYEFIDDDRPKANEGENGGRGFTGRSFN
DPIVKQMTKFSKLSEYTRPHFRPTERTISSAIPNTITTSTTLSSTSTSATTFVTHTSSSITPSFTAATTSTEEIKTETST
VTTSPKFSNITTKVTDSNRAENSTTTTTAPPSITVAQIVKEQNFSINEILGQNDKNEDLEAPEIEAYLEKMITEENTTHI
TQLVETTTSVPMELLVNQKLIKEEEKEEEDKEEALDATKTTIHEELITAASYEQQQQFRPRPEYRPGVVEPSTNTGGQLY
QDVAEKDQKEQPVLKFIGTNACPVKEEVVAPYWANNTRGELLALLNLYPFEQYVHWEKCTYENKQMHCRDGCRCEQQYRL
HRLLAYDPNNECRGIFSDWFKFPSCCICRCYDLPFEFRVASRSPRRYKRRIKVHLPKRDRYP
>XP_011064126.1 PREDICTED: uncharacterized protein LOC105151870 [Acromyrmex echinatior]
MEFRTFVMILLCASSYAEDESKNTKPVVDDNKSTRTEEPPEGYYAFVESPNAEPPRVRPPPYIDSDKECYGSDKHGKGYV
SIHNICGDLNKGYIPRNPMNQYVNGSSYPFALIKNHTLKFLSKALPILKADDSLPKVAKVHSLSQNSVDTDEEEKHDRSK
RSSPLDSTVVPDSSRHGRKFCDNGSGVMCMLFKAIQGEPITSSASAIERRDDPSTSDYRRGERVPSQEKTEYTGPPTPCP
AKVEYATPVFAKNYQGVWRYVVQIPYEGYFTQTIELTRCMQSRCHYLDGGCLSSPRWTSLLVAEIFYPDTFLEENQEGAG
ISSATRDPVAGSPPPVHDFQNYQQYLQKRASTGEARNNGGSQQHHCDGVDEMGCFQVRLYYDWFLVPGSCKCWRPDYFNR
YVRRSGSNVEL
>XP_011057455.1 PREDICTED: uncharacterized protein LOC105147848 [Acromyrmex echinatior]
MRIEALSTLVAVVWLTAVLCPRLTAANNLTLSSSSRRPREEPFRGHISRWAEPLEESTNKRMTYREMQMILRLEGEDGRP
VDCCPTIEEMVEPFGGRTREDMYVELYRDGENVQRFFEYSCRLDVVGKPCRFVDRKFSNRSICVQKHSYTYAIIKSPGSK
IGTEEHRRHHHRERHHFPAFSGNTVSGSEWTLDYIRVRSGCSCEIMPKPKKKKIAAKTKKTKSKQRQPRDQESDLET
>NP_001153589.1 spaetzle 1-1 precursor [Acyrthosiphon pisum]
MTKWPLMMIILALISTVQWLNSTAQRTKDNNPYWEGYLRFSARNRLIRTRFFDQDTTATIANTSSYKEDEKDEPVIRATK
LTKRSIKTKISPIVFLNPVSINKFIPDPQVMEKCSLNETFCVKVDVYPKQYAYDLFRKSKYMSTSYFGNDTENNEIQTRI
ANSNLEKFCESREELIFPQAAITKKDEWRYIVQDININNTNFKQGIRVEICNAYSGAKCKFNGLLPLGYTTTCVQKYIYK
KLVAIKDFKEIYYESFKLPSCCECMYSKPAYNDQKLAELTTC
>XP_016663274.1 PREDICTED: spaetzle 1-1 isoform X1 [Acyrthosiphon pisum]
MTKWPLMMIILALISTVQWLNSTAQRTKDNNPYWEGYLRFSARNRLIRTRFFDQDTTATIANTSSYKEDEKDEPVIRATK
LTKRSIKTKISPIVFLNPVSINKFIPDPQVMEKCSLNETFCVKVDVYPKQYAYDLFRKSKYMSTSYFGNDTENNEIQTRI
ANSNLEKFCESREELIFPQAAITKKDEWRYIVQDININNTNFKQGIRVEICNAYSGAKCKFNGLLPLGYTTTCVQKYIYK
KLVAIKDFKEIYYESFKLPSCCECMYSKPAYNDQKLAELTTC
>NP_001153590.1 spaetzle 1-2 precursor [Acyrthosiphon pisum]
MTEWPWLMIILALISTVQWPTSTTQQTKDNNSYWEGYIRSSARNRPKRTRFFDQDTTATTAITSSYKEYQKVEPVINIKN
INVRDLPPANLTKSLFTNENTTNNTNKQPSAGGKLSKTKMSPIVFPNPTVSINKFIPDPQVIEKCSLNETFCVKVDNYPR
KDLSDLFRTSKYMSPSYFGTDTVTNEIQTRISNSNLETFCESKEDVIFPEAGVTKNNEWRYIIQDPNNDDPSFRQGIRVE
KCIDAGKNCKFNNLLPLGYTSICVQKYIYKKMVAIKDSKEVYYESFKIPSCCECMYSISPDADLLTRFNQNRSETSKKNK
YNNN
>XP_016663273.1 PREDICTED: spaetzle 1-2 isoform X1 [Acyrthosiphon pisum]
MTEWPWLMIILALISTVQWPTSTTQQTKDNNSYWEGYIRSSARNRPKRTRFFDQDTTATTAITSSYKEYQKVEPVINIKN
INVRDLPPANLTKSLFTNENTTNNTNKQPSAGGKLSKTKMSPIVFPNPTVSINKFIPDPQVIEKCSLNETFCVKVDNYPR
KDLSDLFRTSKYMSPSYFGTDTVTNEIQTRISNSNLETFCESKEDVIFPEAGVTKNNEWRYIIQDPNNDDPSFRQGIRVE
KCIDAGKNCKFNNLLPLGYTSICVQKYIYKKMVAIKDSKEVYYESFKIPSCCECMYSISPDADLLTRFNQNRSETSKKNK
YNNN
>XP_001947495.2 PREDICTED: uncharacterized protein LOC100161743 [Acyrthosiphon pisum]
MVSEWWTLMVLMLSVVYGHAPCQHSYGGCRYNEPFVPAPAGQVPRCVRNYHGDVTFCETIDRYPEQLISYLVIKSDKNFK
SFFNEEKLFDRPYYQNQNNNNYNNGYGDYHDYQNDTQDEFVGYPDRTYVLPQVSLTESPIIDQNRHLNINTNHGGVYNRR
KRQDDVQLCQVKTNNIFPKAALNIQGEWKYVVNMVRTSSDMYTQSIRSEICAEPDQPCNGICDTPLGFSTSCKQKFVQKR
LVALQGTGDNLYVDVFWFPHCCSCNIARVEQ
>XP_008185769.1 PREDICTED: uncharacterized protein LOC100162252 isoform X2 [Acyrthosiphon pisum]
MQNVWILWLFAAAAFVAVSCDELDDFPLDAVGNDDVTDNDESPNTTVEGEMPMSNLDMDEVPSDDSVNMADRKSDSMQKL
VQSAMRKPGMKERLAQVVPIIKAMTPAQRLALAGMVMGKGQSQNLNNKALNAQLLLPISQDIAAMLRNGQSTSGGSGSSA
RASSGYGSYHLSVPPNRLRMPNTLIRRFPQRILERPGMKRPYSPPATVLRQPSKVPESPPTSESPLDDCDLFGDNICLNV
QAYPDLEIIESIEDTANSRAAFQALIKDPKYNISDSFDANISERRIDGNTEVAICQSKVAMARPKKARSTNGQWKYVVNT
DEYVQTLRLEKCSKPETRCSHVSTKFKSTCHQVYNYHRLLTWDQFSGLTMDIFKVPTCCACHIQELNPLAPDNFESHNSV
AEDQHTLSSNTNQKKLTTQNTPTEPPDPYQTTRTNYNYHPIMEYFVSPQPSSPPEVRKQDLMQRKADLMAPNTEFQTPSN
GWTPMAEEFGPRHLK
>XP_001948459.1 PREDICTED: uncharacterized protein LOC100162252 isoform X1 [Acyrthosiphon pisum]
MQNVWILWLFAAAAFVAVSCDELDDFPLDAVGNDDVTDNDESPNTTVEGEMPMSNLDMDEVPSDDSVNMADRKSDSMQKL
VQSAMRKPGMKERLAQVVPIIKAMTPAQRLALAGMVMGKGQSQNLNNKALNAQLLLPISQDIAAMLRNGQSTSGGSGSSA
RASSGYGSYHLSVPPNRLRMPNTLIRRFPQRILERPGMKRPYSPPATVLRQPSKVPESPPTSESPLDDCDLFGDNICLNV
QAYPDLEIIESIEDTANSRAAFQALIKDPKYNISDSFDANISERRIDGNTEVAICQSKVAMARPKKARSTNGQWKYVVNT
DEYVQTLRLEKCSKPETRCSHVSTKFKSTCHQVYNYHRLLTWDQFSGLTMDIFKVPTCCACHIQELNPLAPDNFESHNSV
AEDQHTLSSNTNQKKLAPNKRVQQTTSPSQYTVHETLPAKYPPVTRRPYKKNQNKLTTQNTPTEPPDPYQTTRTNYNYHP
IMEYFVSPQPSSPPEVRKQDLMQRKADLMAPNTEFQTPSNGWTPMAEEFGPRHLK
>XP_016661707.1 PREDICTED: uncharacterized protein LOC107884359 [Acyrthosiphon pisum]
MTALPSLMFILAFISTFQWPNSTAQHIYILHKYNFSEWSSTKDYPEKTSSVNQDNRTTTTTSSYKEDQKNDSVTGIKNMR
ADIVLPTANLTNSSSIVFPISADEKIKINTFIPENTVIEKCSLNETFCIKVENYPREDLYKIFRTSKFMSTSYYDEYAKD
EVNDFETRILSDVGLQSFCQSRSEVIYPEAGLTSKNEWRYIVQAPAINGSESFIKQGIVVEKCIDFRDPCRFDDTLPYGY
VSRCVQKYIYKRLLSIQGPYQFYYDYFMLPSCCQCMYGINEDMLTRKGGD
>XP_016656816.1 PREDICTED: protein spaetzle-like [Acyrthosiphon pisum]
MNEINDFETRILDDSLESFCESKTEVIFPEAGLTSKNEWHYIVQIPETNDNGTFIKQGVLVEKCIDTRVPCKFDDTLPLG
YVSTCIQKYIFKRLISIGGSHHFYYDTFKMPSCCQCMYSRIED
>XP_016663675.1 PREDICTED: uncharacterized protein LOC107884984 [Acyrthosiphon pisum]
MATKGHIHGQTNILSPAGWPYSIAEHTYIFYNNSHREENEWLSIKNDPEGISYQDNRTITTTLSYNKNQKNVQTDIETIR
GIVLPTANLTNSSSIVFPTSTSEKIKINKFIPEQKAIEKCSLNGSYCIKVDNYPREDLSNIFRNSKYMSTSYYDIDAMNK
INDFETRISDSVLESFCRSRTEVIYPEAGVNSKNEWRFIVQTSEINDNGTSIKQGILVEKCIDTRVPCKFDSSLPPGHVS
KCIQKYIYKRLMSIEGFNFYFDTFKMPSCCQCMYSINED
>NP_001153591.1 spaetzle 3 [Acyrthosiphon pisum]
MISSYQNFSGAAASAAAYNPMAYSHHAGHGQHIQSMYGGNVAVAAHQAAYNGGQQPVAYNAGQQPVAYHPADYGSPVPPP
QQARYYESPNRPPMTTPEPPNRKKPVPQQPPVQFTRVQGGVPGGKTSLHAVLDYDDDEEEEPVDYYDETYSHSGVTPIQG
PIFLRNGSVPVVPLYGYQKVSNGSLLQIPVFWTALSFALGYEIGGDVIRGTPCIKRNHQLFCPTAGKSYPVDRIDRFIDE
NKALMKRMYGDFEMMENGPFPKAKRSTARKRRQDSSFSDNQSKPNKLPTRGQPADSGRVDSCESKVEVVTPYWASNSVGK
TRAIVNTEHFEQAIHQEVCTKTLTGRCSGDCGCEQKYKWHRLLAYDPDNDCKGIFMDWFLFPSCCVCRCDSATPNNV
>XP_016662319.1 PREDICTED: spaetzle 4 isoform X1 [Acyrthosiphon pisum]
MVPGSTYPWHAVRRFVFENHGLMKRMYGEQRHISVLRADMDTNDIEGGVWNRRREESSLNRYDSQPSPPAPTSGTSTGTA
TVSKASSITTTTSATTTTVNKTTTTASTARPSNVTATPVADVVPPTTTTVAEDVEDSTEDDVTVDDQLQFETTTEPIAST
QRTDQVQEQPGFFQESTGGDADNTQKSKGINACPVKEEVVAPFWANNTRGEVLALLNLYPFEQYVHWERCTFENKQMFCR
QGCRCEQQYRLHRLLAYDPSNDCRGIFSDWFRFPSCCVCRCYDLPNDLRITSRSPRTDGDDGAGSNSNGNSNDLDTWFQN
PLSS
>NP_001153592.1 spaetzle 4 precursor [Acyrthosiphon pisum]
MYLKILFLWALPLELNGYGYDGYSTCTKPYRNARAKFPDLPCDFNTQSWCMVPGSTYPWHAVRRFVFENHGLMKRMYGEQ
RHISVLRADMDTNDIEGGVWNRRREESSLNRYDSQPSPPAPTSGTSTGTATVSKASSITTTTSATTTTVNKTTTTASTAR
PSNVTATPVADVVPPTTTTVAEDVEDSTEDDVTVDDQLQFETTTEPIASTQRTDQVQEQPGFFQESTGGDADNTQKSKGI
NACPVKEEVVAPFWANNTRGEVLALLNLYPFEQYVHWERCTFENKQMFCRQGCRCEQQYRLHRLLAYDPSNDCRGIFSDW
FRFPSCCVCRCYDLPNDLRITSRSPRTDGDDGAGSNSNGNSNDLDTWFQNPLSS
>XP_001944046.2 PREDICTED: uncharacterized protein LOC100160712 [Acyrthosiphon pisum]
MISKLSRISFICIAIFLIPRNIAVVHQSQTFSSTDSSTVDSGQEPPEGYYAFIEAPRMEPPKVRSPPYFKSNKLCPGVNK
NPSAKTLNNLCGDLNKGFLPVNPMKQNVLGSPYPFELVKNKTLEFFSRTLPILKADETIPKVAKYVPPESYYQSSTTQKY
LQGKPFRRRAKYTNTDSLDDVNMDDDEDVPINSQNSTRHSRKFCDTSGGVFCMLYKVIQGQALSGLMAQRRTEQLEYRTR
DPAHAAGSVMDGPPTPCPAKVEYATPVFARNYQGMWRYVVQIPYEGYFTQTVEVTKCTQTKCHYIEGGCLSSPRWVSLLV
AEVYYPDTYLPSASNNRRLPVPPQQQGMYRTQAQGDDPPSVQDFQNYQQYLHKRATQGAPDPLPSQSSTSTSKKKPHCDG
IDELGCFQVRLYYDWFLIPGSCKCWRPDYFARYVKRKSTSPEL
>XP_016658462.1 PREDICTED: uncharacterized protein LOC100572119 [Acyrthosiphon pisum]
MLVLITLIGVLLANSASEPILPTDFSNETHRQSNNKSLNKNYQDWLGGEDTSIEEEVADHHWLSSRKSQEYLVAVGGQED
CCPSQMEMIEPNGGSNPDGLYVELFRGHHPDELSRTVSEISEISYDRDGADKQRFYEVSCKPGVEGKPCLFMERKLHAHS
TCVQRYSYSYAIVREENARHHHGMSSGQYNSNGGKQTFQSLFPNDNNVWKLDYIKVRSGCACMLQTPKKKQQKQRRKNGG
GGAGGSSGGGGKSRSQQ
>XP_001654338.2 protein spaetzle 5 [Aedes aegypti]
MITDSNSISAAAVLCVLQLISASPPQQQQQQQFQKNCGLYGQVPCTYVPAPPGITPKCASPGKTFCEQNPEYPTHLIQRL
VEQLGYQRILANEERVEFNVNREWEEEHHHHHYHHFYGPSMATSGSYGPQPHKVPYQGYSYDLPKQQQQHYQQNDNTVTF
DQKPPPMPVPQPIYIPKPQYSFNYHTYVRPPVNHNPQTTSSSGATGYFYPQPATPFSPAEWLRRFARDLTQKQTPARGFS
YHRVAGPTPSPSPFKLPPELEVKPSPFRLVNETVFHEAVTRSRQKRQVTEGRTELCQTREMYVTPQAALNTKGNWMYIVN
HEESRQLVKAEICTSSECSNLCSLPNGYNSRCEQKFSQKRLLTLDADGQSLYVDTYWFPSCCVCTLAMNN
>XP_021703633.1 protein spaetzle isoform X7 [Aedes aegypti]
MAQGASCSIWLSYGLVLVLLILCTITVMITPTESSSAIPLIRQRTDANTTNGSRFVFPSDLEPRIDRTECTPDYPVCTNV
IDYPHDLINDIVGRQKERFAEVFGNDIVLNDGDKLVQRFDVDENGNSFEFICESRERLIHPRSGFNTDNRTIMIINTKEY
MQGVRIETCSSQGQPCVKLNPLFGKTECRQLYHYRTLLAIDPQTNQPYKEKFKLPSCCKCVIITLDGSSYRKKRDTKEGL
>XP_021703627.1 protein spaetzle isoform X6 [Aedes aegypti]
MAQGASCSIWLSYGLVLVLLILCTITVMITPTESSSAIPLIRQRTDANTTNGNESSLSDADVQKRIQEVFNRSRFVFPSD
LEPRIDRTECTPDYPVCTNVIDYPHDLINDIVGRQKERFAEVFGNDIVLNDGDKLVQRFDVDENGNSFEFICESRERLIH
PRSGFNTDNRTIMIINTKEYMQGVRIETCSSQGQPCVKLNPLFGKTECRQLYHYRTLLAIDPQTNQPYKEKFKLPSCCKC
VIITLDGSSYRKKRDTKEGL
>XP_021703600.1 uncharacterized protein LOC5577953 isoform X1 [Aedes aegypti]
MAQGASCSIWLSYGLVLVLLILCTITVMITPTESSSAIPLIRQRTDANTTNGNESSLSDADVQKRIQEVFNRKGYSNPDP
SPNDSLEAQPEEVAVRIDSAAPTRRRKRPLWKLDEKFDPRKSYVIKHPNGTITYVPPKDIDLSGTVDTGTTAAPANSNAN
ELIDKMSEASTSDRDKLRSSRFVFPSDLEPRIDRTECTPDYPVCTNVIDYPHDLINDIVGRQKERFAEVFGNDIVLNDGD
KLVQRFDVDENGNSFEFICESRERLIHPRSGFNTDNRTIMIINTKEYMQGVRIETCSSQGQPCVKLNPLFGKTECRQLYH
YRTLLAIDPQTNQPYKEKFKLPSCCKCVIITLDGSSYRKKRDTKEGL
>XP_021703604.1 uncharacterized protein LOC5577953 isoform X2 [Aedes aegypti]
MAQGASCSIWLSYGLVLVLLILCTITVMITPTESSSAIPLIRQRTDANTTNGNESSLSDADVQKRIQEVFNRKGYSNPDP
SPNDSLEAQPEEVAVRIDSAAPTRRRKRPLWKLDEKFDPRKSYVIKHPNGTITYVPPKDIDLSGTVDTGTTAAPANSNAN
ELIDKMSEASSRFVFPSDLEPRIDRTECTPDYPVCTNVIDYPHDLINDIVGRQKERFAEVFGNDIVLNDGDKLVQRFDVD
ENGNSFEFICESRERLIHPRSGFNTDNRTIMIINTKEYMQGVRIETCSSQGQPCVKLNPLFGKTECRQLYHYRTLLAIDP
QTNQPYKEKFKLPSCCKCVIITLDGSSYRKKRDTKEGL
>XP_001659184.2 neurotrophin 1 [Aedes aegypti]
MQIGGATRLVLWLLAVTTVVKCADSELPDFDFDAQKGASDDDDDYYYVSEGEDDQQMQPSHKIMNYNRSLAEDSGGDREG
GVGGGSPFLMEDDDTSFDMMDDVDFVEDIAESNFQRKQAAMRRIMLRAFANRDMQRKFGQVLPLLKVMSKPQKATLAALI
SAQVNSKEGKTLSLEQVKQMFGNRQELILPLVYDIANMIRSVAKQESLLDQRFPTVDEEEHVPTNQLLRRSFSVRSEPSG
FKMNTVQTADSNLKDDRLMVDMDDDEAKTIEGGEDGPEGRSMSDAPKFERLIQSKPRYNMQMTRMKEKSEERMSYHERKL
NMTAFNSTKNQKDQLAMPSDGPIPVTLPKAGYSNSFSRPQPTQTVVTTSTEPPEVETTTLTMEEIEDMALSSLNGTELDA
VESSLGNGNGSGPVAEMLVGGGYRNRANRIHLLLPSERCDHFSAGVCIRVENYPSPQIMHSISRHKRAMGALLAEYIDKS
NEFDRNAFEPEDIEAGINTKLTKRSDDPSKSGGGMCPSIIRYARPQKARSATGEWKYIVNTGEHTQTLRLEKCTTPQDSC
TYLTDNFRSRCVQIYNYHRLLSWDTARGLHVDIFKVPTCCSCHIDGYRETFPPFNGGGGGGGGGGLSEYDSKSDSYEDPN
IAASNVIRNTQYSTLKFDNNDEPENVEDNIAYHFANGFQRMKPPKYDNGILIPPSPPPQKFTKNRYERPKLVPPKKQNLA
HFIPPPILDTYLSPPPNEVSHYTPFKRGPHFTNDNTLKRTAQVQPSRNRLPIRKQINVDQNIAETDIRINQVQVMPPNKQ
DRLPPTQATEKQRKRYTTTQQPPTIKKEKTPHYQSRPKQQQSKPTSIIPVTSPPTTTTTSATTNGHQRINYNYHPIIDFF
GEEEAPELPEQIDRIGLNSGGGGGSKPIMGSSSSMNSWTPMVHSSQVRPMRIPI
>XP_021703641.1 uncharacterized protein LOC5577953 isoform X8 [Aedes aegypti]
MAQGASCSIWLSYGLVLVLLILCTITVMITPTESSSAIPLIRQRTDANTTNAPKIDRIESTLEYPIGSNVKNYPYELIDR
LVAQQGYANLFDSYPEDEEVDDFTFHNRMSFSDDDFEDICESQKPDKYPQHGLTMDNKNVTIVNTKNFTQRVEMEVCRKQ
GTPCVMCDNQFKKTECRQIFLELTLHAFDKSKNQIYKEKVMIPASCKCMVVRFKGF
>XP_021703617.1 uncharacterized protein LOC5577953 isoform X4 [Aedes aegypti]
MAQGASCSIWLSYGLVLVLLILCTITVMITPTESSSAIPLIRQRTDANTTNGNESSLSDADVQKRIQEVFNRKGYSNPDP
SPNDSLEAQPEEVAVRIDSAAPTRRRKRPLWKLDEKFDPRKSYVIKHPNGTITYVPPKDIDLSGTVDTGTTAAPANSNAN
ELIDKMSEATPKIDRIESTLEYPIGSNVKNYPYELIDRLVAQQGYANLFDSYPEDEEVDDFTFHNRMSFSDDDFEDICES
QKPDKYPQHGLTMDNKNVTIVNTKNFTQRVEMEVCRKQGTPCVMCDNQFKKTECRQIFLELTLHAFDKSKNQIYKEKVMI
PASCKCMVVRFKGF
>XP_021703609.1 uncharacterized protein LOC5577953 isoform X3 [Aedes aegypti]
MAQGASCSIWLSYGLVLVLLILCTITVMITPTESSSAIPLIRQRTDANTTNGNESSLSDADVQKRIQEVFNRKGYSNPDP
SPNDSLEAQPEEVAVRIDSAAPTRRRKRPLWKLDEKFDPRKSYVIKHPNGTITYVPPKDIDLSGTVDTGTTAAPANSNAN
ELIDKMSEASTSDRDKLRTPKIDRIESTLEYPIGSNVKNYPYELIDRLVAQQGYANLFDSYPEDEEVDDFTFHNRMSFSD
DDFEDICESQKPDKYPQHGLTMDNKNVTIVNTKNFTQRVEMEVCRKQGTPCVMCDNQFKKTECRQIFLELTLHAFDKSKN
QIYKEKVMIPASCKCMVVRFKGF
>XP_021702207.1 protein spaetzle 3 [Aedes aegypti]
MALVNYTLPFGSIQTPGWATVSPIHSQHASAVNNLLYGPAGHQEADPNDQDFYKNSPYSAPQQQRNAPQQNAQYRQVPRN
NYLPPSQTYPQPQQPKQPVYQQPQAQPQQPSRTYGEGSYSQVPARTATQQQNPSYYNPSGYNNQPPKQQQPSGYNVPNQP
SNVYRSQGGSPQVPLPQSAPQPTPPPNRVPPPPVSSGRGISSTSVGSSIPERPPGFVKVNAGQGSRTQVHAVLDYDDDEE
DDYYDDGDGGSQTSDRKNSRMPTVTPIQGPIFLKNGTVPVVPLFAYPQVSNGTFIQIPIWWTALSVALGLNVRGDVIKGV
PCVKKNHQLFCPTAGNSYPIDKIETFIDENKALMKRMYGDFEMSSRYPPLQTNRKRKRQVQGMDDDFTILPELMDLYGVP
GSADDPVSFGGSGDSYFGRLRDKRQSSTGRSNNGGANGSNGSSNGNGNGNANRRQGSTPDSSGESTGRVDACESKIEIVT
PYWASNSAGKVRAIVNTQHFEQAIHQEVCSKTQTSRCSGDCGCEQKYKWHRLLAYDPDNDCKGIFMDWFLFPSCCVCRCS
P
>XP_021702208.1 protein spaetzle 3 [Aedes aegypti]
MALVNYTLPFGSIQTPGWATVSPIHSQHASAVNNLLYGPAGHQEADPNDQDFYKNSPYSAPQQQRNAPQQNAQYRQVPRN
NYLPPSQTYPQPQQPKQPVYQQPQAQPQQPSRTYGEGSYSQVPARTATQQQNPSYYNPSGYNNQPPKQQQPSGYNVPNQP
SNVYRSQGGSPQVPLPQSAPQPTPPPNRVPPPPVSSGRGISSTSVGSSIPERPPGFVKVNAGQGSRTQVHAVLDYDDDEE
DDYYDDGDGGSQTSDRKNSRMPTVTPIQGPIFLKNGTVPVVPLFAYPQVSNGTFIQIPIWWTALSVALGLNVRGDVIKGV
PCVKKNHQLFCPTAGNSYPIDKIETFIDENKALMKRMYGDFEMSSRYPPLQTNRKRKRQVQGMDDDFTILPELMDLYGVP
GSADDPVSFGGSGDSYFGRLRDKRQSSTGRSNNGGANGSNGSSNGNGNGNANRRQGSTPDSSGESTGRVDACESKIEIVT
PYWASNSAGKVRAIVNTQHFEQAIHQEVCSKTQTSRCSGDCGCEQKYKWHRLLAYDPDNDCKGIFMDWFLFPSCCVCRCS
P
>XP_021702209.1 protein spaetzle 3 [Aedes aegypti]
MALVNYTLPFGSIQTPGWATVSPIHSQHASAVNNLLYGPAGHQEADPNDQDFYKNSPYSAPQQQRNAPQQNAQYRQVPRN
NYLPPSQTYPQPQQPKQPVYQQPQAQPQQPSRTYGEGSYSQVPARTATQQQNPSYYNPSGYNNQPPKQQQPSGYNVPNQP
SNVYRSQGGSPQVPLPQSAPQPTPPPNRVPPPPVSSGRGISSTSVGSSIPERPPGFVKVNAGQGSRTQVHAVLDYDDDEE
DDYYDDGDGGSQTSDRKNSRMPTVTPIQGPIFLKNGTVPVVPLFAYPQVSNGTFIQIPIWWTALSVALGLNVRGDVIKGV
PCVKKNHQLFCPTAGNSYPIDKIETFIDENKALMKRMYGDFEMSSRYPPLQTNRKRKRQVQGMDDDFTILPELMDLYGVP
GSADDPVSFGGSGDSYFGRLRDKRQSSTGRSNNGGANGSNGSSNGNGNGNANRRQGSTPDSSGESTGRVDACESKIEIVT
PYWASNSAGKVRAIVNTQHFEQAIHQEVCSKTQTSRCSGDCGCEQKYKWHRLLAYDPDNDCKGIFMDWFLFPSCCVCRCS
P
>XP_021703650.1 uncharacterized protein LOC5577955 isoform X1 [Aedes aegypti]
MRRTDNAETKRPEKHAILRLVLWSVWLTSGLFVLILLAAIVATLMEKPSDSVSDIQQRTGFDTSTPHREVSQREKDIMND
EVKDIIKQIHNRKGYSNPTRTLAEEEDDEPEKVVTRKPRTRRPLKLIGKDFDPNKSFIIKHPNGTLTYVFPRDTSSNTIM
STTPSTIEPPVVTEPFAQARSLYPDDLINEIMTLNNATFQGVFGDDVVIPDGDALNSRSDTANAPFLCESEQLLIHPKEE
LSRNNSMVWIVNTKDYKQGVRIEKCLKRQLGKPCNFCDADTECKQLFHYRTLVAVDKVTKKPYKEQVLLPSCCKCAKILS
>XP_021703656.1 uncharacterized protein LOC5577955 isoform X2 [Aedes aegypti]
MRRTDNAETKRPEKHAILRLVLWSVWLTSGLFVLILLAAIVATLMEKPSDSVSDIQQRTGFDTSTPHREVSQREKDIMND
EVKDIIKQIHNRKGYSNPTRTLAEEEDDEPEKVTRKPRTRRPLKLIGKDFDPNKSFIIKHPNGTLTYVFPRDTSSNTIMS
TTPSTIEPPVVTEPFAQARSLYPDDLINEIMTLNNATFQGVFGDDVVIPDGDALNSRSDTANAPFLCESEQLLIHPKEEL
SRNNSMVWIVNTKDYKQGVRIEKCLKRQLGKPCNFCDADTECKQLFHYRTLVAVDKVTKKPYKEQVLLPSCCKCAKILS
>XP_021704087.1 protein spaetzle 4 [Aedes aegypti]
MNQQKRREVGLFHLLILVMLIPILTTHGLGYDSASSCDPNASRKGRSAQLIRTIPCDLSIQAYCNLPGASYPWHAVRRFV
HENQGLMRRMYGDVRHISVLKAEIDDNEIHLEDVHHAAEKYSRLNAGKKVKHLYAPHHEYNREKGNDVLTEPYFRPTQKT
STTTTTPPSTTTPTTSTTTATTTIISSSTPTTTTNSVTEINTIKPSTNQPPTTSAKFVPIKTTSKPTFLNITLNSIKPDT
VDFPAKPNRTKIVMNTANGSTIDIEKLSTIAILETNETLLGNMSIIEKEENKVSHLKVQTENSTITQDVTTPSSYIASKT
KNEENLSDALVDSSKENMINTVTEKNDTIKDSVKNSKPMGGQLFQDVAQKDQLPVGVKGVNACPVKEEVVAPFWANNTRG
EVLALLNLYPFEQYVHWEKCAYELKQMYCREGCRCEQQYRLHRLLAYDPHNECRGIFSDWFRFPSCCICKCYDIPFDFRV
TSRSPRTMNKESIQTVEDELQNAIYDHAVDEWYRPKNNDDF
>XP_001655918.2 LOW QUALITY PROTEIN: uncharacterized protein LOC5575927 [Aedes aegypti]
MAKMNYLVFLLLFGCQLLTRADDLLDSEEPPEGYYAFIESPSAVPPKVRSPPYTHINIDCKDATNPKPYVSANNLCGDLN
KGKIPRNPMRQSVMGEPYPFELIRNQTLKFLSKTLPVLKADDTXPKVTQIMPDETVDQFDDNGIGRRMGKVMRMTEDRRD
EEEPRTPRKFCDGGGVFCALYRAIQGEPISSKLVAERREEIPSAYAPPPPRYDGPPTPCPAKVEYATPVFAKNYQGSWRY
VVQIPYEGYFTQTVEVTRCLQARCHYLDGGCLSSPRWVSLLVAEIFYPNAEEFTTSTSTTTAPSIQDFQAYQQYLQKRAG
LPTGADSGSYENTSNHATRKSDQHCDGHDEIGCFQVRLYYDWFLIPGSCKCWRPDYFAKYVRKRPTPEL
>XP_021703622.1 uncharacterized protein LOC5577953 isoform X5 [Aedes aegypti]
MAQGASCSIWLSYGLVLVLLILCTITVMITPTESSSAIPLIRQRTDANTTNGNESSLSDADVQKRIQEVFNRKGYSNPDP
SPNDSLEAQPEEVAVRIDSAAPTRRRKRPLWKLDEKFDPRKSYVIKHPNGTITYVPPKDIDLSGTVDTGTTAAPANSNAN
ELIDKMSEASTSDRDKLRTPKIDRIESTLEYPIGSNVKNYPYELIDRLVAQQGYANLFDSYPEDEEVDDFTFHNRMSFSD
DDFEDICESQKPDKYPQHGLTMDNKNVTIVNTKNFTQRVEMEVCRVHPV
>AFUN008742-PA |protein_coding|KB669380:312087:322406:-1|gene:AFUN008742
MFGNRPELILPLVYDIANMIRTVAKKESLLHEQQRERLEEADKALVEDEGVLSNHLLRRSFSIRSEPHGFRMNDSPAIAS
DLKDGRLMVDEQDDANVRTISTDSNDEEAARSARNEPLPFFEKLVQALPRFNVQQTHDKPDDRMTYHERKLNMTAFNATG
TQRDQLAMASDGPIPVTLPKVSPKKSSGSAAAGMNAITFTPTTTTTATAVTERRLTLEEIEDLAFGGLNGTEVDAYGTAS
GVTTTGNGTSTSGSPVAEKLIGGRQRPQGLHTLQPSEKCEYFSGGVCIRVANYPTSEIMYSITRHRHAIGALLAEYIDKA
NAQDRTVYEPDEIAQGINTKLRKREDDPSKSGGSMCPSIIRYARPQKARSATGEWKYIVNTGEHTQTLRLEKCSTPQDSC
TYLTDNFRSRCVQIYNYHRLLSWDAARGLHVDIFKVPTCCSCHIDGYRETFPPLTSYNDFKSKIHEDPSESASTLIRNTH
HYSTLQFDQVDEDESDDNIAYQFSNGFQRVKPPKYEGGPLHLPAVPPPPPPPPAGPGKTRFDRPPKHPAISKPKHPHFIS
PPTLDTYLSPPPNDLAYGIPFKRGPHYTTENALKRAGNVGGPNRRPLRKTSNVQHGDQSIAETDSRLNQVAVLPPSKLDQ
LPQTQAQNIIEKHRRRQHTTPQPPLTTLQQQQQTPIIFRISQPATSSNVINPTVPLSTMPQTPPQPSTVSTSTTTVTSTN
GHQRINYNYHPIIDFFEEEEVPDVTQEQIDRIGLNSHTSLNSWKPLITGRPRTPQDSCTYLTDNFRSRCVQIYNYHRLLS
WDAARGLHVDIFKVPTCCSCHIDGYRETFPPLTSYNDFKSKIHEDPSESASTLIRNTHHYSTLQFDQVDEDESDDNIAYQ
FSNGFQRVKPPKYEGGPLHLPAVPPPPPPPPAGPGKTRFDRPPKHPAISKPKHPHFIAPPTLDTYLSPPPNDLAYGIPFK
RGPHYTTENALKRAGNVGGPNRRPLRKTSNVQHGDQSIAETDSRLNQVAVLPPSKLDQLPQTQAQNIIEKHRRRQHTTPQ
PPLTTLQQQQQTPIIFRISQPATSSNVINPTVPLSTMPQTPPQPSTVSTSTTTVTSTNGHQRINYNYHPIIDFFEEEEVP
DVTQEQIDRIGLNSHTSLNSWKPLITGRPRFH
>AFUN003931-PA spaetzle-like cytokine|protein_coding|KB668687:297958:300145:-1|gene:AFUN003931
LICLNHLSPIRGSPSPYPHPTLAPQKPVCGSYGQNPCAFVPAPPGMTPKCASPGSTFCETNPDYPAYLIKHLVETLGYQR
IIANEEMVDFGANKPMEEEEHLHHHYHHFYGSFSPMESSKPSAKPSGAGYNYLTPTQQALGTVNYSEKRPAPVPQPIYIP
KPQHSYHYNSYARAPMYNRHGGTSGPGSSQGYFYPSPGGSSSGTGSSPSVTQYSPADWLKRFARDLSDKHRREARLASLR
RVDESIDLFDTEPAPFRHPSVLNETVYERLLAKNSRPKREIELGKETLCSVRERYITPQTALNTKGNWMFVVNQENSRQL
VRTEVCASTECSNLCSFPVGYSSRCEQRYVQKRLMTLDPSGMTLYVDTYWFPSCCICSLYSGNRV
>AFUN004319-PA |protein_coding|KB669047:431787:436552:-1|gene:AFUN004319
MPTVTPIQGPIFIKNGTVPVVPLFAYPQVSNGTFIQIPIWWTALSVALGLSIHGDVIRGVPCIKKYHQLFCPTAGNTYPS
DKIEMFIDENKALMKRMYGDFEMASRFPSSSPGRKRKRSVPGMDPYGDDDEFTLLPELMDLYGEPGGEVRLGGDSYFSKL
RKKRQNQNTSARGNTGGRGSGASSGGSSAGSTNARQTATPANGNGGGGGGESNTGRVDACESKIEIVTPYWATNSAGKVR
AIVNTQHFEQAIHQEVCSKTQTNRCSGDCGCEQKYKWHRLLAYDPDNDCKGIFMDWFLFPSCCVCRCNP
>AFUN003647-PA spaetzle-like cytokine|protein_coding|KB668892:1037930:1044156:1|gene:AFUN003647
MAVHCDRVPSWQTRGLLAWCIFSTILMLLLLPLVSIAESYGYDSASSCDPTRASRRGRSQLLKTIPCDLSVQAYCNLPGS
AYPWHAVRRFVHENQGLMRRMYGDVRHISVLKEEFENNEIDIDDIDRATERYTRPAEHDGAGAGRGGKRMKYLRPSSLHY
DAGPGHYPRDKSNEIPINEPHFRPTQMKTTTMTPSSSSTIATSTITGTKTTITAVESNLISTTDKSFPSTTASSTGTSTT
VESPPPKQASDASAGQTNLPTQTTLDLQESSPSDDAGKADQQVATTIRTAETETIVGEGATDAIHGVSPNNNTIQPSDTE
AIDMDALSSLAKLETNESLQTTYSSGSKGVQGTVDKISSTLKLASSNTIKKAEDIDSKDLSVTESGSKVAEVESTISSYP
NDRQDTGPVVADDVAADDPSPSSSKTVAEPLIQHDAVGSATSNNAQQQKIRFESIKPHPGTVSGTKKTNPEGQLFQDVAQ
KEPPVVNGRGVNACPVKEEVVAPFWANNTRGEVLALLNLYPFEQYVHWEKCTHELKQMYCREGCRCEQQYRLHRLLAYDP
HNECRGIFSDWFRFPSCCICKCYDMPFDFRVTSRSPRSLTKESIELVEDELQNAIYEHAADEWYRPKENDFD
>AFUN009610-PA spaetzle-like cytokine|protein_coding|KB669012:28846:36478:1|gene:AFUN009610
MAHHQTGRALLILFTFQLFIVSLYANPQTFGPLIRDRAIRDRQQTSEEDLNANIERIYRKDFKTAAPPKEHSTDEVEPSP
TELVARSNAGSTTRPRRPIENNEQNAMVYVIRDSDGKLVPKFAEPSSIATTPRSASKPDPPLPNEKNGMFVLKLSTPSNQ
SLMEVEDPKFEDGSYPSGYPIELIDNILKMHKGYYEDVFEKTFKREPLTTRVNSESDKYLCASETRTEYPTSSVDNVAIV
NVKGFYQPVVYEMCLNNGSTCSKSNTSAKYKLICLQTYRYYKMFVAPIETSSEPDKFKFIDVRLPACCKCAQVPEDATMK
>AFUN009647-PA spaetzle-like cytokine|protein_coding|KB669469:434867:440402:-1|gene:AFUN009647
MKYLVFLLLFGCQVLIRGDELLDSEEPPEGYYAFIESPSAVPPKVRSPPYTHINIECKEATNPKPYVSANNLCGDLNKGK
IPRNPMKQNVLGEPYPFELIRNQTLKFLSKTLPVLKADDTLPKVTQIIPDEPVDQFDDNGIGRRMGKSMRMEEEGRAEED
ARAPRKFCDGGGVFCALYRAIQGEPISSKLVAERREEAAAYPPPPRYEGPPTPCPAKVEYATPVFAKNYQGSWRYVVQIP
YEGYFTQTVEVTRCLQARCHYLDGGCLSSPRWVSLLVAEIFYPNAEEQSTAPTTTTTTAPSIQDFQAYQQYLQKRAGLPT
DNVYESGLNGSPQQQQQAPTAAASSAKANQHCDGHDEIGCFQVRLYYDWFLIPGSCKCWRPDYFAKYVRKRPSPDL
>XP_308593.4 AGAP007177-PA [Anopheles gambiae str. PEST]
MKSLSQILSLNHLSRTLGTPSPYPHPTLAPQKPACGAYGQSPCAFVPAPPGMTPKCVSPGSTFCETNPDYPAYLIKHLVE
TLGYQRIIASEEMVDFGANKPLEEEEHLHHHYHHFYGSFAAMDQASKPQAPKHSSPGYSYLTPTQQSLGTVNYETKRPAP
VPQPIYIPKPQHSYHYNSYVRAPMYNRQSDRQGYFYPSPGGSVSNSPSSSSPVTQYSPADWLKRFARDLSDRHRREARLA
ALRRVDGPADPFDNEPTPFRLPSMVNETVYERLLAKNMRAKRQAAGGVKETLCSVRERYITPQTALNTKGNWMFVVNQEN
SRQLVKTEICASTECSNLCSFPIGYSSRCEQRYVQKRLVTLDPTGRTLYVDTYWFPSCCVCSLYSGN
>XP_557166.3 AGAP006483-PA [Anopheles gambiae str. PEST]
MYSITRHRHAIGALLAEYIDKANAQDRTVYEPDEIAQGINTKLRKREDDPSKSGGSMCPSIIRYARPQKARSATGEWKYI
VNTGEHTQTLRLEKCSTPQDSCTYLTDNFRSRCVQIYNYHRLLSWDAARGLHVDIFKVPTCCSCHIDGYRETFPPLTSYN
SDFKSKIHEDPSESASTLIRNTHSNHHQQHHHSHYSTLQFDQVDEEEPEDNIAYQFSNGFQRIKPKYEGALHLPAVPPPQ
PPPPQGPVGAGLGKTRFERPPKHPAISKPKHPHFIAPPTLDTYLSPPPNDLAYGIPFKRGPHYTNENTLKRAGNVAGPNR
RPLRKTATVQHHADQSIAETDSRLNQVAVLPPGKMDLLPQTQAQNIIEKHRRRQQTTAQPPLTTLQQQQQQQQQTHIFRI
SQPSTPSMAVNPTVPLSTQPQPPSTAGTSTTTVTSTNGHQRINYNYHPIIDFFEEEEVPDVTQEQIDRIGLNSHSSLNSW
KPVITGRPRFH
>XP_317093.3 AGAP008360-PA, partial [Anopheles gambiae str. PEST]
DNRKNSRMPTVTPIQGPIFIKNGTVPVVPLFAYPQVSNGTFIQIPIWWTALSVALGLSIHGDVIRGVPCIKKYHQLFCPT
AGNTYPSDKIEMFIDENKALMKRMYGDFEMASRLPAAGPGRKRKRSTPGDPYDDGDDFTLLPELMDLYGEPGGEVRIGGD
SYFSKLRKKRQNTSSRGSSSGGRGGSSSSGGSGTNARQTATPANGNGGGTGESNTGRVDACESKIEIVTPYWATNSAGKV
RAIVNTQHFEQAIHQEVCSKTQTNRCSGDCGCEQKYKWHRLLAYDPDNDCKGIFMDWFLFPSCCVCRCNP
>XP_317626.4 AGAP007866-PA [Anopheles gambiae str. PEST]
MLLLLLLVPIVSTAESYGYDSASSCDPTRASRRGRSQLLKTIPCDLSVQAYCNLPGSAYPWHAVRRFVHENQGLMRRMYG
DVRHISVLKEEFENNEIDIDDIDRATERYTRPSGHLASAGGRDGKRMKYLRPSSPHYDGGPGHYPREKSNEIPLNEPHFR
PTQTKTTVTTTSTTTPSSSSSSTTSTDSSSTTTTSATTTTPTVESSDISTTGKSTSTTTASSTGTTNPSVESKAEQQHAT
TTSTPSTADKISPVGGSSVVPTNKNSIEAADTEAIDMDALSSLAKLETNESLQATFASGDKDVEETVVKISSTLKLASSS
APEKKTSNPEGQLFQDAAQKEPPVVNGRGVNACPVKEEVVAPFWANNTRGEVLALLNLYPFEQYVHWEKCTHELKQMYCR
EGCRCEQQYRLHRLLAYDPHNECRGIFSDWFRFPSCCICKCYDMPFDFRVTSRSPRSLTKESIELVEDELQNAIYEHAAD
EWYRPKEHDVE
>XP_310768.4 AGAP000346-PA [Anopheles gambiae str. PEST]
MGRHHLNLGLLLLTFLLGIVSLHASPQSYVPLIRDRAIRDDDMNANIERIFRKDFGKPAQTAKDGQSDEVEPSPTELVAR
AHPSGGSTRSKQPIDKNENSPLLYVVRDAEGKLVPKFADPPKVPVPVQPAAQEQQSTDKPFEEGDNYFLKRMADRVNELF
TNEPGKITFENGSYPPHYPRATIDKILQKNMDKYADLFEGSIKREPLSTRVDSEGDKYLCNSIAHTEYPTKVNDYMIVNM
ENFFQSISYETCSNLGGRCSNSHTGHGYELKCQQTYRTHKLFSVAPNANKFDLVEVTFPSCCKCTHVRVAP
>XP_314007.3 AGAP005126-PB, partial [Anopheles gambiae str. PEST]
YYAFIESPSAVPPKVRSPPYTHINIECKEATNPKPYVSANNLCGDLNKGKIPRNPMKQNVLGEPYPFELIRNQTLKFLSK
TLPVLKADDTLPKVTQIIPDEPVDQFDDNGIGRRMGKSMRMEEERRVEEDARAPRKFCDGGGVFCALYRAIQGEPISSKL
VAERREEAPAAYPPPPRYEGPPTPCPAKVEYATPVFAKNYQGSWRYVVQIPYEGYFTQTVEVTRCLQARCHYLDAPTAAA
SSAKANQHCDGHDEIGCFQVRLYYDWFLIPGSCKCWRPDYFAKYVRKRPSPDL
>XP_001688505.1 AGAP005126-PA, partial [Anopheles gambiae str. PEST]
YYAFIESPSAVPPKVRSPPYTHINIECKEATNPKPYVSANNLCGDLNKGKIPRNPMKQNVLGEPYPFELIRNQTLKFLSK
TLPVLKADDTLPKVTQIIPDEPVDQFDDNGIGRRMGKSMRMEEERRVEEDARAPRKFCDGGGVFCALYRAIQGEPISSKL
VAERREEAPAAYPPPPRYEGPPTPCPAKVEYATPVFAKNYQGSWRYVVQIPYEGYFTQTVEVTRCLQARCHYLDGGCLSS
PRWVSLLVAEIFYPNAEEQPTVPTTTTTTAPSIQDFQAYQQYLQKRAGLPTDNVYESTINGSPQQQQQQQQQAPTAAASS
AKANQHCDGHDEIGCFQVRLYYDWFLIPGSCKCWRPDYFAKYVRKRPSPDL
>XP_006565596.1 uncharacterized protein LOC100577844 isoform X2 [Apis mellifera]
MTIITMKISVQMSQNICAYPHQNYQNNTKIDSENKKGRRIERYTSNYENSNASFKILSRNQERERLSWESMLSDAQIVFP
EDQKKIPSCRGSTFCEKVDSYPEDVVNTAIQRNESIKYLAAIDILSDISQRIDFMDDSPLCQSNERVIFPKSAMNKDNEW
KYVANQENFKQGIRVEVCEKQDSTCNVIGNLPLGYKSICKQKFIQRELLSVSLNGSVSLDTFLFPSSCCCYVTFTANTRM
I
>XP_003250969.2 uncharacterized protein LOC100578548 [Apis mellifera]
MIIKEIGFFLLIFPVHLKSSDISTIYKMNRNLPVPICNSEHYCEENTLYYPDKIISQELEKYPHLRYYANTNEIIYPEFE
DKSEEESLCISREQIIFPKSGLTKELEWKYIVNHINLTQAIHTEICLEKGRPCRIIEGFAEGYYTKCKQKFIYHQLLAVA
SNGSIIPELFRFPTNCYCHIDFESDRFLRSLRSNN
>XP_003250675.2 uncharacterized protein LOC100577844 isoform X1 [Apis mellifera]
MIFKYKNIEQRYSGLIFALIELCFLIELMSQNICAYPHQNYQNNTKIDSENKKGRRIERYTSNYENSNASFKILSRNQER
ERLSWESMLSDAQIVFPEDQKKIPSCRGSTFCEKVDSYPEDVVNTAIQRNESIKYLAAIDILSDISQRIDFMDDSPLCQS
NERVIFPKSAMNKDNEWKYVANQENFKQGIRVEVCEKQDSTCNVIGNLPLGYKSICKQKFIQRELLSVSLNGSVSLDTFL
FPSSCCCYVTFTANTRMI
>XP_006562326.2 neurotrophin 1 [Apis mellifera]
MMARGLLFLTVAFVLLSSIDVRAEKKNPKEKLDNDRKESNETNVALMSDDLKNRTDQVREGRLEKVRALLSNGTRQNGSR
ELVLSRSMDIVKIVSDDATGDEETVEELPEPQELKIVRPNLRKRPSYRPPPRRPAPLNRRNVFTDLSRSPSLIRPNLRRP
TETKKRDPSEDECTFFTKTVCLEAVDYPHEAIARSLRSNKEMIAALLTDYKSQDFDDSAETLPVALPLESKFENRYENNE
IRRRSDLNPSFENVEEGFTCPSVIKYARPQLARAASGVWKYIINTGEHTQTLRLEKCSNPQASCAFISENYRSSCSQVYN
YHRLLTWDNKLGLHMDIFKVPTCCNCHVHGYAEIFPPHQKDQPARIKESFPGSDFITSEQKDDFEESSSKLNYFNKFISS
SNFDSVASNGKKPGIETAPSRPSTSFTLPVRTRQNKKPSATSSRPFDKLPQQHAPNTRAPGYTGPLLKSRPNRAPPSRPP
YRRESHIEDHTETVNSTILNRYSQPYDLEMDATSRLQNGGFDDEYQEPQRRVNYNYHPIIDFFRPEAMQLQSSETTSMSG
QNDSNSWKPMIAS
>XP_026300183.1 protein spaetzle 5 [Apis mellifera]
MMIRIWYFIISKMKLFLAVIMIASLANAYDVPCPKYGCPGRPRYEPFVPAPPGHTPNCAKPGQTFCESLDHYPRQLIKFL
VDKCSFDFSSVLRDESRENFNVYRSFPAGYDYPTHGDGQFHSALPFLPPSQYPGQQTTLLYGTPLNDTHGYKYTTPAQGN
PFLSDESFKYHSEGQRVTTDHPFYTQSQPLNAFGQSQAWWTNRYVRNSKLAPRSLYENPLLKYSKLSKRRRKRQSDPDAI
SLCPTETQYITPRAALNNQGNWMYVVNLEDMNQKYSQVVRSEKCTMDVCNGICSVPTGYTSRCQQQYVQKRLIALQGNGN
QLYADIFWFPHGCSCEIIANY
>XP_006566246.2 protein spaetzle 3 [Apis mellifera]
MSLANFTLPYQSATPTPFFYDGQNGGQSTVNNLRLNAVLPPAPARNFNEQEPFQNEPYIPPIGYQNQQQQRQRQSAFNRQ
RNGNPYVEHSSFSSAQDTRYANYNQDFRRTQPRQQQIRPSAPPLAQQQQQQQQRATVEKEQENFRTSRMPEQESYPDRPN
GYTRVNGESGPGTKTSIHAVLDYDDDFEDYYDDKDPEIPRDAHVTPIQGPIFLKNGSVPVVPLYSYPQLNNGTYVQIPIL
WTALSVALGVELRGDLVRGVPCIKKYHQLFCPTAGNTYPIERIERFIDENKALMKRMYGDFEMSSGYGSPTREAGHHRTR
RRRKSREAVKHDIPDGGPNFRDELNPEIEANGDSFFANVRKTRNPRQSPGKNHKDSGRIDACESKVEIVTPYWASNSAGK
IRAIVNTQHFEQAIHQEVCSKTQTNRCTGDCGCEQKYKWHRLLAYDPDNDCKGIFMDWFLFPSCCVCRCEPVSNKFPSSN
NRN
>XP_026298979.1 protein spaetzle 3 [Apis mellifera]
MSLANFTLPYQSATPTPFFYDGQNGGQSTVNNLRLNAVLPPAPARNFNEQEPFQNEPYIPPIGYQNQQQQRQRQSAFNRQ
RNGNPYVEHSSFSSAQDTRYANYNQDFRRTQPRQQQIRPSAPPLAQQQQQQQQRATVEKEQENFRTSRMPEQESYPDRPN
GYTRVNGESGPGTKTSIHAVLDYDDDFEDYYDDKDPEIPRDAHVTPIQGPIFLKNGSVPVVPLYSYPQLNNGTYVQIPIL
WTALSVALGVELRGDLVRGVPCIKKYHQLFCPTAGNTYPIERIERFIDENKALMKRMYGDFEMSSGYGSPTREAGHHRTR
RRRKSREAVKHDIPDGGPNFRDELNPEIEANGDSFFANVRKTRNPRQSPGKNHKDSGRIDACESKVEIVTPYWASNSAGK
IRAIVNTQHFEQAIHQEVCSKTQTNRCTGDCGCEQKYKWHRLLAYDPDNDCKGIFMDWFLFPSCCVCRCEPVSNKFPSSN
NRN
>XP_016770082.2 protein spaetzle 4 [Apis mellifera]
MKASCSRAEVLSCSLCPFFTPVKTLLWAKNSPSINSVKYSDLNGCRSKLCGLNVNQTRVMNVIVHFVFQVIVYQLVTCQG
GGGPSTFGYDASSACSKPYSRAGRARLSNLPCDFRRQNWCTIAGSSYPWHAVRRFVQENQGLMRRMYGDERHINVLRAEF
ERNDVELKYDDYYHHFSDDHRKYQYSHDYEYFEADDDLKLNNEFRDEGRGFTSRSFNDNVAKRLNKFPKLSEYTRPHFRP
TERTSTISTSTSTTTTTTTAPPTTTASSSKAENLSTTISSTIVSTTQRESTTRNTPSMTSLVNSTNEEKKNSSDEMTTPT
VTSSYTVKEQNFSINEISEQIDRIDEVVEEAGEVVEVSESNVGETTTMNFPGTTELPDELLDGNEDLYATPKETTVREEE
TSNSNEQQEFRPRPEYRPNKPEVSTMEGQLYQDVAAKDQQEQPVLKLRGVNACPVKEEVVAPFWANNTRGEVLALLNLYP
FEQYVHWEKCTHENKQMYCRDGCRCEQQYRLHRLLAYDPNNECRGIFSDWFKFPSCCVCRCYDLPLEFRVTSRSPRTQKQ
RIKVQSPRYT
>XP_006565597.1 uncharacterized protein LOC100577844 isoform X3 [Apis mellifera]
MIFKYKNIEQRYSGLIFALIELCFLIELMSQNICAYPHQNYQNNTKIDSENKKGRRIERYTSNYENSNASFKILSRNQER
ERLSWESMLSDAQIVFPEDQKKIPSCRGSTFCEKVDSYPEDVVNTAIQRNESIKYLAAIDILSDISQRIDFMDDSPLCQS
NERVIFPKSAMNKDNEWKYVANQENFKQGIRVEV
>XP_391869.3 uncharacterized protein LOC408317 [Apis mellifera]
MKFRTFVLILLCLTCRANEHPDTKQTKSNDVDSTTESNEPPEGYYAFVKSPNAEPPKVRPPPYIDSDKECYDTGKQGKGF
VSIHNICGDLNKGYIPRNPMNQYFNGSSYPFALLKNHTLKFLSKALPILKADDSLPKVATVHSYFQNSVDTDEKRSRSKR
SSDSESALDTLRNGRKFCENGGGVVCMLYKAIQGEPLATSAAERRDEPSTPEYRQRTPPQEKPEYTGPPTPCPAKVEYAT
PVFAKNYQGVWRYVVQIPYEGYFTQTIEVTRCMQSRCHYLDGGCLSSPRWTSLLVAEIFYPDTFVEENQNSRINGLRDVA
GSPPPVHDFQNYQQYLQKRAGENEARNSGSQHHCDGVDEMGCFQVRLYYDWFLVPGSCKCWRPDYFNRYVRRSGSNVEL
>XP_006564156.1 uncharacterized protein LOC100577936 [Apis mellifera]
MRIEALSTLVAVVWLTAVLCPRLAAANNLTLSFSSRKTREHPFRGHISRWTQTLEDTTKRMTYREMNMILRHEGGEDGLP
VDCCPTVEEMVEPVGGRNRENMYVQLYRDGQNAQRFFEYSCRPDVLDKPCRFIDRKFTNQSRCVQKFSYTYAIIENSGST
GGKEEHGRHRHRERMIPTFAGNTVGGSMWTLDYIKVRSGCSCEIMPKLKKKKKYKKSKPRDQDLDPET
>XP_026297023.1 uncharacterized protein LOC100577936 [Apis mellifera]
MRIEALSTLVAVVWLTAVLCPRLAAANNLTLSFSSRKTREHPFRGHISRWTQTLEDTTKRMTYREMNMILRHEGGEDGLP
VDCCPTVEEMVEPVGGRNRENMYVQLYRDGQNAQRFFEYSCRPDVLDKPCRFIDRKFTNQSRCVQKFSYTYAIIENSGST
GGKEEHGRHRHRERMIPTFAGNTVGGSMWTLDYIKVRSGCSCEIMPKLKKKKKYKKSKPRDQDLDPET
>XP_011201795.1 PREDICTED: protein spaetzle 5 [Bactrocera dorsalis]
MKSIISRFYSNYGFSLIYVILVYTTLAHSVPSCGLYGAPPCQFVPAPPGQTPSCARPGRTYCEHVDNYPTYLIKHLVHKW
GYEAKNLLVDESWDEFAALTWHESPVFYDPAFIFNRPYNSGNDDFNGYKYGTPSANGNGGVGAGATSSSENTFIITKAQT
TETPTFLFYTSAGQRPNKNQVNSYSGTGAGSGHKTSSNSPAFWLKRITRNVDGVVGVEVGGNLTAALTSYGPDADPVTAS
RAKRSISSSSQSTSSSSKLSRDVSLNMDLLDIVGADKGAKTRTKRQSPGRETLCKTSSQFITPQAALNNKGNWMFVVNEP
STARQMVKAELCASNTCSNLCQLPNGYNSRCEQKFVQKRLIALQANGQNLYTDSFWFPSCCVCTIAAN
>XP_019845408.1 PREDICTED: protein spaetzle 5 [Bactrocera dorsalis]
MKSIISRFYSNYGFSLIYVILVYTTLAHSVPSCGLYGAPPCQFVPAPPGQTPSCARPGRTYCEHVDNYPTYLIKHLVHKW
GYEAKNLLVDESWDEFAALTWHESPVFYDPAFIFNRPYNSGNDDFNGYKYGTPSANGNGGVGAGATSSSENTFIITKAQT
TETPTFLFYTSAGQRPNKNQVNSYSGTGAGSGHKTSSNSPAFWLKRITRNVDGVVGVEVGGNLTAALTSYGPDADPVTAS
RAKRSISSSSQSTSSSSKLSRDVSLNMDLLDIVGADKGAKTRTKRQSPGRETLCKTSSQFITPQAALNNKGNWMFVVNEP
STARQMVKAELCASNTCSNLCQLPNGYNSRCEQKFVQKRLIALQANGQNLYTDSFWFPSCCVCTIAAN
>XP_019845409.1 PREDICTED: protein spaetzle 5 [Bactrocera dorsalis]
MKSIISRFYSNYGFSLIYVILVYTTLAHSVPSCGLYGAPPCQFVPAPPGQTPSCARPGRTYCEHVDNYPTYLIKHLVHKW
GYEAKNLLVDESWDEFAALTWHESPVFYDPAFIFNRPYNSGNDDFNGYKYGTPSANGNGGVGAGATSSSENTFIITKAQT
TETPTFLFYTSAGQRPNKNQVNSYSGTGAGSGHKTSSNSPAFWLKRITRNVDGVVGVEVGGNLTAALTSYGPDADPVTAS
RAKRSISSSSQSTSSSSKLSRDVSLNMDLLDIVGADKGAKTRTKRQSPGRETLCKTSSQFITPQAALNNKGNWMFVVNEP
STARQMVKAELCASNTCSNLCQLPNGYNSRCEQKFVQKRLIALQANGQNLYTDSFWFPSCCVCTIAAN
>XP_019845411.1 PREDICTED: protein spaetzle 5 [Bactrocera dorsalis]
MKSIISRFYSNYGFSLIYVILVYTTLAHSVPSCGLYGAPPCQFVPAPPGQTPSCARPGRTYCEHVDNYPTYLIKHLVHKW
GYEAKNLLVDESWDEFAALTWHESPVFYDPAFIFNRPYNSGNDDFNGYKYGTPSANGNGGVGAGATSSSENTFIITKAQT
TETPTFLFYTSAGQRPNKNQVNSYSGTGAGSGHKTSSNSPAFWLKRITRNVDGVVGVEVGGNLTAALTSYGPDADPVTAS
RAKRSISSSSQSTSSSSKLSRDVSLNMDLLDIVGADKGAKTRTKRQSPGRETLCKTSSQFITPQAALNNKGNWMFVVNEP
STARQMVKAELCASNTCSNLCQLPNGYNSRCEQKFVQKRLIALQANGQNLYTDSFWFPSCCVCTIAAN
>XP_011212912.1 PREDICTED: neurotrophin 1 isoform X2 [Bactrocera dorsalis]
MYISIKKSSLWVKEDILASFTNMQTGKKPQTLFWAILFCLLWLVMTSDDDLVDFDFADLKEIEWNYNNERIRDQLHNAPG
DNFIQTFVTMSDLDEENRIRPFNLREHVLRSALSKALTNEQLRQKFVEVMPILRALTPQQRLTLSALISAQINLKGNQGL
KLEQVRAMFGNDKKLLLPIVYDIANLVRNSARKYLSLDLDLPRQNNQPPDIERRMEDVSSTELLDEEHIKKTDGLSIIKN
GVSLEDFFSETGEEMLDPKSINEELQEVSNTTSPPIEQFSTFNSIENSPKRTKRTATTSEFAHKLIRSDLPSMDDDDIGR
RITGNVIQLNTTAFINAKDISNDSLYSKNRSNSIEYIDIGNRTFTENQLQHSKSHQEVENLAFASLKEIEVNLQNNNESM
VNGLDEILPIPEELIAGPRYRIAGNKKHLSRSKPTTTKRKRGQVSPIRSNIEGQHNGGGSNNGVLPPQKCERFTSSMCIR
TEDYPLDLIMGSIRRHKNAMVALWADYHDKHAQLDATDDIDDISIRRKENEASGGGMCQSIVRYARPQKARSASGEWKYI
VNTGQHTQTLRLEKCIASQESCSYLAHSYRSHCTQVYNYHRLLSWDRTRGLHVDIFKVPTCCSCQIDGLRHHFPFKPDTK
TRQFTPAFNSDIYSTINEELDYNDEQDEDDLNYQLINDLKGNHKKYDNNELMLDSRSKLQSPNPTLGSYLIPPGGEEEYD
FIDYKQDLQHKHQNFGHTLSTSATTKNTIRNSQRRRPHKRLGAANTFNQERVDLDIAPSELHQKQEVNFSASSLANFNKR
TPQKRQRIHSVLHTAPTSISPISTAVAGTSTPTDIVNSPIAGEDPTSSTTTIQHRVVESSNSIATNAHQTSGPNSFYNGT
QQKQSNYSSNNKVNRHYQFLGNAEQNSIPRFRSEARPIITSINRTRKRSKPSTAGHPNQWSFSQHEQPTSTQPSHVPSFH
INSIHNTESNSTDFSNSADTSQVSSEPGVKRINYSYHPIIDFFENQKYSTVVATVKTIGEQKKIDDSSEGQIYPQKIMKP
RTPFVSENLGANTRNGGSGLSLRDRTGSTVDMVNRLHMDDNTWQPVLIKMKGHSY
>XP_011212915.1 PREDICTED: neurotrophin 1 isoform X5 [Bactrocera dorsalis]
MYISIKKSSLWVKEDILASFTNMQTGKKPQTLFWAILFCLLWLVMTSDDDLVDFDFADLKEIEWNYNNERIRDQLHNAPG
DNFIQTFVTMSDLDEENRIRPFNLREHVLRSALSKALTNEQLRQKFVEVMPILRALTPQQRLTLSALISAQINLKGNQGL
KLEQVRAMFGNDKKLLLPIVYDIANLVRNSARKYLSLDLDLPRQNNQPPDIERRMEDVSSTELLDEEHIKKTDGLSIIKN
GVSLEDFFSETGEEMLDPKSINEELQEVSNTTSPPIEQFSTFNSIENSPKRTKRTATTSEFAHKLIRSDLPSMDDDDIGR
RITGNVIQLNTTAFINAKDISNDSLYSKNRSNSIEYIDIGNRTFTENQLQHSKSHQEVENLAFASLKEIEVNLQNNNESM
VNGLDEILPIPEELIAGPRYRIAGNKKHLSRSKPTTTKRKRGQVSPIRSNIEGQHNGGGSNNGVLPPQKCERFTSSMCIR
TEDYPLDLIMGSIRRHKNAMVALWADYHDKHAQLDATDDIDDISIRRKENEASGGGMCQSIVRYARPQKARSASGEWKYI
VNTGQHTQTLRLEKCISASQESCSYLAHSYRSHCTQVYNYHRLLSWDRTRGLHVDIFKVPTCCSCQIDGLRHHFPFKPDT
KTRQFTPAFNSDIYSTINEELDYNDEQDEDDLNYQLINDLKGNHKKYDNNELMLDSRSKLQSPNPTLGSYLIPPGGEEEY
DFIDYKQDLQHKHQNFGHTLSTSATTKNTIRNSQRRRPHKRLGAANTFNQERVDLDIAPSELHQKQEGKTQLLQQRPFNT
ESLKVATALPPMPIKRQGRTRSITVLNKNKVITAPTTRLTDITNFLAMQSRTQYQDFAQKHAPLLHQSIEQERDQSHQQR
ATQISGAFRNMNNRPPRSLHTFLHSI
>XP_011212914.1 PREDICTED: neurotrophin 1 isoform X4 [Bactrocera dorsalis]
MYISIKKSSLWVKEDILASFTNMQTGKKPQTLFWAILFCLLWLVMTSDDDLVDFDFADLKEIEWNYNNERIRDQLHNAPG
DNFIQTFVTMSDLDEENRIRPFNLREHVLRSALSKALTNEQLRQKFVEVMPILRALTPQQRLTLSALISAQINLKGNQGL
KLEQVRAMFGNDKKLLLPIVYDIANLVRNSARKYLSLDLDLPRQNNQPPDIERRMEDVSSTELLDEEHIKKTDGLSIIKN
GVSLEDFFSETGEEMLDPKSINEELQEVSNTTSPPIEQFSTFNSIENSPKRTKRTATTSEFAHKLIRSDLPSMDDDDIGR
RITGNVIQLNTTAFINAKDISNDSLYSKNRSNSIEYIDIGNRTFTENQLQHSKSHQEVENLAFASLKEIEVNLQNNNESM
VNGLDEILPIPEELIAGPRYRIAGNKKHLSRSKPTTTKRKRGQVSPIRSNIEGQHNGGGSNNGVLPPQKCERFTSSMCIR
TEDYPLDLIMGSIRRHKNAMVALWADYHDKHAQLDATDDIDDISIRRKENEASGGGMCQSIVRYARPQKARSASGEWKYI
VNTGQHTQTLRLEKCISASQESCSYLAHSYRSHCTQVYNYHRLLSWDRTRGLHVDIFKVPTCCSCQIDGLRHHFPFKPDT
KTRQFTPAFNSDIYSTINEELDYNDEQDEDDLNYQLINDLKGNHKKYDNNELMLDSRSKLQSPNPTLGSYLIPPGGEEEY
DFIDYKQDLQHKHQNFGHTLSTSATTKNTIRNSQRRRPHKRLGAANTFNQERVDLDIAPSELHQKQELQLASHPFLLQSL
VHPHLLTSLTLPLQGKTQLLQQRPFNTESLKVATALPPMPIKRQGRTRSITVLNKNKVITAPTTRLTDITNFLAMQSRTQ
YQDFAQKHAPLLHQSIEQERDQSHQQRATQISGAFRNMNNRPPRSLHTFLHSI
>XP_011212913.1 PREDICTED: neurotrophin 1 isoform X3 [Bactrocera dorsalis]
MQTGKKPQTLFWAILFCLLWLVMTSDDDLVDFDFADLKEIEWNYNNERIRDQLHNAPGDNFIQTFVTMSDLDEENRIRPF
NLREHVLRSALSKALTNEQLRQKFVEVMPILRALTPQQRLTLSALISAQINLKGNQGLKLEQVRAMFGNDKKLLLPIVYD
IANLVRNSARKYLSLDLDLPRQNNQPPDIERRMEDVSSTELLDEEHIKKTDGLSIIKNGVSLEDFFSETGEEMLDPKSIN
EELQEVSNTTSPPIEQFSTFNSIENSPKRTKRTATTSEFAHKLIRSDLPSMDDDDIGRRITGNVIQLNTTAFINAKDISN
DSLYSKNRSNSIEYIDIGNRTFTENQLQHSKSHQEVENLAFASLKEIEVNLQNNNESMVNGLDEILPIPEELIAGPRYRI
AGNKKHLSRSKPTTTKRKRGQVSPIRSNIEGQHNGGGSNNGVLPPQKCERFTSSMCIRTEDYPLDLIMGSIRRHKNAMVA
LWADYHDKHAQLDATDDIDDISIRRKENEASGGGMCQSIVRYARPQKARSASGEWKYIVNTGQHTQTLRLEKCISASQES
CSYLAHSYRSHCTQVYNYHRLLSWDRTRGLHVDIFKVPTCCSCQIDGLRHHFPFKPDTKTRQFTPAFNSDIYSTINEELD
YNDEQDEDDLNYQLINDLKGNHKKYDNNELMLDSRSKLQSPNPTLGSYLIPPGGEEEYDFIDYKQDLQHKHQNFGHTLST
SATTKNTIRNSQRRRPHKRLGAANTFNQERVDLDIAPSELHQKQEVNFSASSLANFNKRTPQKRQRIHSVLHTAPTSISP
ISTAVAGTSTPTDIVNSPIAGEDPTSSTTTIQHRVVESSNSIATNAHQTSGPNSFYNGTQQKQSNYSSNNKVNRHYQFLG
NAEQNSIPRFRSEARPIITSINRTRKRSKPSTAGHPNQWSFSQHEQPTSTQPSHVPSFHINSIHNTESNSTDFSNSADTS
QVSSEPGVKRINYSYHPIIDFFENQKYSTVVATVKTIGEQKKIDDSSEGQIYPQKIMKPRTPFVSENLGANTRNGGSGLS
LRDRTGSTVDMVNRLHMDDNTWQPVLIKMKGHSY
>XP_011212911.1 PREDICTED: neurotrophin 1 isoform X1 [Bactrocera dorsalis]
MYISIKKSSLWVKEDILASFTNMQTGKKPQTLFWAILFCLLWLVMTSDDDLVDFDFADLKEIEWNYNNERIRDQLHNAPG
DNFIQTFVTMSDLDEENRIRPFNLREHVLRSALSKALTNEQLRQKFVEVMPILRALTPQQRLTLSALISAQINLKGNQGL
KLEQVRAMFGNDKKLLLPIVYDIANLVRNSARKYLSLDLDLPRQNNQPPDIERRMEDVSSTELLDEEHIKKTDGLSIIKN
GVSLEDFFSETGEEMLDPKSINEELQEVSNTTSPPIEQFSTFNSIENSPKRTKRTATTSEFAHKLIRSDLPSMDDDDIGR
RITGNVIQLNTTAFINAKDISNDSLYSKNRSNSIEYIDIGNRTFTENQLQHSKSHQEVENLAFASLKEIEVNLQNNNESM
VNGLDEILPIPEELIAGPRYRIAGNKKHLSRSKPTTTKRKRGQVSPIRSNIEGQHNGGGSNNGVLPPQKCERFTSSMCIR
TEDYPLDLIMGSIRRHKNAMVALWADYHDKHAQLDATDDIDDISIRRKENEASGGGMCQSIVRYARPQKARSASGEWKYI
VNTGQHTQTLRLEKCISASQESCSYLAHSYRSHCTQVYNYHRLLSWDRTRGLHVDIFKVPTCCSCQIDGLRHHFPFKPDT
KTRQFTPAFNSDIYSTINEELDYNDEQDEDDLNYQLINDLKGNHKKYDNNELMLDSRSKLQSPNPTLGSYLIPPGGEEEY
DFIDYKQDLQHKHQNFGHTLSTSATTKNTIRNSQRRRPHKRLGAANTFNQERVDLDIAPSELHQKQEVNFSASSLANFNK
RTPQKRQRIHSVLHTAPTSISPISTAVAGTSTPTDIVNSPIAGEDPTSSTTTIQHRVVESSNSIATNAHQTSGPNSFYNG
TQQKQSNYSSNNKVNRHYQFLGNAEQNSIPRFRSEARPIITSINRTRKRSKPSTAGHPNQWSFSQHEQPTSTQPSHVPSF
HINSIHNTESNSTDFSNSADTSQVSSEPGVKRINYSYHPIIDFFENQKYSTVVATVKTIGEQKKIDDSSEGQIYPQKIMK
PRTPFVSENLGANTRNGGSGLSLRDRTGSTVDMVNRLHMDDNTWQPVLIKMKGHSY
>XP_019848452.1 PREDICTED: protein spaetzle isoform X4 [Bactrocera dorsalis]
MFHTTSWCSRPALPLLFFTYLFLIVSPIAGFTYDYRANRQKRSPNEAKKVTKDFEANLDRIFKIGSDTGLVLFNTTTAGT
PTNNNNNNNQNTQHNNRNNDAIIFSDDGYLCGERLKGKPYCLEVPNYLESSRLDKIDENNFEKFKSYFKDDVVPPPDITQ
RMNSDPQEEYYCSSRSHLIYPKSAETMESKWLLVVQHENHKQGILVEQCDEEDTPCRFHELLPKFYTSRCKQNYIYRTMV
VSVDGKLREEQVKMPSCCKCVLRYSQN
>XP_019848450.1 PREDICTED: uncharacterized protein LOC105233457 isoform X2 [Bactrocera dorsalis]
MFHTTSWCSRPALPLLFFTYLFLIVSPIAGFTYDYRANRQKRSPNEAKKVTKDFEANLDRIFKIGSDTGLVLFNDTSQPA
QTDVMFKTTTAGTPTNNNNNNNQNTQHNNRNNDAIIFSDDGYLCGERLKGKPYCLEVPNYLESSRLDKIDENNFEKFKSY
FKDDVVPPPDITQRMNSDPQEEYYCSSRSHLIYPKSAETMESKWLLVVQHENHKQGILVEQCDEEDTPCRFHELLPKFYT
SRCKQNYIYRTMVVSVDGKLREEQVKMPSCCKCVLRYSQN
>XP_019848453.1 PREDICTED: protein spaetzle isoform X5 [Bactrocera dorsalis]
MFHTTSWCSRPALPLLFFTYLFLDTSQPAQTDVMFKVQRSPDGKLNVIFNDFLIFQTTTAGTPTNNNNNNNQNTQHNNRN
NDAIIFSDDGYLCGERLKGKPYCLEVPNYLESSRLDKIDENNFEKFKSYFKDDVVPPPDITQRMNSDPQEEYYCSSRSHL
IYPKSAETMESKWLLVVQHENHKQGILVEQCDEEDTPCRFHELLPKFYTSRCKQNYIYRTMVVSVDGKLREEQVKMPSCC
KCVLRYSQN
>XP_019848451.1 PREDICTED: protein spaetzle isoform X3 [Bactrocera dorsalis]
MLIVSPIAGFTYDYRANRQKRSPNEAKKVTKDFEANLDRIFKIGSDTGLVLFNDTSQPAQTDVMFKVQRSPDGKLNVIFN
DFLIFQTTTAGTPTNNNNNNNQNTQHNNRNNDAIIFSDDGYLCGERLKGKPYCLEVPNYLESSRLDKIDENNFEKFKSYF
KDDVVPPPDITQRMNSDPQEEYYCSSRSHLIYPKSAETMESKWLLVVQHENHKQGILVEQCDEEDTPCRFHELLPKFYTS
RCKQNYIYRTMVVSVDGKLREEQVKMPSCCKCVLRYSQN
>XP_019848449.1 PREDICTED: protein spaetzle isoform X1 [Bactrocera dorsalis]
MFHTTSWCSRPALPLLFFTYLFLIVSPIAGFTYDYRANRQKRSPNEAKKVTKDFEANLDRIFKIGSDTGLVLFNDTSQPA
QTDVMFKVQRSPDGKLNVIFNDFLIFQTTTAGTPTNNNNNNNQNTQHNNRNNDAIIFSDDGYLCGERLKGKPYCLEVPNY
LESSRLDKIDENNFEKFKSYFKDDVVPPPDITQRMNSDPQEEYYCSSRSHLIYPKSAETMESKWLLVVQHENHKQGILVE
QCDEEDTPCRFHELLPKFYTSRCKQNYIYRTMVVSVDGKLREEQVKMPSCCKCVLRYSQN
>XP_011214878.1 PREDICTED: protein spaetzle-like [Bactrocera dorsalis]
MMNPRLRLEITLLSILLLIKYTGCRPVMDIETEIVLDDLFEMGTGFYVFNTTKDESNDDAINCPERLKGQTFCTEVTNYL
EATQLNKFSREEFEKFKPYFKDDFVQPVNVTNRMNDDIDDSYYCESKTRLVYPKVAETVESKWLMVVQHEQYKQGVLVEQ
CENEDAPCKFDELLPLGVKSRCKQHFVYRSLVVLVDGVMHERMVRLPNACKCALRDLRKS
>XP_011214875.2 PREDICTED: protein spaetzle-like [Bactrocera dorsalis]
MPKADTPKDMINKLQSIFKIDEGLMVYNTGVAREELEDDEIVCAERRAGKSYCKEVENYMEATRLDKIDPEQFAKFKEYF
IDDLAQPQLVATRMDFGKSPCNSKTNIIYPESAESEDSKWLLIVQHAQHKQGVLVEECENVGQPCEENSTLPLEDMPKCK
QNFSYRKLVVLVNGEMKEEMVKLPTTCECKMCST
>XP_011214874.2 PREDICTED: LOW QUALITY PROTEIN: protein spaetzle-like [Bactrocera dorsalis]
MSLKTKFLLTLTALGCLLIAQKTDGRPQPHGDANGPNDVLSNLDSIFKVGPGMKVFGTRPSGVHPNEVTDQNDDDADIIC
AERTAGQSYCTEVPNYLESSQLDKIDPQQFEQFSSYFKDDFMQPLNVTNRMNEEAEENFCNSKSRIIYPKSVETKESKWV
LVVQHERHRQGVLVEQCEAEGSSCKYEDLMPFGVSSKCKQHYVYRSLIVLVNGVLVERMVKLPNYCECVLRFNLKRKF
>XP_019846781.1 PREDICTED: protein spaetzle 3 [Bactrocera dorsalis]
MALTNFSLPFGALTPQVTTWGATLPPLHPAHQLAANTNNLLYSPADHQQQQGDDAAPPPESDFYKNNPYAPPQLHQQQQQ
QQQQPIRQSYQYNSNNNNQNIQNNNRLKSVNTYLPPIPPPGARNTQFNNQKQQPQQQQQQPQKPQQQHYSHFSINQQQQQ
QQHHQLQQQIKGNNVAFKAATSVSTVAAAGSAAATSTRTYGEGSYNNFGAAATQQLRPQPQQQQQQKQFYNSYSHSTSSF
VAQSQQKTQTQTSQQSYGTAPVTEAPQPAAVYGAAPVPTLRTVDELNGGGNDSVGDIGGGDSGAGDESYPHRPPGFTRVQ
AGQGTRTQVHAVLDYDVEEGEEEEYYDEGDKDANKKSPMPTVTPIQGPIFLKNGTAPVVPLFSYPTLNNGSFVQIPIWWT
ALSVALGLDVRGDIIKGVPCIKRYHQLFCPTAGNSYPIDKIERFIDDNKALMRRMYGDFEMNLEPGGPQSQTKKRKRRFI
DDPDIFIPPGAFPAVVPDDEGSTEPHAEEAGESYFGKLRNKRQANRNANKASTNTFANAGQNTGRVDACESKVEIVTPYW
ASNSAGKIRAIVNTQHFEQAIHQEVCTTPATSRCDRDCGCEQKYKWHRLLAYDPDNDCKGIFMDWFLFPSCCVCRCKP
>XP_011205614.1 PREDICTED: protein spaetzle 4 [Bactrocera dorsalis]
MEYINMDKRFKISKTLITNIIFLLVFIVAISAQTAGFGFDSANSCSTQGTKLSRRGRAQMLATIPCDLTRQAYCHLPGSA
YPWHAVRRFVHENHGLMKRMYGDVKHISVLRDEILNNEIDVDDVEVAAERYSKEPHRARAAKYMQAPREEYGSIKNNDVV
MEPHFRPVSTTTTTTTAAPDEIKDETGSTTTEASVVEAKMEAEERPVKPPNGALRRRINGNSNGGGHRRRVNVYVNRNRP
THSSLRRRTTTTTTTEEPPSLVENVEQPGELILHEETILAIPEDDGNLASNSVYEIPTLQDAAMHIGDNIQIIESPQLGQ
MQKPLTEERNNSETATISTTLKVVSTPATNMRPAAGAIPASPAPVAPTPLQQQLKPQVERQRPGQQPSQKLKLQQVNKPQ
PTNADTSGIKESSILKSKPTNESERPQTATAIAPVYDNNNSAATQSLKAANDDTDITTDADNGATLSSIGATNANAATDV
TTTVTATAMATAALANNAQLKYELTKNKNQHIDGENKAELPAAATTVEQTPPTTVATKLTSTQAELSSAAKTTSSPSVAT
TGAEAAPSAPHTELLAGEKIQRPQLAPQRAPQATPAQTTPVSAAAAASTKPVLRDGQLYQDALKQEVKPAPNMRGINACP
VKEEVVAPFWANNTRGEVLALLNLYPFEQYVHWEKCTHENRQMYCREGCRCEQQYRLHRLLAYDPHNECRGIFSDWFRFP
SCCICKCYGIPSEFRATSRSPRSERMDDFETVAEESDFDDDNDGAQAEDSMESVGDQHSQHPLDVAERLVRQAIYEHATE
DWYRPKDEFDFYEG
>XP_019846429.1 PREDICTED: protein spaetzle 4 [Bactrocera dorsalis]
MEYINMDKRFKISKTLITNIIFLLVFIVAISAQTAGFGFDSANSCSTQGTKLSRRGRAQMLATIPCDLTRQAYCHLPGSA
YPWHAVRRFVHENHGLMKRMYGDVKHISVLRDEILNNEIDVDDVEVAAERYSKEPHRARAAKYMQAPREEYGSIKNNDVV
MEPHFRPVSTTTTTTTAAPDEIKDETGSTTTEASVVEAKMEAEERPVKPPNGALRRRINGNSNGGGHRRRVNVYVNRNRP
THSSLRRRTTTTTTTEEPPSLVENVEQPGELILHEETILAIPEDDGNLASNSVYEIPTLQDAAMHIGDNIQIIESPQLGQ
MQKPLTEERNNSETATISTTLKVVSTPATNMRPAAGAIPASPAPVAPTPLQQQLKPQVERQRPGQQPSQKLKLQQVNKPQ
PTNADTSGIKESSILKSKPTNESERPQTATAIAPVYDNNNSAATQSLKAANDDTDITTDADNGATLSSIGATNANAATDV
TTTVTATAMATAALANNAQLKYELTKNKNQHIDGENKAELPAAATTVEQTPPTTVATKLTSTQAELSSAAKTTSSPSVAT
TGAEAAPSAPHTELLAGEKIQRPQLAPQRAPQATPAQTTPVSAAAAASTKPVLRDGQLYQDALKQEVKPAPNMRGINACP
VKEEVVAPFWANNTRGEVLALLNLYPFEQYVHWEKCTHENRQMYCREGCRCEQQYRLHRLLAYDPHNECRGIFSDWFRFP
SCCICKCYGIPSEFRATSRSPRSERMDDFETVAEESDFDDDNDGAQAEDSMESVGDQHSQHPLDVAERLVRQAIYEHATE
DWYRPKDEFDFYEG
>XP_019846430.1 PREDICTED: protein spaetzle 4 [Bactrocera dorsalis]
MEYINMDKRFKISKTLITNIIFLLVFIVAISAQTAGFGFDSANSCSTQGTKLSRRGRAQMLATIPCDLTRQAYCHLPGSA
YPWHAVRRFVHENHGLMKRMYGDVKHISVLRDEILNNEIDVDDVEVAAERYSKEPHRARAAKYMQAPREEYGSIKNNDVV
MEPHFRPVSTTTTTTTAAPDEIKDETGSTTTEASVVEAKMEAEERPVKPPNGALRRRINGNSNGGGHRRRVNVYVNRNRP
THSSLRRRTTTTTTTEEPPSLVENVEQPGELILHEETILAIPEDDGNLASNSVYEIPTLQDAAMHIGDNIQIIESPQLGQ
MQKPLTEERNNSETATISTTLKVVSTPATNMRPAAGAIPASPAPVAPTPLQQQLKPQVERQRPGQQPSQKLKLQQVNKPQ
PTNADTSGIKESSILKSKPTNESERPQTATAIAPVYDNNNSAATQSLKAANDDTDITTDADNGATLSSIGATNANAATDV
TTTVTATAMATAALANNAQLKYELTKNKNQHIDGENKAELPAAATTVEQTPPTTVATKLTSTQAELSSAAKTTSSPSVAT
TGAEAAPSAPHTELLAGEKIQRPQLAPQRAPQATPAQTTPVSAAAAASTKPVLRDGQLYQDALKQEVKPAPNMRGINACP
VKEEVVAPFWANNTRGEVLALLNLYPFEQYVHWEKCTHENRQMYCREGCRCEQQYRLHRLLAYDPHNECRGIFSDWFRFP
SCCICKCYGIPSEFRATSRSPRSERMDDFETVAEESDFDDDNDGAQAEDSMESVGDQHSQHPLDVAERLVRQAIYEHATE
DWYRPKDEFDFYEG
>XP_019848448.1 PREDICTED: endothelin-converting enzyme 2 [Bactrocera dorsalis]
MEVANKTDSGTINSLEQTKLDNISSEKLAQFKFKDDYIEQESSAHFTDGDEIEMCRSVRKLIYPHRAMSKNSEWLTILQT
AVNKQGVYVEQCVEDGEKCKFDEVFPVGYSTSCVQRYTYRPMVALVNGELKEEHIKLPHSCNLSIHSTDSAADDTSYLPG
ANGSTTALGKRPPGDATFVGVQSKFRRKYYQKTLIGLLILLIIILIIAIIVVCIRRRTEPEVCRSNECLRTAAGLIYSMD
EETDPCEDFYKFTCGRWADDHPKPDSATSNDWFRERQAKIMRMLRSFLQTNISEEEPAAVGKTKIMYRACMNTDLLDKRE
LEPLIYFLRKFELPLLPSGFNVTLPEEVTRKYGEESKFNWLRSLVLIKKNLGMDLIVGFDIFPDPVNRTINRIALGTPET
DSSLPFNKDDMHKLLNKIKRKTIANHEEDDEDSDELEDDIEESQKHTSSGLLTYVAYIKKMVELYVLYLNPDAEVESVEG
SIGEMTIQAVKFAKKLYRLKDDAENLTKTLTNPIEDLVYASVADLQNRTNKLAAPKTILNWETYLQVMMEDANHSQNFNL
SELTIITSNADIVYLQSLVEYLADTPSTHIEFYIWLSVVEELVLHTTSEMRLLHSEYMRLIVGTEGSSPRSLYCVHGVNS
LMGMAVSYVLADDYFVRYKLPKVQRMLNDIRHAFDMLVRRTSWMDEETKHETLQKSASMKSFIGFPDWLRNATALNAHYA
GVQVNASTHLENMIGVLRWEMQDKLDNLYRPEPFGWATAPSNVNAFHTFQSNTITIPIAILQYPFYDLGMEALNYGSVGT
ILGHELTHGFDDSGRMFDKNGNMLQWWSNETIKEYINRTECFVEQYSHYYLPDVEEYIDGELTLGENIADNGGMREAFHA
YRMFVKENGAERLKLPGLEKYTNEQLFFISFGNLWCETYTPAASRYALEDSHCPGKIRLKGVLSNSEEFAQTFKCKRGAA
MNPKEKCRLW
>XP_011202224.1 PREDICTED: uncharacterized protein LOC105225461 [Bactrocera dorsalis]
MDYRLLLKILCISLIAVDTSAQTPNDYGEEPPEGYYAFVESPNSVPPKVRPPPYTHVSADCKNVGGNKKAAVSVNNICGD
LNKGQIPQNPMRQNVLGEPYPFELIRNQTLKFLSKTLPVLKADDTLPKVTQIVRDEPVDPVENNNIDRHYNARAKRATPP
QPQSQPRVENHEFSYFDPALDEEQRANSRAAEERKPRKFCDGGGVFCTLYRAIQGDTSAAPQATAERREEIGPIRYEGPP
TPCPAKVEYATPVFAKNYQGFWRYVVQIPYEGYFTQTVEVTRCIQARCHYLDGGCLSSPRWVSLLVAEIFYPNAEDAVPT
TSTTTPTPSVQDFQAYQQYLQKRAGVATASDGTSPTSNANAPEYNQHCDGHDDIGCFQVRLYYDWFLIPGSCKCWRPDYF
AKYVRRKSVADL
>PSN53489.1 hypothetical protein C0J52_09349 [Blattella germanica]
MVEGGDTHQSQGSAFISEIAQLNVYTPSPRSLPGGASDQALVFNSRQHDSNHQVDTPQQFKDAIGTQRDPYHFNIRESSN
PYQINFKDQDNPYLLKPEGRGQYSDSGNFQTTHTAAEYLANQHHPAKNPVISVQHNDNYNANIDTSLNKSSNQETKNGHE
TNVDRYNNFGSPAIDNDSIVPADLTHNQETRQPSGTSQERFYSNRFPSFSSPGDMLSVLAIGVRSAAQEDDDDYIGGNYS
ESQRNFNHVNKPYRKGGDSFVSTRDELPGVEISRNYSSSQQRSNAQVATNFSRSGIATLEPLESSAKNYKSGSLALSNGG
AIIVNKSLEETQASIEPRLIEVPKSFPFDEVLYNQGHHDIPVISPEGRIVTPNSYKYHSTLKVNTTNRDPDSSGSKIVFP
GEMPTNADLKFRPQIKGRRPECADDNSFCESVDQYPQLIPVDTRIQPDEQVFLCPSREHVVYPKMAQNKDDKWLFVVNQD
SYVQGVRIEKCERQETCSFMENFPPLYVTSCQQKYIYRKLLALGEDGNPTSDTFRFPSCCSCVLTKQLPTVRSSDSSKPR
STTSRKRRR
>PSN50505.1 hypothetical protein C0J52_10715 [Blattella germanica]
MLKPDTFHLILISTLCLLNCNERRTYASDKISGRKIQDEVSEASIRSETKSLHPYSKQSLKGDFVTDGLDFTRASSRIIN
HVSSDHGVGSSDGHHLHGGPKPACAKNLNYCLYNDDYPIGTVLEILNNYHDDMHHLYGGLNHYPPQEYVAHDNHTHGYRF
KGNFVCESEVQYIRPGWAKNWKNEWVAVVNTEKYPQNVRVETCKFGGKKCEYLPPCYKSFCIQRYTYVKLLCIDPYKPHR
RPIVDVFEVPAACSCFVENFVYY
>PSN49898.1 Protein spaetzle 3 [Blattella germanica]
MARERIERFIDENKALMKRMYGEFTMNTEYGPPSRETYDQPGKRNAKREATGVGQDKKKVSTAPGVPDVHTPPGLDPVTE
SSGGESYFSKLRHTRQSFRNNQSSESGRVDACESKVEIVTPYWASNSAGKIRAIVNTQHFEQAIHQEVCSSKVQTKRCSG
DCGCEQKYKWHRLLAYDPDNDCKGIFMDWFLFPSCCVCRCAPTFGNK
>PSN36413.1 hypothetical protein C0J52_25455 [Blattella germanica]
MVLQLFLLSSLLTTNAKSSLDDLNLDEDFPLEDQQDSEDYSHQSEYVQSEVDFIDDDINESSGEDYKFSSSAVKKETLIY
RAMLEALKRPEMSQQIGQVLPILRSMSPPQRLTLAALLTAQVMSSPSSASPTLDQVIAMFGVGPHDGEEKRKNMTSSLLL
PLSLDIAKIFKGAAAKSPEALELRHLRVIPGPPRRRILMSTGPAARPPNNRGRPFRPPTSNHNRRNVHVQTEMVPPPPPP
PPPRPGPPPPTRGAKPRRPPPGKVPSAPLRPPLPERKQHHSTSEKPTTPSKDNCDYFTNTLCLEVADYPKEAIMASIHRN
QGAFEALLVDIKQQSLDTTSGKSVLQHETRYAPDHSSYNKNRRQDDGNTLRDFGSEDGYLCPSTVKYARPKRARATNGQW
KFIVNTGDYTQTLRLEMCQSECSQVYNYHRLLTWDQAKGLHMDIFKVPTCCSCHVQGYSFNFPPRGPSNEHDASSKPEHF
PGIEFAGEEHGGQPHPQRTNEGFQADFLDEPNLRPPIRTTLSQFQDEGLSENFNHDAPSRGPFNNNQIANVGHFQNDPSR
NQISNVGHFQNDPSRNQIANGGHFQNDPPRNQFQDHSSRIQFNSQDDRTRNQFNFHNEENRNQFHFQDNSPKKQFHGEIE
SGRVPFQSPKRETIHLPKTPELHVTPPPSNFQVPSLFNRQGFRHPSSDDLVPPKGPPLPLAHESDFNSFPGNQLLRRSRN
QTSLGTRSDLDTDLDVDETTIKRRPFPNVISSDDIRHPTITTTTSTTTTRAPIVLTTTHPPVTLPPKPALTVTAGGKRVN
YNYHPIIDYFKPQQLKAPAQAAASTQEWTPIVGDAARLVKETSR
>PSN53465.1 hypothetical protein C0J52_09350 [Blattella germanica]
MNESLMKERVAESRHEMCVFKKATSPNPPLSLSRSGQESTDKIVADKVAGITSRVCKRSASIRRLLLLRHFEKRTIVVTP
QNKRSKMVTASCGFHALLIITIVNTTVGFSKWRMEEKDLLREPGRIKRASESFVPDLNLISTNTTYAEEVPNYPLDFVKS
LLEREGHRFQAFFGNESGYEEAVRARRSIDAEGKLPCNAVSKTVYPKAATNMDGEWMFIIQNRSSLVQFVDVETCGTVKS
CSEGRNELEDGSSICVQNYKYERLLALNRNGRHQEHDFKLPSTCVCAKVNK
>PSN54912.1 hypothetical protein C0J52_01655 [Blattella germanica]
MYGEQRHISVLRAEIESNDVEYLSEWKFREDVRRRYSTSTVHATTPPPEHITSPYFRPASTTANPQKATASKTQLLKSGQ
TQKPKPMTPHPNNYNNTTSTQTTGTTPNSTTTKVTTTSTPTTLTTTEETTMNFSINSSTDIAAEKTLNTLTDATQNLDTS
TTPCTSTEQTEASTADPPTATTMELTSEESTTATIQTEKIKEEVVAPFWANNTRGEVLALLNLYPFEQYVHWEKCTYEHK
QMFCREGCRCEQQYRLHRLLAYDPNNECRGIFSDWFKFPSCCVCRCYDLPVEFQITSRSPRLQSPIWNLYNNAPPDWYRL
ANAG
>PSN52534.1 hypothetical protein C0J52_14318 [Blattella germanica]
MFFIARAQDGGESFVYEGGESRRLTHREMQMLLRREGGDEGRPVDCCPSVEEMVEPEGGKNKDDMYVVLFRNGDMRQRFY
EYSCKENVVGKPCRFLDKRLHNQSRCVQKYAYSYAIVKNPAASSAEAGSGEPQRHHHHHRTHHLTALPLTTSTPNSSGAS
EWILDYIRVRSGCGCEVMPKPKKKRATVSKGKKTKSKKLFSEDDLLT
>PSN46326.1 hypothetical protein C0J52_15202 [Blattella germanica]
MLCSSIGAGDQIQEPPEGYYAFVESPNAEPPRVKRPPYVQTDKECPGSNFGGPNSHSSLYNLCGDLNKGIIPRNPMGQKV
MGASYPFELVKNKTLEFFSRTLPILKADETLPRVAKYSEEASEWNTDQLSSNSISPDHRHRTRRDTEEEPKVEEVPEDAP
RHTDDKTAFNGESLAPGIVERRDEFSGEAPEYRRGEGPSVGPINGHHDPSLPPTPCPAKVDYATPVFAKNYQGVWRYVVQ
IPYEGYFTQTIEVTRCLYAYTTTGSSSLAAANVGDLIISHGT
>XP_003485988.2 PREDICTED: protein spaetzle-like [Bombus impatiens]
MTSKIFRLTELCFLITLLMPQNIFVQSKDIHQSTIKLANRHKDDTIIFPGEKRHVPPACKGSTYCENVDSYPEDIVNRAL
RINESIKYLSSVDGVDIGQRLMPNDELSLCVADEQIIFPQSAENKDNEWKFIANQKNFKQGIRIEKCRTEGASCSVISGL
AAGYETSCKQKFIFRELLSISENGSVAPDIFRFPASCCCFATLTGNLLTRMGIGQQSQITSTTAPIKNR
>XP_012249988.1 PREDICTED: protein spaetzle-like [Bombus impatiens]
MTSKIFRLTELCFLITLLMPQNIFVQSKDIHQSTIKLANRHKDDTIIFPGEKRHVPPACKGSTYCENVDSYPEDIVNRAL
RINESIKYLSSVDGVDIGQRLMPNDELSLCVADEQIIFPQSAENKDNEWKFIANQKNFKQGIRIEKCRTEGASCSVISGL
AAGYETSCKQKFIFRELLSISENGSVAPDIFRFPASCCCFATLTGNLLTRMGIGQQSQITSTTAPIKNR
>XP_012244470.1 PREDICTED: protein spaetzle-like [Bombus impatiens]
MKKHQTIVFVFNVAIVLLLVFNSAHSDSRRSYEKPRAAPSGSWKWPLNQNNAMGETRSLTKMNTAKNGNIAFLDDHTAPI
QPRVGSVIPSCKGQSYCEDVPNYPTNLVKDIIAKNPHLVNYTSVDMIDMLKPRLGEDSIETESFCASSEHVVLPKTAENM
NNEWKYILNNEELKQGVRIEKCINEGQRCSIKYGIPMGYETTCKQKFVYNQLLGLEDDGSVAYQHFRFPSSCCCHVKFIG
TSIRIGGRFSSPEDNPNNLKH
>XP_012244471.1 PREDICTED: protein spaetzle-like [Bombus impatiens]
MKKHQTIVFVFNVAIVLLLVFNSAHSDSRRSYEKPRAAPSGSWKWPLNQNNAMGETRSLTKMNTAKNGNIAFLDDHTAPI
QPRVGSVIPSCKGQSYCEDVPNYPTNLVKDIIAKNPHLVNYTSVDMIDMLKPRLGEDSIETESFCASSEHVVLPKTAENM
NNEWKYILNNEELKQGVRIEKCINEGQRCSIKYGIPMGYETTCKQKFVYNQLLGLEDDGSVAYQHFRFPSSCCCHVKFIG
TSIRIGGRFSSPEDNPNNLKH
>XP_012244472.1 PREDICTED: protein spaetzle-like [Bombus impatiens]
MKKHQTIVFVFNVAIVLLLVFNSAHSDSRRSYEKPRAAPSGSWKWPLNQNNAMGETRSLTKMNTAKNGNIAFLDDHTAPI
QPRVGSVIPSCKGQSYCEDVPNYPTNLVKDIIAKNPHLVNYTSVDMIDMLKPRLGEDSIETESFCASSEHVVLPKTAENM
NNEWKYILNNEELKQGVRIEKCINEGQRCSIKYGIPMGYETTCKQKFVYNQLLGLEDDGSVAYQHFRFPSSCCCHVKFIG
TSIRIGGRFSSPEDNPNNLKH
>XP_012243154.1 PREDICTED: LOW QUALITY PROTEIN: uncharacterized protein LOC100740715 [Bombus impatiens]
MMSRGLFFITVAVVLLSSIDVSVEKDLKDDVNLNDHKENNETTVTSIKINDVAFKNRTDKLRESQLEKVRALLSNGSRQN
ASRELMLPKSADIAKVISDDPTGDEEGLEELPEPQELRIIRPNLRKRPGYRPPPRRPTSLNRRNVYADLSRTPLIRPPRR
PTEVKRDPTEKECTFFTKTVCLEIADYPHEAITRSLRGNKEMVAALLTDYKSQDFDESAESLPIALPLENKYENRYESNE
IRRRSDASSSFENVEEGFTCPSVIKYARPQLARAASGIWKYIINTGEHTQTLRMEKCSNPQSSCSFISENYRSSCMQVYN
YHRLLTWDNKLGLHMDIFKVPSCCSCHVHGYADIFPPHQKDPSLRIKESFPGSDFATSDQKDDFEESPKLNYLNKFPFDS
NFXNLAGASNKKPTVETTPSRPPFILPVRTRPKKPSSTSSRPFDKLPQQHAPNTRAPGYTGPLLKGSRPSRPNRPPYRRE
STSHVEEQTETANSTILNRYSQPYDLQMDATSRLQNGGFDDEYQEPQRRINYNYHPIIDFFRPEAMMLQSSEDSSTSDQN
DSNSWKPLIAS
>XP_012242019.1 PREDICTED: protein spaetzle isoform X2 [Bombus impatiens]
MTSPTYETTQSDNPQRNILKLHIRMYKPTPICKDKTYCENTLYYPTDIVSRELRKNPHLRDYATVDNVDSLPGYENELED
KPLCLSTEQLVFPKLGVTKNLEWKYIVNHEDLVQAVRIETCLEESQPCKVIDGFAEGYYTKCKQKFIYRQLLSLTDNSTI
TNDYFAFPVNCCCHVEFKVDKFLHSFNSHRRLK
>XP_012242017.1 PREDICTED: protein spaetzle isoform X1 [Bombus impatiens]
MLLNRIGFLLLILPLSMTSPTYETTQSDNPQRNILKLHIRMYKPTPICKDKTYCENTLYYPTDIVSRELRKNPHLRDYAT
VDNVDSLPGYENELEDKPLCLSTEQLVFPKLGVTKNLEWKYIVNHEDLVQAVRIETCLEESQPCKVIDGFAEGYYTKCKQ
KFIYRQLLSLTDNSTITNDYFAFPVNCCCHVEFKVDKFLHSFNSHRRLK
>XP_012242018.1 PREDICTED: protein spaetzle isoform X1 [Bombus impatiens]
MLLNRIGFLLLILPLSMTSPTYETTQSDNPQRNILKLHIRMYKPTPICKDKTYCENTLYYPTDIVSRELRKNPHLRDYAT
VDNVDSLPGYENELEDKPLCLSTEQLVFPKLGVTKNLEWKYIVNHEDLVQAVRIETCLEESQPCKVIDGFAEGYYTKCKQ
KFIYRQLLSLTDNSTITNDYFAFPVNCCCHVEFKVDKFLHSFNSHRRLK
>XP_012243323.1 PREDICTED: uncharacterized protein LOC100742433 isoform X2 [Bombus impatiens]
MFQTVSLVNAHGEPCLEYGCPGRPQYEPFVPAPPGHTPNCAKPGQTFCESLDHYPRQLIKFLVDKCSFDFSSVLKDESKE
DFGDYRSVPDYSEGYDYQAHGEGQFHSLPFLPPPQYPVRGQPPLIYGTPTNDTQQNGYRYTTPAQGNPFLREEPAPAKFH
PTEQRVTPDRSFYAQPQTLNFGQGQAWWSNRYARSSKIAPRTSYENPLLKYSKLSKTRNKRQSNLDAIPLCPTETQYITP
RAALNNQGNWMYVVNLQENDRKYSQVVKSEKCTMDVCNGICSVPAGYTSRCQQQYVQKRLVALEGSGNQLYTDVFWFPHG
CACEIIANY
>XP_012243322.1 PREDICTED: uncharacterized protein LOC100742433 isoform X1 [Bombus impatiens]
MKLIFSLLTIVSLVNAHGEPCLEYGCPGRPQYEPFVPAPPGHTPNCAKPGQTFCESLDHYPRQLIKFLVDKCSFDFSSVL
KDESKEDFGDYRSVPDYSEGYDYQAHGEGQFHSLPFLPPPQYPVRGQPPLIYGTPTNDTQQNGYRYTTPAQGNPFLREEP
APAKFHPTEQRVTPDRSFYAQPQTLNFGQGQAWWSNRYARSSKIAPRTSYENPLLKYSKLSKTRNKRQSNLDAIPLCPTE
TQYITPRAALNNQGNWMYVVNLQENDRKYSQVVKSEKCTMDVCNGICSVPAGYTSRCQQQYVQKRLVALEGSGNQLYTDV
FWFPHGCACEIIANY
>XP_012241186.1 PREDICTED: protein spaetzle-like [Bombus impatiens]
MKESQSIISVFNVAIGLLLVFNNVHSDSQWQNETIPSCKGQTFCENVANYPFDAVKKIISKHSLLKNYSNLDMVEPLKPT
LPMHSEYGTKLCQSIEKIIFPKTAENMNNEWSYVLNTDDVVQGVHIEKCVNEGKRCSSINGLARGYITVCKQRYVHNQLL
GLQKGGSYTYQQFRFPSNCYCYIEYVGPDIRLVEVADFQNKSSDIN
>XP_012242020.1 PREDICTED: protein spaetzle isoform X3 [Bombus impatiens]
MLLNRIGFLLLILPLSMTSPTYETTQSDNPQRNILKLHIRMYKPTPICKDKTYCENTLYYPTDIVSRELRKNPHLRDYAT
VDNVDSLPGYENELEDKPLCLSTEQLVFPKLGVTKNLEWKYIVNHEDLVQAVRIETCLEESQPCKVIDGFAEGYYTKCKQ
KFIYRQLLSLTDNKHV
>XP_003487465.1 PREDICTED: uncharacterized protein LOC100747881 [Bombus impatiens]
MSLVNFTLPYQSATPTPFFYGGQNGGQSTVNNLRLNAVLPPAPAPNFNDQEPFQNEPYIPPAAYQQQQQQQQQQRQRQST
VNRQRNTNTFVEDSSFSSTQDSRYANYNQDFRRTQPRQQQQQMRPPPSLSQQQQRVSVERDQDNFRTSRMPEQESYPDRP
NGYTRVNGESGPGTKTSIHAVLDYDDDFDDYYDDKDPEIPRDAHVTPIQGPIFLKNGSVPVVPLYSYPQLNNGTFVQIPI
LWTALSVALGVELRGDLVRGVPCIKKYHQLFCPTAGNTYPIERIERFIDENKALMKRMYGDFEMSSGYGSPTREPSHRTR
RRRKSREATKHDIPDGGPSFRDELDPEMEADGDSFFANIRKTRNPRQSPGKNRNDSGRVDACESKVEIVTPYWASNSAGK
IRAIVNTQHFEQAIHQEVCSKTQTNRCTGDCGCEQKYKWHRLLAYDPDNDCKGIFMDWFLFPSCCVCRCDPVPSKFSSSN
SRN
>XP_003490173.1 PREDICTED: uncharacterized protein LOC100743348 [Bombus impatiens]
MNVIVHLVLQVITYQLVRCQGGGPSTFGYDASSACSKPYSRAGRARLVNLPCDFQQQNWCTVAGSSYPWHAVRRFVQENK
GLMRRMYGDERHINVLRAEFERNDIELNYDDYYQHLADDHRKYQYMHDYEYFESEDDLKLNGNEFEGRSFTSRSFNDNAA
KRVNKFPKLSEYTRPHFRPTEKTTTSTSTTTTSTTTASTTTASFTKEKTSSTITSTASPTRETTTQSTPSITSLIVNRTN
EEKGNSADEATTSSYAVKEQNFSINEILEQIDRVDEVVGEAGEVVEISESSLDETSTVNLSDTTEFPDEVDGSESLFATP
KGTTVQDETLSSIDEQEFRPRPEYRPAIKPEASTMGGQLYQDAAAKDQQEQPVLKLRGVNACPVKEEVVAPFWANNTRGE
VLALLNLYPFEQYVHWEKCTHENKQMYCRDGCRCEQQYRLHRLLAYDPNNECRGIFSDWFKFPSCCVCRCYDLPLEFRVT
SRSPRTQKQRIKVRPPQTR
>XP_003489689.1 PREDICTED: uncharacterized protein LOC100744368 isoform X2 [Bombus impatiens]
MVLLCILCHANEYSDTKQSKPNDVDSTTESNEPPEGYYAFVKSPNAEPPKVRPPPYIDSDKECYDTGKQGKGYVSIHNIC
GDLNKGYIPRNPMNQYFNGSSYPFALLKNHTLKFLSKALPILKADDSLPKVATVQSYFQNSVDTDEKGSRSKRSSDSESA
LDTLRNGRKFCENGGGVVCMLYKAIQGEPLATSAAERRDEPSTPEYRQRTPPQEKPEYTGPPTPCPAKVEYATPVFAKNY
QGVWRYVVQIPYEGYFTQTIEVTRCMQSRCHYLDGGCLSSPRWTSLLVAEIFYPDTFLEENQNSRINGLRDTAGSPPPVH
DFQNYQQYLQKRAGENEARNSGSSQHHCDGVDEMGCFQVRLYYDWFLVPGSCKCWRPDYFNRYVRRSGSNVEL
>XP_012241384.1 PREDICTED: uncharacterized protein LOC100744368 isoform X2 [Bombus impatiens]
MVLLCILCHANEYSDTKQSKPNDVDSTTESNEPPEGYYAFVKSPNAEPPKVRPPPYIDSDKECYDTGKQGKGYVSIHNIC
GDLNKGYIPRNPMNQYFNGSSYPFALLKNHTLKFLSKALPILKADDSLPKVATVQSYFQNSVDTDEKGSRSKRSSDSESA
LDTLRNGRKFCENGGGVVCMLYKAIQGEPLATSAAERRDEPSTPEYRQRTPPQEKPEYTGPPTPCPAKVEYATPVFAKNY
QGVWRYVVQIPYEGYFTQTIEVTRCMQSRCHYLDGGCLSSPRWTSLLVAEIFYPDTFLEENQNSRINGLRDTAGSPPPVH
DFQNYQQYLQKRAGENEARNSGSSQHHCDGVDEMGCFQVRLYYDWFLVPGSCKCWRPDYFNRYVRRSGSNVEL
>XP_003489690.1 PREDICTED: uncharacterized protein LOC100744368 isoform X1 [Bombus impatiens]
MEYRTFIMVLLCILCHANEYSDTKQSKPNDVDSTTESNEPPEGYYAFVKSPNAEPPKVRPPPYIDSDKECYDTGKQGKGY
VSIHNICGDLNKGYIPRNPMNQYFNGSSYPFALLKNHTLKFLSKALPILKADDSLPKVATVQSYFQNSVDTDEKGSRSKR
SSDSESALDTLRNGRKFCENGGGVVCMLYKAIQGEPLATSAAERRDEPSTPEYRQRTPPQEKPEYTGPPTPCPAKVEYAT
PVFAKNYQGVWRYVVQIPYEGYFTQTIEVTRCMQSRCHYLDGGCLSSPRWTSLLVAEIFYPDTFLEENQNSRINGLRDTA
GSPPPVHDFQNYQQYLQKRAGENEARNSGSSQHHCDGVDEMGCFQVRLYYDWFLVPGSCKCWRPDYFNRYVRRSGSNVEL
>XP_003490416.1 PREDICTED: uncharacterized protein LOC100742394 [Bombus impatiens]
MRIEALSTLVAVVWLTAVLCPRLAAANNLTLSFSSRKARQHPFRGHISRWTQTFEDTTKRMTYREMNMILRHEGGEDGLP
VDCCPTVEEMVEPVGGRNRENMYVQLYRDGQNAQRFFEYSCRPDVLDKPCRFIDRKFTNQSRCVQKFSYTYAIIENSGST
GGKEERGRHRHRERMIPTFPGNTVGGSMWTLDYIKVRSGCSCEVMPKPKKKKKYKKSKLRDQDLDSET
>XP_012242322.1 PREDICTED: uncharacterized protein LOC100742394 [Bombus impatiens]
MRIEALSTLVAVVWLTAVLCPRLAAANNLTLSFSSRKARQHPFRGHISRWTQTFEDTTKRMTYREMNMILRHEGGEDGLP
VDCCPTVEEMVEPVGGRNRENMYVQLYRDGQNAQRFFEYSCRPDVLDKPCRFIDRKFTNQSRCVQKFSYTYAIIENSGST
GGKEERGRHRHRERMIPTFPGNTVGGSMWTLDYIKVRSGCSCEVMPKPKKKKKYKKSKLRDQDLDSET
>XP_004924790.1 protein spaetzle 5 [Bombyx mori]
MATKMRRLSLHLRTVLLLIWTLARGGDGYSCPYGQHCAFEPAPPGRNPPCAQPGLTYCLHPEPYPEKIIRQLIDAGQYDI
RTLLSDESRDDFATTKKPDYPYEYGPNSLPHVDHISLVNEYPKNYNTKFHTRYNHDIFSQKTPLQPPTSNDPSPYNLNTF
QSANFSKFGFHGHSPSAHWSHGGNIYDDYNKKIFRQNSPADLGYNNFFEGQNFYPNYETDEWFRQASGAVTRYNPNEWWK
YVSPSSRADVTVERSVTFPTRTTTLKKRRKRNADLVKAAAKKPLTGTEALRIALGLASAETSAERPRRQAVNAQELCSVR
TEYITPRAALNNKGNWKYVVNMPDNMTQLVRAEICTSTTCSGLCTIPSGYTSRCEQKYIQKRLVALQSSGQNLYTDIFWI
PSCCQCSIIPNN
>XP_004924277.1 neurotrophin 1 [Bombyx mori]
MALNALLIISLVAVSNAEFDFGTNSDEVMIAQESQYQTPAPVKIQKPTGVTNSHRPQYNLESFENYSSENFFEASTRRPL
VKNYKSAAKIRAKERMAKDVVLRAFDKKDQLEKFAQILPIIRAMSGTQRVALASLVADQVAAPPGHVPINLSQVRSMFGR
TNTTTDLMLPILLHTANLIRRAVRPGKETREVRLPQPQILRRSFSEDTQDEPFDIGVETSTLESTRARNRRVIPPRSLLP
RANNTADNKTNVQEIKPMEFFNKTAIQALPSTTTSSSLSTASPRSRSLNLLKTHPNNSSLDLVAESTNQTLAQDLPVAEK
LRALNRFVDRKGALIRRGTYPRRPSSAARRTTPEPPLSATRRRPTPARKLPTLSANDSAKCELFTNSLCLHSEDYPTDAI
VQSIRRNKAAAGALLADYKDPEEGALDGITPDQEAKYTADHYLVSDRRGDTANRDFASAGEAGFMCPSTVKYARPQRARA
TSGHWKYIVNTGEHTQTLRLEKCLKPKDSCTYLTDNFQSKCVQVYNYHRLLTWDQQNGLHMDIFKVPTCCSCHIEGYSVS
FPPLGHRVHETSSEHFPGEDLSSEHGNNAFESVQSSVHRPTVKSPPFTHHKPLESFPPFSDSHNLVASQTFSKISDNEEL
NLGLSNPMDSYGNTYFPDSFNQASSIKSIRKPSTTRNPTGKHFDSITLPSYLEPPTPSASASFSFVKESSGNYKSNGNQF
KRGSRPSRRPLKKKISAGPDDLSAAGTSAVETLTSSSLDTSEDFNDYSEEPDIGQAVAGPAGARHTIAPKLNGLTTEKVT
TTPKYRDPSTDNHEFTSNGKRINYNYHPIIDFFGADEREAEESIDREDSELNYVPATEAEWKPINHPQFRNLDVSNTVDR
KKL
>XP_021206899.1 spatzle-1 isoform X1 [Bombyx mori]
MSISAYKYRQNDQQDSPHSHPQKYLADEPNRMSERSIHNTDHNQRLQSRSSTKIEEASRTENGTFKILNKPFSIHRRFAQ
TDDSPGDRVVFPGLTSRSGVNPYVPEIPESCKKIGICDKIPNYPREQVEKIVAKLGEKTEFQFDKLDLPSIPDIAQRAGS
FEDSYELCDFRVQIMTPLAAQSDDLKWYHVLNFNENPLQGFRVEICNTTSTGCAKFVTMENNYNPKCVQKFIFRKMKILS
ESGEMIERSMKVPSCCSCVATLLG
>NP_001108066.1 spatzle-1 precursor [Bombyx mori]
MARIHVFIFLFSVMSISAYKYRQNDQQDSPHSHPQKYLAAEPNRMSERSIHNTDHNQRLQSRSSTKIEEASRTENGTFKI
LNKPFSIHRRFAQTDDSPGDRVVFPGLTSRSGVNPYVPEIPESCKKMGICDKIPNYPREQVEKIVAKLGEKTEFQFDKLD
LPSIPDIAQRAGSFEDSYELCDFRVQIMTPLAGQSDDLKWYHVLNFNENPLQGFRVEICNTTSTGCAKFVTMENNYNPKC
VQKFIFRKMKILSESGEMIERSMKVPSCCSCVATLLG
>XP_012550687.1 protein spaetzle 3 [Bombyx mori]
MALVNFTLAAPEAVAPVLDATSPSPLRVDLDDLLYSPEGQQPDYAAQEGSNEPFSPPSNQKRSKIRKRAGSTYLPPPNQY
TRYPSMPHNPYGAQMHTQLYQQNSRLDIQIDHQRVQEVNTQFDNTGQYVHDPTGDYDYEQRRLGQNGQPPAYNPGYAEGF
SPASTPSSSSRKFDGNSNQNVHNFNFLNRPVSTHSPNEVKNIGVSTSGQPPTDRPRGFTKVEQGSPGGKTQLHAVLDYDD
DDEYYDDLSGAGQPAVTPLQGPILLRNGSVPVVPLTSYKTVNNGSFYQIPILWTALSLALGYELQGQIIRGVPCVKRNYQ
LYCPTAGNSYPLEQIETFIDENKALIKRMYGSFSTPPGSRVKRAPGVPDMHDASGDSYFRHARQASNTQLPDAQAVNSTG
RVDACESKTEIMTPYWALNSARKLRAIVNTMHFEQAIHQETCSKTTTGRCNRDCGCEQKYKWHRLLAYDPSDDCAGIFMD
WFLFPSCCVCRCKP
>XP_012546904.1 spatzle-like protein isoform X2 [Bombyx mori]
MPQVAPCDLSKHNYCTAPGTSYPWNAIRRFVRENQGLMKRMYGEERHISILKSELENYIEDDYEEPLLKQSGFAEDIVKA
KMMYTKTSQGRAMKDRPYFRPINSEKTKKTENDTLKVKPLEIIENKTIHNDDSNRTESNNDEGLSYKTKLESIANIEINN
LDQEIITLEAVIKQSIETNSIYPKSSTDIDAIDEKNTTDISNATSADFINTTDVITDKLEETTESGKDGWNPMNVDTSTL
PPTLLFSEHERIKIEKNENKINEKKDEVRVKPQHQEGSRPAVIKLGGANACESTETLTAPFWANSTRGEVLALLNMHPFE
QYIHMETCLHERKQMYCREGCRCEQQYRLHRLLAYDPRNECRGIFADWFRFPTCCVCKCYDVPVEFRARSPRILHPQYDE
KVKRVIFEDVARDWYMSAYDDEDFL
>NP_001243947.1 spatzle-like protein [Bombyx mori]
MPQVAPCDLSKHNYCTAPGTSYPWNAIRRFVRENQGLMKRMYGEERHISILKSELENYIEDDYEEPLLKQSGFAEDIVKA
KMMYTKTSQGRAMKDRPYFRPINSEKTKKTENDTLKVKPLEIIENKTIHNDDSNRTESNNDEGLSYKTKLESIANIEINN
LDQEIITLEAVIKQSIETNSIYPKSSTDIDAIDEKNTTDISNATSADFINTTDVITDKLEETTESGKDGWNPMNVDTSTL
PPTLLFSEHERIKIEKNENKINEKKDEVRVKPQHQEGARPAVIKLGGANACESTETLTAPFWANSTRGEVLALLNMHPFE
QYIHMETCLHERKQMYCREGCRCEQQYRLHRLLAYDPRNECRGIFADWFRFPTCCVCKCYDVPVEFRARSPRILHPQYDE
KVKRVIFEDVARDWYMSAYDDEDFL
>XP_012546903.1 spatzle-like protein isoform X1 [Bombyx mori]
MLIAIAFLFVAIWTGGSYGADYATACARSGRSHRGRMPQVAPCDLSKHNYCTAPGTSYPWNAIRRFVRENQGLMKRMYGE
ERHISILKSELENYIEDDYEEPLLKQSGFAEDIVKAKMMYTKTSQGRAMKDRPYFRPINSEKTKKTENDTLKVKPLEIIE
NKTIHNDDSNRTESNNDEGLSYKTKLESIANIEINNLDQEIITLEAVIKQSIETNSIYPKSSTDIDAIDEKNTTDISNAT
SADFINTTDVITDKLEETTESGKDGWNPMNVDTSTLPPTLLFSEHERIKIEKNENKINEKKDEVRVKPQHQEGSRPAVIK
LGGANACESTETLTAPFWANSTRGEVLALLNMHPFEQYIHMETCLHERKQMYCREGCRCEQQYRLHRLLAYDPRNECRGI
FADWFRFPTCCVCKCYDVPVEFRARSPRILHPQYDEKVKRVIFEDVARDWYMSAYDDEDFL
>XP_012550111.1 uncharacterized protein LOC101738673 [Bombyx mori]
MLMQCDVTPRAYSQTLHQRNISICALSFAKELDRKQREKDYVPLKYPGPIQDVGNRYGSPDSGVPEECRDKNFCTIKPPD
YPQARFNDMFKDTEYEPQPNLVIEAFGDRQGDPDAEDNCPTDITFEPLFLVRSRSGDWRTVVQAPEKNYLQKVRLETCKQ
VGGTCFVDLNLTPDIVTFCKQKYSVWEFLVDDGKNGTETIQSELPICCSCHYKIKERK
>XP_004931191.1 uncharacterized protein LOC101739086 [Bombyx mori]
MVVLLFVITLLSALSTTTIHAARILRIKKPLKYEIEYQEKIDRILTGSKDWKYFDPETYSDEAGQNSTGIIGGCHWITEV
EIYYMLEDLSRNKSWPIVQSKYLQQKIKTTRCVKTKESCYEEFGLNKLGLSSVCKESYRLNKIYFYDPDRNMIYTKKMTI
PYCCTCTILKENPVQDYQCLKT
>XP_004924362.1 uncharacterized protein LOC101743968 [Bombyx mori]
MARWLLVYFTLLAVLSAALPETSTPPEPRLDDDLDSNSEEPPEGYYAFVESPNATPPRVRPPPYRQVSDECKEGGRAHVS
ADNLCGDLNRGLIPRNPMGQYHRGEPYPFELIRNHTLRFLSRTLPVLRADATLPRVARLTPAPARLEERSKRSVEEEVSS
SLPLEHRSRDSKKFCDGGGIFCTLYRAINGDNETPTVERREDPGVPAQHHRYEGPPTPCPARVEYATPVFARNYQGVWRY
VVQIPYEGYFTQTVELTRCMQSRCHYLEGGCLSSPRWVSLLVAELHYPTELQTPQPEYSQYAAEPSTEKPPHCDGHDDMG
CFQVRLYYDWFLVPGSCKCWRPDYFARYVRRRQNNEL
>XP_004931190.2 uncharacterized protein LOC101738945 [Bombyx mori]
MLLILRRALILIGSVQFSVGNTISNNDSLIVEMPPGCRGEKMCFEKSKDYPIDKINSLLNSTGWGIADAIRVVGHRQGSF
VEICKSKILPPTQVYEIEDENGIIRFVVQDEKFKQIVNVIKCSDEGNITRSSDIYERSYFAYGALISYSLTCRQVTIDFK
FLVLSIDGQSLDTASVSGGLPVCCSCNVERKNINNFSESCSNQTIESNHT
>XP_021206906.1 uncharacterized protein LOC101738812 isoform X2 [Bombyx mori]
MPPGCRGEKMCFEKSKDYPIDKINSLLNSKGWGIADAIRVFGHRQGSFMEICKSKILPPTQVYEIEDENGIIRFVVQAER
FKQIVNVINCSNEGNITRSSDIYRRSYFGYGALRSYYVTCRQVTIDFKFLVLSIDGQSLDTASVYGGLPVCCSCYVARKN
INHLNASY
>XP_004931189.1 uncharacterized protein LOC101738812 isoform X1 [Bombyx mori]
MLLILRRALILIGSVQFSVGNTISNNDSLIVEMPPGCRGEKMCFEKSKDYPIDKINSLLNSKGWGIADAIRVFGHRQGSF
MEICKSKILPPTQVYEIEDENGIIRFVVQAERFKQIVNVINCSNEGNITRSSDIYRRSYFGYGALRSYYVTCRQVTIDFK
FLVLSIDGQSLDTASVYGGLPVCCSCYVARKNINHLNASY
>XP_012545242.1 uncharacterized protein LOC105841531 isoform X2 [Bombyx mori]
MRMASALPTLLAVLCGAVADAGDEIANVSRVRRAPHISHRITIEKDDMSWKRSHWREMQLILQQQGTRKDGQSPETQKEG
VDCCPSVLEMVIKKGGRTVNGLYVELYEDGENKQRLFELTCAPGIVDMPCRFIDARLYNDSRCVQKYSYSYALVRPPPQS
SATESPHQKSEGHFSVPGSDGWSMDYVKVRAGCECQIKPPKNTRKRHKKRKRNRRIVENDET
>XP_012545241.1 uncharacterized protein LOC105841531 isoform X1 [Bombyx mori]
MIYSTPWKSLIMLIATKMVLCGAVADAGDEIANVSRVRRAPHISHRITIEKDDMSWKRSHWREMQLILQQQGTRKDGQSP
ETQKEGVDCCPSVLEMVIKKGGRTVNGLYVELYEDGENKQRLFELTCAPGIVDMPCRFIDARLYNDSRCVQKYSYSYALV
RPPPQSSATESPHQKSEGHFSVPGSDGWSMDYVKVRAGCECQIKPPKNTRKRHKKRKRNRRIVENDET
>XP_011256297.1 protein spaetzle [Camponotus floridanus]
MTPSVLWTRWRMYLMLVLMCQTAQRVQSHPHASTKASQDIKSSSTQDVSISKIIETAYNRKELLRREEWLRRTDDRLVTR
SLDSDISNESEYLNDGIASLGERKLLEATSTDVSTTRTDADEKIVFPDGSNRVSSIPSTSTTAPACYKDAFCENVADYPR
QLVSAAIARNVSLRFLESIDPMLVEQRIDVSEVPLCQYTDQVVYPQSAQNKEKQWLFIVNQEDLKQGIRIEVCLNEGQEC
NMIQGFAEGYKTSCKQKYIYRELAAVGNNGNIIKDQFRFPSSCCCHVKFVGDPSVRLGADVRSFHRNTTVASKAQWRP
>XP_011258701.1 uncharacterized protein LOC105252814 [Camponotus floridanus]
MMVLKKFTTVFLMEILILPIVLEADIYHGYNTYKQYYDSRINSEQLEYPIEISEESYYDHNDVKKKINSRFGDDKRHTNI
DSSFVFPDDVLQARSGNGNGDINLIGPTANCDKQQTFCENVLNYPKEFVNQALATDSSLLQYAYEDILTIAPRTDLSEEP
LCLSQERVIRPKTAQNLKNEWRFILQSNEMNFSQSVRIETCKEENNKCRMIDGFAEGYITACKQKYIYRELSAISENDEI
VRDYFSFPASCCCHVQFNADDGDTRTRIQSTSYNIP
>XP_011267921.1 neurotrophin 1 isoform X2 [Camponotus floridanus]
MRIRRLCWVLLTVVLLSPIHAKKNADNIDVNDGEKAQEKIPTLKVFDEDKNKTSKVQEVVASAMKIPEKREQIGEVIPIM
RSMSPPQKLAMATIISTRISNNETTFPPLEEAQSLLGDGNQRENASRELMLPISMDIAKIISSDDSDSEESNEEEEDEMP
EALPEAQELRLIRPQERRRPVYVTSLRPARPSHPNRRNVYTGQSRLPVIRPSKRPNDPKRRPTENECTFFTKTVCLEAND
YPHEAIMRSLRSNKEMVAALLTDYKAQDYGSEEEKLPSPLPLENKYENRYESNEIKRSDNPFDNVEEGFTCPSTVKYARP
QLARAASGVWKYIINTGEHTQTIRLEKCSNPHSTCSFISENYRSSCVQIYNYHRLLTWDQKLGLHMDIFKVPTCCSCHVH
GYSEIFPPHQKDPPMKTKETFPGADFVTINDSKDDFQGSLNHISKYTPTSNYDSNHVSSNKNPVLDVQVTSRPTFTLPSR
NRPKKPAPIPRPYDKLPQQHAPNTRAPGYKGPLTKIGRPNRPNRPPFRRESTSHDDYAETSHSNSTINRYSQPYDQDVDA
TSRLQNGGFDDEYHEPHRRINYNYHPIIDFFKPEASMLQSAEPQLTAQPATIQSDNSAWKPMIS
>XP_011267920.1 neurotrophin 1 isoform X1 [Camponotus floridanus]
MRIRRLCWVLLTVVLLSPIHAKKNADNIDVNDGEKAQEKIPTLKVFDEDKNKTSKVQEVVASAMKIPEKREQIGEVIPIM
RSMSPPQKLAMATIISTRISNNETTFPPLEEAQSLLGDGNQRENASRELMLPISMDIAKIISSDDSDSEESNEEEEDEMP
EALPEAQELRLIRPQERRRPVYVTSLRPARPSHPNRRNVYTGQSRLPVIRPSKRPNDPKRRPTENECTFFTKTVCLEAND
YPHEAIMRSLRSNKEMVAALLTDYKAQDYGSEEEKLPSPLPLENKYENRYESNEIKRRSDNPFDNVEEGFTCPSTVKYAR
PQLARAASGVWKYIINTGEHTQTIRLEKCSNPHSTCSFISENYRSSCVQIYNYHRLLTWDQKLGLHMDIFKVPTCCSCHV
HGYSEIFPPHQKDPPMKTKETFPGADFVTINDSKDDFQGSLNHISKYTPTSNYDSNHVSSNKNPVLDVQVTSRPTFTLPS
RNRPKKPAPIPRPYDKLPQQHAPNTRAPGYKGPLTKIGRPNRPNRPPFRRESTSHDDYAETSHSNSTINRYSQPYDQDVD
ATSRLQNGGFDDEYHEPHRRINYNYHPIIDFFKPEASMLQSAEPQLTAQPATIQSDNSAWKPMIS
>XP_011268735.1 protein spaetzle 5 isoform X5 [Camponotus floridanus]
MVIRGEPCTEYGCPGRPQYEPFVPAPPGHTPSCAPPGQTFCENLDHYPRQLIKFLADKCSFDFSTALRDESRDDFNFYSS
PPNYSQGYDYPRQDDVYRLYTQLTEQPTSMYDLPSNNSRHNGYKYSVPPQPQRNPFLPGVALKYHQNNPRQIDYNYPQES
LFRQNQSWLANRYSRSDKIAPRTYNVNPLLEYAKLKDDRVKRQSNPDVIALCPTQAQYIAPKAALNNQGNWMYVVNLPGQ
NKYTQLVKSERCLNNECNGICSIPEGYRSNCQQQFVQKRLIALEGSGNRLYTDVFWFPHGCSCQIIPNY
>XP_025270981.1 protein spaetzle 5 isoform X5 [Camponotus floridanus]
MVIRGEPCTEYGCPGRPQYEPFVPAPPGHTPSCAPPGQTFCENLDHYPRQLIKFLADKCSFDFSTALRDESRDDFNFYSS
PPNYSQGYDYPRQDDVYRLYTQLTEQPTSMYDLPSNNSRHNGYKYSVPPQPQRNPFLPGVALKYHQNNPRQIDYNYPQES
LFRQNQSWLANRYSRSDKIAPRTYNVNPLLEYAKLKDDRVKRQSNPDVIALCPTQAQYIAPKAALNNQGNWMYVVNLPGQ
NKYTQLVKSERCLNNECNGICSIPEGYRSNCQQQFVQKRLIALEGSGNRLYTDVFWFPHGCSCQIIPNY
>XP_025270979.1 protein spaetzle 5 isoform X3 [Camponotus floridanus]
MTTILFFLMVIRGEPCTEYGCPGRPQYEPFVPAPPGHTPSCAPPGQTFCENLDHYPRQLIKFLADKCSFDFSTALRDESR
DDFNFYSSPPNYSQGYDYPRQDDVYRLYTQLTEQPTSMYDLPSNNSRHNGYKYSVPPQPQRNPFLPGVALKYHQNNPRQI
DYNYPQESLFRQNQSWLANRYSRSDKIAPRTYNVNPLLEYAKLKDDRVKRQSNPDVIALCPTQAQYIAPKAALNNQGNWM
YVVNLPGQNKYTQLVKSERCLNNECNGICSIPEGYRSNCQQQFVQKRLIALEGSGNRLYTDVFWFPHGCSCQIIPNY
>XP_011268731.1 protein spaetzle 5 isoform X2 [Camponotus floridanus]
MEVAWHLISIFFLMVIRGEPCTEYGCPGRPQYEPFVPAPPGHTPSCAPPGQTFCENLDHYPRQLIKFLADKCSFDFSTAL
RDESRDDFNFYSSPPNYSQGYDYPRQDDVYRLYTQLTEQPTSMYDLPSNNSRHNGYKYSVPPQPQRNPFLPGVALKYHQN
NPRQIDYNYPQESLFRQNQSWLANRYSRSDKIAPRTYNVNPLLEYAKLKDDRVKRQSNPDVIALCPTQAQYIAPKAALNN
QGNWMYVVNLPGQNKYTQLVKSERCLNNECNGICSIPEGYRSNCQQQFVQKRLIALEGSGNRLYTDVFWFPHGCSCQIIP
NY
>XP_011268732.1 protein spaetzle 5 isoform X2 [Camponotus floridanus]
MEVAWHLISIFFLMVIRGEPCTEYGCPGRPQYEPFVPAPPGHTPSCAPPGQTFCENLDHYPRQLIKFLADKCSFDFSTAL
RDESRDDFNFYSSPPNYSQGYDYPRQDDVYRLYTQLTEQPTSMYDLPSNNSRHNGYKYSVPPQPQRNPFLPGVALKYHQN
NPRQIDYNYPQESLFRQNQSWLANRYSRSDKIAPRTYNVNPLLEYAKLKDDRVKRQSNPDVIALCPTQAQYIAPKAALNN
QGNWMYVVNLPGQNKYTQLVKSERCLNNECNGICSIPEGYRSNCQQQFVQKRLIALEGSGNRLYTDVFWFPHGCSCQIIP
NY
>XP_011268733.1 protein spaetzle 5 isoform X2 [Camponotus floridanus]
MEVAWHLISIFFLMVIRGEPCTEYGCPGRPQYEPFVPAPPGHTPSCAPPGQTFCENLDHYPRQLIKFLADKCSFDFSTAL
RDESRDDFNFYSSPPNYSQGYDYPRQDDVYRLYTQLTEQPTSMYDLPSNNSRHNGYKYSVPPQPQRNPFLPGVALKYHQN
NPRQIDYNYPQESLFRQNQSWLANRYSRSDKIAPRTYNVNPLLEYAKLKDDRVKRQSNPDVIALCPTQAQYIAPKAALNN
QGNWMYVVNLPGQNKYTQLVKSERCLNNECNGICSIPEGYRSNCQQQFVQKRLIALEGSGNRLYTDVFWFPHGCSCQIIP
NY
>XP_025270980.1 uncharacterized protein LOC105258877 isoform X4 [Camponotus floridanus]
MHPRDGSHEKQRRDDKRWWTFDPGFSGASSFFLMVIRGEPCTEYGCPGRPQYEPFVPAPPGHTPSCAPPGQTFCENLDHY
PRSPPNYSQGYDYPRQDDVYRLYTQLTEQPTSMYDLPSNNSRHNGYKYSVPPQPQRNPFLPGVALKYHQNNPRQIDYNYP
QESLFRQNQSWLANRYSRSDKIAPRTYNVNPLLEYAKLKDDRVKRQSNPDVIALCPTQAQYIAPKAALNNQGNWMYVVNL
PGQNKYTQLVKSERCLNNECNGICSIPEGYRSNCQQQFVQKRLIALEGSGNRLYTDVFWFPHGCSCQIIPNY
>XP_011268730.1 protein spaetzle 5 isoform X1 [Camponotus floridanus]
MHPRDGSHEKQRRDDKRWWTFDPGFSGASSFFLMVIRGEPCTEYGCPGRPQYEPFVPAPPGHTPSCAPPGQTFCENLDHY
PRQLIKFLADKCSFDFSTALRDESRDDFNFYSSPPNYSQGYDYPRQDDVYRLYTQLTEQPTSMYDLPSNNSRHNGYKYSV
PPQPQRNPFLPGVALKYHQNNPRQIDYNYPQESLFRQNQSWLANRYSRSDKIAPRTYNVNPLLEYAKLKDDRVKRQSNPD
VIALCPTQAQYIAPKAALNNQGNWMYVVNLPGQNKYTQLVKSERCLNNECNGICSIPEGYRSNCQQQFVQKRLIALEGSG
NRLYTDVFWFPHGCSCQIIPNY
>XP_011268618.1 protein spaetzle 3 isoform X2 [Camponotus floridanus]
MALVNFSLPYQSATMAPFLYPGGHTTANNLGLNAVLPGSMPSYNEQETFHNEPYASPVKYHPQRRQTPQQRSQEIYAEHT
SFSSTQDNRYTAYSQDFRRTQPRLQQQQQQMRPPPPSSSFQQQQQQHSQSHESIKSRIEEQENYPERPQGYTRVNGGSSI
GPDAKTSVHAVLDYDDDFDDYYDDEDQNIPTNAHVTPIQGPIFLKNGSVPVVPLYSYPQLNNGTFVQIPILWTALSVALG
VELRGDLVRGVPCIKRYHQLFCPTAGNTYPIERIERFIDENKALMKRMYGDFEMNPGYGSSEPGHRTRTRRKSRDTRKHD
IPDGGPNDELHAEEEIEEYFSKNRNIRQSFGKNRSTESSRVDACESKVEIVTPYWASNSAGKIRAIVNTQHFEQAIHQEV
CSKTQTNRCNGDCGCEQKYKWHRLLAYDPDNDCKGIFMDWFLFPSCCVCRCDPVNNNKFSSSRTRN
>XP_011252478.1 protein spaetzle 4 [Camponotus floridanus]
MRAIAPFVFLVIALQLTKCQISGGGPSTFGYDASSSCSKPYSRTGRAHHEDLPCDFRRQNWCTIAGTNYPWHAVRRFVQE
NQGLMRRMYGDESYINILRTEFEKNDIEFKYDEYHHYFADDLRQFQYNNDYELIDDDQSKFNANEDESRGFTSRSFNDPI
AKRLNKFPKLSEYTRPHFRPTEQTTSSTVSSTKIPSLILSSTSTSATTFDTRTPSLTTPVSNTTVMDEKQKEIKTQPLVT
ISSTFSNTTVEIANGDDVAVNNTTTALPSITVAEIVREQNFSINEIPGQNDRIDEDLEELGEVLMQESEETTIRETTLES
TETTSIVSTETLTDRDEEAEMLNVATKTTVHEDIVAAPSNEQQQFRPRPEYRPSSVAESASVSGQLYQDVAAKDHEPVLK
VRGVNACPVKEEVVAPFWANNTRGEVLALLNLYPFEQYVHWEKCTHENKQMHCRDGCRCEQQYRLHRLLAYDPNNECRGI
FSDWFKFPSCCVCRCYDLPLEFHRVTSRSPRTSRKRRIKMQPPTRDRYP
>XP_025262909.1 protein spaetzle 4 [Camponotus floridanus]
MRAIAPFVFLVIALQLTKCQISGGGPSTFGYDASSSCSKPYSRTGRAHHEDLPCDFRRQNWCTIAGTNYPWHAVRRFVQE
NQGLMRRMYGDESYINILRTEFEKNDIEFKYDEYHHYFADDLRQFQYNNDYELIDDDQSKFNANEDESRGFTSRSFNDPI
AKRLNKFPKLSEYTRPHFRPTEQTTSSTVSSTKIPSLILSSTSTSATTFDTRTPSLTTPVSNTTVMDEKQKEIKTQPLVT
ISSTFSNTTVEIANGDDVAVNNTTTALPSITVAEIVREQNFSINEIPGQNDRIDEDLEELGEVLMQESEETTIRETTLES
TETTSIVSTETLTDRDEEAEMLNVATKTTVHEDIVAAPSNEQQQFRPRPEYRPSSVAESASVSGQLYQDVAAKDHEPVLK
VRGVNACPVKEEVVAPFWANNTRGEVLALLNLYPFEQYVHWEKCTHENKQMHCRDGCRCEQQYRLHRLLAYDPNNECRGI
FSDWFKFPSCCVCRCYDLPLEFHRVTSRSPRTSRKRRIKMQPPTRDRYP
>XP_025268157.1 protein spaetzle 3 isoform X1 [Camponotus floridanus]
MALVNFSLPYQSATMAPFLYPGGHTTANNLGLNAVLPGSMPSYNEQETFHNEPYASPVKYHPQRRQTPQQRSQEIYAEHT
SFSSTQDNRYTAYSQDFRRTQPRLQQQQQQMRPPPPSSSFQQQQQQHSQSHESIKSRIEEQENYPERPQGYTRVNGGSSI
GPDAKTSVHAVLDYDDDFDDYYDDEDQNIPTNAHVTPIQGPIFLKNGSVPVVPLYSYPQLNNGTFVQIPILWTALSVALG
VELRGDLVRGVPCIKRYHQLFCPTAGNTYPIERIERFIDENKALMKRMYGDFEMNPGYGSSEPGHRTRTRRKSRDTRKHD
IPDGGPNDELHAEEEIEEYFSKNRNIRQSFGKNRSTESSRVDACESKVEIVTPYWASNSAGKIRAIVNTQHFEQAIHQEV
CSLFIFRRKTQTNRCNGDCGCEQKYKWHRLLAYDPDNDCKGIFMDWFLFPSCCVCRCDPVNNNKFSSSRTRN
>XP_011262879.1 uncharacterized protein LOC105255344 [Camponotus floridanus]
MEFRTFVMILLCVSSSFTEDHEKSKSTKPIANDESVKGGEDDPPEGYYAFVESPNAEPPRVRPPPYIDSDKECYGNKEKQ
GKGIVSIHNICGDLNKGYIPRNPMNQYVNGSSYPFALIKNHTLKFLSKALPILKADDSLPKVAKVHPLSQNSVDMDEEET
HGRNKRSNPDLTLAMDTNRNGRKFCENGSGVVCMLYKAIQGEPIASSSSVIERRDEPSTSEYRRGERVPSQEKPEYTGPP
TPCPAKVEYATPVFAKNYQGIWRYVVQIPYEGYFTQTIELTRCMQSRCHYLDGGCLSSPRWTSLLVAEIFYPDALLEENQ
GSNIGSATRDPVAGSPPPVHDFQNYQQYLQKRATTGEARNNGGSQQHHCDGVDEMGCFQVRLYYDWFLVPGSCKCWRPDY
FNRYVRRSNSNAEL
>XP_011265987.1 uncharacterized protein LOC105257220 [Camponotus floridanus]
MRIEALSTLLVAVVWLTAVLCPRLTAANNLTLASSSRRPREQPFRGHFPNKPVEPTKRMTYREMQMILQQEGGEDGHPVH
CCPVILEMVEPIGGRTRQDMYVELYRDGENVQRFFEHSCRPDVLDKPCRFIDRKLSNQSRCVQQFSYTYALVANSGGKIE
MEEHRRHHHKQFHHFPAFTGNSVSGSRYTLDYIRVRSGCSCEIMPKPRKKKSGATKPRRAKSKHRQQRDQELDFET
>XP_025268814.1 uncharacterized protein LOC105257220 [Camponotus floridanus]
MRIEALSTLLVAVVWLTAVLCPRLTAANNLTLASSSRRPREQPFRGHFPNKPVEPTKRMTYREMQMILQQEGGEDGHPVH
CCPVILEMVEPIGGRTRQDMYVELYRDGENVQRFFEHSCRPDVLDKPCRFIDRKLSNQSRCVQQFSYTYALVANSGGKIE
MEEHRRHHHKQFHHFPAFTGNSVSGSRYTLDYIRVRSGCSCEIMPKPRKKKSGATKPRRAKSKHRQQRDQELDFET
>XP_004526969.1 protein spaetzle 5 [Ceratitis capitata]
MKSIISHFYSNYGFSFIYVILVCTTLAHSVPSCGLYGAPPCQFVPAPPGQTPSCARPGRTYCEHVDNYPTYLIKHLVHKW
GYEAKNLLVDESWDEFAALTWHESPVFYDPAFIFSHHRPYNGGANGADDFNGYKYGTPGGNGKAGGVGAASKNENTFIIT
KAQTTETPTFLFYTSAGQHLNKNQVNSYNLGGSAGDAGGSAHKVSSNSPAFWLKRVSRNVDGVVGVEVGGNFSAALTKFD
PESQQDTLSRAKRSASSSSTSRLSRDVSLNMDLLDIIGVDKGAKTRTKRQSPGRETLCKTTSQFITPQAALNNKGNWMFV
VNEPSTARQMVKAELCASNTCSNLCQLPNGYNSRCEQKFVQKRLIALQANGQNLYTDSFWFPSCCVCTIAAN
>XP_020713898.1 neurotrophin 1 isoform X3 [Ceratitis capitata]
MDNVSLVEFDENDHPGMVDIANFFSDTGEEMLDPQVINEELQVVKNNTSTLKKNTLSTNENAARRRKRAVTTPEFVHKLI
RSLPPSTNDDINGHFLSGKEVKLNTSGFLSSKDLNADDLNSINRTTLKEEKEQLQHAVEDDALANLNGTALNMQRNTELP
GRDLDEPLPSPEELISGPRYRISSNKIHRGRPKHMPTKRKRIRPKGTLHHNAEEGVMSHKKCERFTSSMCIRTEDYPLEQ
IMGSIRRHKNAMTALWADYHNKYDQLDTIDDFDDFSIRRREDETSRNGMCQSIVRYARPQKARSASGEWKYIVNTGQHTQ
TLRLEKCIVPQESCSYLSKAYHSQCAQIYNYHRLLSWDQMRGLHVDIFKVPTCCSCQLVAYSSLADTKSRDFTPSLNADV
YSTINEELDYNDDQDEDDLSYQVNNGIRKKHKRQDVGLINNQLLLGSQISKTKLHTTKPTLGSYLSPPGDEESRGPFDYV
HPHHSSSSSSTSFKKQIMDATRRRPLKTKGPSNISNEARLDLDFSPSELHQEQEVNFSSGLLATANKRVLQKRQRIHSVL
HTAPASTPPISAEFGDAIASVISNSPVAVRAKPNSATTSIRRVAENRGGIATNANQVPTSDSFYLSTLQNQTNFSNKGGV
YRNRQLLKTQSPRFRSTSSITSATTEIPGSTQAVNNNKNQWSVHQKYQKPFEKSSNIPSFHGNSIDSKENSTKLDDEARP
SIRMSFGPGAKRINYSYHPIIDFFENHKYSNTAAAIKAIDDHRKNTNSQGQSYPKTRELDQPISLVVSSKNSETKPLLRD
ISGEFRADDNIWHPVILN
>XP_012156321.1 neurotrophin 1 isoform X4 [Ceratitis capitata]
MNTIQIFYYCFLAILYCLLYAVTAFGDELADFDFTEIEWNYDGKDNEEQSQNVVKHNSMQPLTIFGDFEEENQVRPIDLR
GNVLKSALSKALTNASLRQKFVEVMPILRVLSSQQRLALSALISAQINARENQVLKLEQVRMMFGDNKNLLLPIVFDIAN
LVRNSASKYLDFSLGISATRPLQNKSADSRMDNVSLVEFDENDHPGMVDIANFFSDTGEEMLDPQVINEELQVVKNNTST
LKKNTLSTNENAARRRKRAVTTPEFVHKLIRSLPPSTNDDINGHFLSGKEVKLNTSGFLSSKDLNADDLNSINRTTLKEE
KEQLQHAVEDDALANLNGTALNMQRNTELPGRDLDEPLPSPEELISGPRYRISSNKIHRGRPKHMPTKRKRIRPKGTLHH
NAEEGVMSHKKCERFTSSMCIRTEDYPLEQIMGSIRRHKNAMTALWADYHNKYDQLDTIDDFDDFSIRRREDETSRNGMC
QSIVRYARPQKARSASGEWKYIVNTGQHTQTLRLEKCIVPQESCSYLSKAYHSQCAQIYNYHRLLSWDQMRGLHVDIFKV
PTCCSCQLVAYSSLADTKSRDFTPSLNADVYSTINEELDYNDDQDEDDLSYQVNNGIRKKHKRQDVGLINNQLLLGSQIS
KTKLHTTKPTLGSYLSPPGDEESRGPFDYVHPHHSSSSSSTSFKKQIMDATRRRPLKTKGPSNISNEARLDLDFSPSELH
QEQELRPAPHQYQQNSETQLHRLSPIPQWQSELNPIRQRPVSVESPKIEVVLPPMPTKFQLQIPSTFPLYKIKPTSAIRA
VFTEIGNY
>XP_020713897.1 neurotrophin 1 isoform X2 [Ceratitis capitata]
MNTIQIFYYCFLAILYCLLYAVTAFGDELADFDFTEIEWNYDGKDNEEQSQNVVKHNSMQPLTIFGDFEEENQVRPIDLR
GNVLKSALSKALTNASLRQKFVEVMPILRVLSSQQRLALSALISAQINARENQVLKLEQVRMMFGDNKNLLLPIVFDIAN
LVRNSASKYLDFSLGISATRPLQNKSADSRMDNVSLVEFDENDHPGMVINEELQVVKNNTSTLKKNTLSTNENAARRRKR
AVTTPEFVHKLIRSLPPSTNDDINGHFLSGKEVKLNTSGFLSSKDLNADDLNSINRTTLKEEKEQLQHAVEDDALANLNG
TALNMQRNTELPGRDLDEPLPSPEELISGPRYRISSNKIHRGRPKHMPTKRKRIRPKGTLHHNAEEGVMSHKKCERFTSS
MCIRTEDYPLEQIMGSIRRHKNAMTALWADYHNKYDQLDTIDDFDDFSIRRREDETSRNGMCQSIVRYARPQKARSASGE
WKYIVNTGQHTQTLRLEKCIVPQESCSYLSKAYHSQCAQIYNYHRLLSWDQMRGLHVDIFKVPTCCSCQLVAYSSLADTK
SRDFTPSLNADVYSTINEELDYNDDQDEDDLSYQVNNGIRKKHKRQDVGLINNQLLLGSQISKTKLHTTKPTLGSYLSPP
GDEESRGPFDYVHPHHSSSSSSTSFKKQIMDATRRRPLKTKGPSNISNEARLDLDFSPSELHQEQEVNFSSGLLATANKR
VLQKRQRIHSVLHTAPASTPPISAEFGDAIASVISNSPVAVRAKPNSATTSIRRVAENRGGIATNANQVPTSDSFYLSTL
QNQTNFSNKGGVYRNRQLLKTQSPRFRSTSSITSATTEIPGSTQAVNNNKNQWSVHQKYQKPFEKSSNIPSFHGNSIDSK
ENSTKLDDEARPSIRMSFGPGAKRINYSYHPIIDFFENHKYSNTAAAIKAIDDHRKNTNSQGQSYPKTRELDQPISLVVS
SKNSETKPLLRDISGEFRADDNIWHPVILN
>XP_020713896.1 neurotrophin 1 isoform X1 [Ceratitis capitata]
MNTIQIFYYCFLAILYCLLYAVTAFGDELADFDFTEIEWNYDGKDNEEQSQNVVKHNSMQPLTIFGDFEEENQVRPIDLR
GNVLKSALSKALTNASLRQKFVEVMPILRVLSSQQRLALSALISAQINARENQVLKLEQVRMMFGDNKNLLLPIVFDIAN
LVRNSASKYLDFSLGISATRPLQNKSADSRMDNVSLVEFDENDHPGMVDIANFFSDTGEEMLDPQVINEELQVVKNNTST
LKKNTLSTNENAARRRKRAVTTPEFVHKLIRSLPPSTNDDINGHFLSGKEVKLNTSGFLSSKDLNADDLNSINRTTLKEE
KEQLQHAVEDDALANLNGTALNMQRNTELPGRDLDEPLPSPEELISGPRYRISSNKIHRGRPKHMPTKRKRIRPKGTLHH
NAEEGVMSHKKCERFTSSMCIRTEDYPLEQIMGSIRRHKNAMTALWADYHNKYDQLDTIDDFDDFSIRRREDETSRNGMC
QSIVRYARPQKARSASGEWKYIVNTGQHTQTLRLEKCIVPQESCSYLSKAYHSQCAQIYNYHRLLSWDQMRGLHVDIFKV
PTCCSCQLVAYSSLADTKSRDFTPSLNADVYSTINEELDYNDDQDEDDLSYQVNNGIRKKHKRQDVGLINNQLLLGSQIS
KTKLHTTKPTLGSYLSPPGDEESRGPFDYVHPHHSSSSSSTSFKKQIMDATRRRPLKTKGPSNISNEARLDLDFSPSELH
QEQEVNFSSGLLATANKRVLQKRQRIHSVLHTAPASTPPISAEFGDAIASVISNSPVAVRAKPNSATTSIRRVAENRGGI
ATNANQVPTSDSFYLSTLQNQTNFSNKGGVYRNRQLLKTQSPRFRSTSSITSATTEIPGSTQAVNNNKNQWSVHQKYQKP
FEKSSNIPSFHGNSIDSKENSTKLDDEARPSIRMSFGPGAKRINYSYHPIIDFFENHKYSNTAAAIKAIDDHRKNTNSQG
QSYPKTRELDQPISLVVSSKNSETKPLLRDISGEFRADDNIWHPVILN
>XP_012154996.1 protein spaetzle-like [Ceratitis capitata]
MSCFQLKLWRRVFSLLLLLLLVTYTAARPIVDGMDIEMDADFGDLFEVGDGFVVYNTSHDIKAEEEVICTERVKGQTFCT
EVANYLEAAQLNKFTKDDFEKFRPYFKDDFVQETPIANRMSDEIDESYYCESRTRLIYPKLAETVESKWLMVVQHQQYKQ
GIVVEQCANEDAPCKYDDLLPFGVKSRCRQHYVYRSLVVLVDGEMQERSMKLPSACKCALRDMRRS
>XP_004523465.1 protein spaetzle isoform X3 [Ceratitis capitata]
MFKMRQTSWSLRPALPLLMLAFFMLTVSPIDGKTYDLRTARHKRAPKESIDRHHSPQGTKMLEKDSEELDARLGDIFQTG
NGTGLVLFNTTTAASPTHNQKNPKTQQNSNERNDAIIFPDVDDYYCNERREGKPYCTEVPNYAELAGLDDISPESFEQFK
SYFKDDHLQPINVTQRMNSEPLEEYLCPSSSRLIHPKTAEAKGSKWVTLVQDANHQQGIVVELCDEEEKPCRYFDSLPKS
YQTRCKQNYVYRTVVVVVDGKMREEQVKMPNCCKCAVRNTLFS
>XP_012156186.1 protein spaetzle isoform X2 [Ceratitis capitata]
MFKMRQTSWSLRPALPLLMLAFFMLTVSPIDGKTYDLRTARHKRAPKESIDRHHSPQGTKMLEKDSEELDARLGDIFQTG
NGTGLVLFNDTSQSQHNEVMFKVQRSPDGKLNVIFNDFLIFQTTTAASPTHNQKNPKTQQNSNERNDAIIFPDDDYYCNE
RREGKPYCTEVPNYAELAGLDDISPESFEQFKSYFKDDHLQPINVTQRMNSEPLEEYLCPSSSRLIHPKTAEAKGSKWVT
LVQDANHQQGIVVELCDEEEKPCRYFDSLPKSYQTRCKQNYVYRTVVVVVDGKMREEQVKMPNCCKCAVRNTLFS
>XP_004523464.1 protein spaetzle isoform X1 [Ceratitis capitata]
MFKMRQTSWSLRPALPLLMLAFFMLTVSPIDGKTYDLRTARHKRAPKESIDRHHSPQGTKMLEKDSEELDARLGDIFQTG
NGTGLVLFNDTSQSQHNEVMFKVQRSPDGKLNVIFNDFLIFQTTTAASPTHNQKNPKTQQNSNERNDAIIFPDVDDYYCN
ERREGKPYCTEVPNYAELAGLDDISPESFEQFKSYFKDDHLQPINVTQRMNSEPLEEYLCPSSSRLIHPKTAEAKGSKWV
TLVQDANHQQGIVVELCDEEEKPCRYFDSLPKSYQTRCKQNYVYRTVVVVVDGKMREEQVKMPNCCKCAVRNTLFS
>XP_020713690.1 uncharacterized protein LOC110117911 [Ceratitis capitata]
MELTCTLAIPANSNDSNNADLTDKTETSNDDDQTQLDTVALDKFKLNFKDDYFEPANRTQAFSTDEEELCHSTTKLIYPM
SAQSKDGEFVTVVQNGEHKQGFRVEVCENESGSCKFADIFPLGYTATCVQRYIFRTAVVVVNGELKEELLKLPSTCKCVL
KLNRL
>XP_012155000.1 protein spaetzle-like [Ceratitis capitata]
MYKISMANKYLITLIMLAFTLLIQPIVGRPQPTSEANATYDALSTLDSIFKVGPGMMVFHTDNEIIQEENNDDSEFICAE
RLAGQSYCTEVPNYLETTQLDKIDPAQFEQFSSFFKDDFLAPVDLANRMNEEGEENLCNSKSRIIYPKSVETKEARWVLV
VQHAQHKQGVLVEQCENEGRTCKYEHFLPMGISSKCKQHYSYRTLIVLTNGVFRERMVKLPNYCECVLRYNFGRNM
>XP_012155440.1 protein spaetzle 3 [Ceratitis capitata]
MALTNFSLPFGALTQPVPTWSATLPPLHPAHQLAANTNNLLYSPADHQQQQGDDAPPSPESDFYKNNPYAPPQLHQQHQP
IRQSYQYNNNNNNNNNNNNNNNNSNNNRLKGGNTYLPPIPPPGARNTQFNNQKQQQQQQQQQAQKQQQHFSHFSINQQQQ
QQQQHQQHHQLQQQQQINGNNFAFKAATSASTVASAASAASSSSTRTYGEGSYNRFGSSAGTATPPQQQQQQQKQQQHQQ
KQYYNSYSHSTSSFVAQSQLKTQTQQQTNQQSYGAALPTEAPQPAAVYGAVPAPAVGADDDVNGGEENLGGAAAGADGGS
GGNEAYPHRPPGFTRVQAGVGTRTQVHAVLDYDAEEGEEEEYYDDGEKDANKKSSMPTVTPIQGPIFLKNGTAPVVPLFS
YPTLNNGSFVQIPIWWTALSVALGLDVRGDIIKGVPCIKRYYQLFCPTAGNSYPIDKIERFIDDNKALMRRMYGDFEMNL
EPGGPQSQTKKRKRRFIDDPDIFIPPGAFPALVPDDEGSTEPHAEEAGESYFGKLRNKRQANRNANKANQNSFANAGQNT
GRVDACESKVEIVTPYWASNSAGKIRAIVNTQHFEQAIHQEVCSKAATSRCDRDCGCEQKYKWHRLLAYDPDNDCKGIFM
DWFLFPSCCVCRCKP
>XP_020713170.1 protein spaetzle 3 [Ceratitis capitata]
MALTNFSLPFGALTQPVPTWSATLPPLHPAHQLAANTNNLLYSPADHQQQQGDDAPPSPESDFYKNNPYAPPQLHQQHQP
IRQSYQYNNNNNNNNNNNNNNNNSNNNRLKGGNTYLPPIPPPGARNTQFNNQKQQQQQQQQQAQKQQQHFSHFSINQQQQ
QQQQHQQHHQLQQQQQINGNNFAFKAATSASTVASAASAASSSSTRTYGEGSYNRFGSSAGTATPPQQQQQQQKQQQHQQ
KQYYNSYSHSTSSFVAQSQLKTQTQQQTNQQSYGAALPTEAPQPAAVYGAVPAPAVGADDDVNGGEENLGGAAAGADGGS
GGNEAYPHRPPGFTRVQAGVGTRTQVHAVLDYDAEEGEEEEYYDDGEKDANKKSSMPTVTPIQGPIFLKNGTAPVVPLFS
YPTLNNGSFVQIPIWWTALSVALGLDVRGDIIKGVPCIKRYYQLFCPTAGNSYPIDKIERFIDDNKALMRRMYGDFEMNL
EPGGPQSQTKKRKRRFIDDPDIFIPPGAFPALVPDDEGSTEPHAEEAGESYFGKLRNKRQANRNANKANQNSFANAGQNT
GRVDACESKVEIVTPYWASNSAGKIRAIVNTQHFEQAIHQEVCSKAATSRCDRDCGCEQKYKWHRLLAYDPDNDCKGIFM
DWFLFPSCCVCRCKP
>XP_020713171.1 protein spaetzle 3 [Ceratitis capitata]
MALTNFSLPFGALTQPVPTWSATLPPLHPAHQLAANTNNLLYSPADHQQQQGDDAPPSPESDFYKNNPYAPPQLHQQHQP
IRQSYQYNNNNNNNNNNNNNNNNSNNNRLKGGNTYLPPIPPPGARNTQFNNQKQQQQQQQQQAQKQQQHFSHFSINQQQQ
QQQQHQQHHQLQQQQQINGNNFAFKAATSASTVASAASAASSSSTRTYGEGSYNRFGSSAGTATPPQQQQQQQKQQQHQQ
KQYYNSYSHSTSSFVAQSQLKTQTQQQTNQQSYGAALPTEAPQPAAVYGAVPAPAVGADDDVNGGEENLGGAAAGADGGS
GGNEAYPHRPPGFTRVQAGVGTRTQVHAVLDYDAEEGEEEEYYDDGEKDANKKSSMPTVTPIQGPIFLKNGTAPVVPLFS
YPTLNNGSFVQIPIWWTALSVALGLDVRGDIIKGVPCIKRYYQLFCPTAGNSYPIDKIERFIDDNKALMRRMYGDFEMNL
EPGGPQSQTKKRKRRFIDDPDIFIPPGAFPALVPDDEGSTEPHAEEAGESYFGKLRNKRQANRNANKANQNSFANAGQNT
GRVDACESKVEIVTPYWASNSAGKIRAIVNTQHFEQAIHQEVCSKAATSRCDRDCGCEQKYKWHRLLAYDPDNDCKGIFM
DWFLFPSCCVCRCKP
>XP_020713172.1 protein spaetzle 3 [Ceratitis capitata]
MALTNFSLPFGALTQPVPTWSATLPPLHPAHQLAANTNNLLYSPADHQQQQGDDAPPSPESDFYKNNPYAPPQLHQQHQP
IRQSYQYNNNNNNNNNNNNNNNNSNNNRLKGGNTYLPPIPPPGARNTQFNNQKQQQQQQQQQAQKQQQHFSHFSINQQQQ
QQQQHQQHHQLQQQQQINGNNFAFKAATSASTVASAASAASSSSTRTYGEGSYNRFGSSAGTATPPQQQQQQQKQQQHQQ
KQYYNSYSHSTSSFVAQSQLKTQTQQQTNQQSYGAALPTEAPQPAAVYGAVPAPAVGADDDVNGGEENLGGAAAGADGGS
GGNEAYPHRPPGFTRVQAGVGTRTQVHAVLDYDAEEGEEEEYYDDGEKDANKKSSMPTVTPIQGPIFLKNGTAPVVPLFS
YPTLNNGSFVQIPIWWTALSVALGLDVRGDIIKGVPCIKRYYQLFCPTAGNSYPIDKIERFIDDNKALMRRMYGDFEMNL
EPGGPQSQTKKRKRRFIDDPDIFIPPGAFPALVPDDEGSTEPHAEEAGESYFGKLRNKRQANRNANKANQNSFANAGQNT
GRVDACESKVEIVTPYWASNSAGKIRAIVNTQHFEQAIHQEVCSKAATSRCDRDCGCEQKYKWHRLLAYDPDNDCKGIFM
DWFLFPSCCVCRCKP
>XP_012159666.2 protein spaetzle 4 [Ceratitis capitata]
MEYINMDKRFKISKTLIINIIVHLVLIASISQSGDAFGFDSANSCSTQASKLSRRGRAQMLATIPCDLTRQAYCHLPGSA
YPWHAVRRFVHENHGLMKRMYGDVRHISVLRDEILNNEIDVDDVEVAAERYSKDPHRARAAKYMHEQQREDVGGIKSNDV
VMEPHFRPVSTTTTTTGAPDVDKEEKVATTSAALEAKMEVEAGSQPAKTLRRRTNVNANGGGHRRRVNVYVNRNRPTHSS
LRRRTTTTTTTTTEEPKSLPEEQTSVVVLHEETIFEIPEDDGNLASNSVYEIPTSPEAAILHMGDNIQVIESPQLGQLQK
PLTTETNASETATISTTLKVVSTPATKMRPSHDGVPDSPVPVAPTPLQQKLQPQAERQRPGPQKLKLQQVTKPQPTFDTS
GPKESSPLLNSKPTNESERPQSATAQAPVDGDGTSTQPLKVTQGATANDDDTDVTTDESNGGATLTNIGANNDETDATVT
VSASAQTTTASTTHNSQLKYEHNTSQAKDDDENKADLSATTTSGAHTASTTGATKLTSTQAELYSAAKTTYTPNVAATGV
AEGAPSAPQRIELFTGEKIRRPQQTAQQAPSAPAQTTPVSAAAAASTKPVLRDGQLYQDALKQEVKPSANMRGINACPVK
EEVVAPFWANNTRGEVLALLNLYPFEQYVHWEKCTHEHRQMYCREGCRCEQQYRLHRLLAYDPHNECRGIFSDWFRFPSC
CICKCYGIPMEFRATSRSPRSERMDEEFETVAEETYFDDSFDDSGDDVNDIKQSAESMESVDTQQSQHPIDVAEQLVRQA
IYEHATEDWYRPKDEFDFYEG
>XP_020716078.1 protein spaetzle 4 [Ceratitis capitata]
MEYINMDKRFKISKTLIINIIVHLVLIASISQSGDAFGFDSANSCSTQASKLSRRGRAQMLATIPCDLTRQAYCHLPGSA
YPWHAVRRFVHENHGLMKRMYGDVRHISVLRDEILNNEIDVDDVEVAAERYSKDPHRARAAKYMHEQQREDVGGIKSNDV
VMEPHFRPVSTTTTTTGAPDVDKEEKVATTSAALEAKMEVEAGSQPAKTLRRRTNVNANGGGHRRRVNVYVNRNRPTHSS
LRRRTTTTTTTTTEEPKSLPEEQTSVVVLHEETIFEIPEDDGNLASNSVYEIPTSPEAAILHMGDNIQVIESPQLGQLQK
PLTTETNASETATISTTLKVVSTPATKMRPSHDGVPDSPVPVAPTPLQQKLQPQAERQRPGPQKLKLQQVTKPQPTFDTS
GPKESSPLLNSKPTNESERPQSATAQAPVDGDGTSTQPLKVTQGATANDDDTDVTTDESNGGATLTNIGANNDETDATVT
VSASAQTTTASTTHNSQLKYEHNTSQAKDDDENKADLSATTTSGAHTASTTGATKLTSTQAELYSAAKTTYTPNVAATGV
AEGAPSAPQRIELFTGEKIRRPQQTAQQAPSAPAQTTPVSAAAAASTKPVLRDGQLYQDALKQEVKPSANMRGINACPVK
EEVVAPFWANNTRGEVLALLNLYPFEQYVHWEKCTHEHRQMYCREGCRCEQQYRLHRLLAYDPHNECRGIFSDWFRFPSC
CICKCYGIPMEFRATSRSPRSERMDEEFETVAEETYFDDSFDDSGDDVNDIKQSAESMESVDTQQSQHPIDVAEQLVRQA
IYEHATEDWYRPKDEFDFYEG
>XP_020716079.1 protein spaetzle 4 [Ceratitis capitata]
MEYINMDKRFKISKTLIINIIVHLVLIASISQSGDAFGFDSANSCSTQASKLSRRGRAQMLATIPCDLTRQAYCHLPGSA
YPWHAVRRFVHENHGLMKRMYGDVRHISVLRDEILNNEIDVDDVEVAAERYSKDPHRARAAKYMHEQQREDVGGIKSNDV
VMEPHFRPVSTTTTTTGAPDVDKEEKVATTSAALEAKMEVEAGSQPAKTLRRRTNVNANGGGHRRRVNVYVNRNRPTHSS
LRRRTTTTTTTTTEEPKSLPEEQTSVVVLHEETIFEIPEDDGNLASNSVYEIPTSPEAAILHMGDNIQVIESPQLGQLQK
PLTTETNASETATISTTLKVVSTPATKMRPSHDGVPDSPVPVAPTPLQQKLQPQAERQRPGPQKLKLQQVTKPQPTFDTS
GPKESSPLLNSKPTNESERPQSATAQAPVDGDGTSTQPLKVTQGATANDDDTDVTTDESNGGATLTNIGANNDETDATVT
VSASAQTTTASTTHNSQLKYEHNTSQAKDDDENKADLSATTTSGAHTASTTGATKLTSTQAELYSAAKTTYTPNVAATGV
AEGAPSAPQRIELFTGEKIRRPQQTAQQAPSAPAQTTPVSAAAAASTKPVLRDGQLYQDALKQEVKPSANMRGINACPVK
EEVVAPFWANNTRGEVLALLNLYPFEQYVHWEKCTHEHRQMYCREGCRCEQQYRLHRLLAYDPHNECRGIFSDWFRFPSC
CICKCYGIPMEFRATSRSPRSERMDEEFETVAEETYFDDSFDDSGDDVNDIKQSAESMESVDTQQSQHPIDVAEQLVRQA
IYEHATEDWYRPKDEFDFYEG
>XP_020716080.1 protein spaetzle 4 [Ceratitis capitata]
MEYINMDKRFKISKTLIINIIVHLVLIASISQSGDAFGFDSANSCSTQASKLSRRGRAQMLATIPCDLTRQAYCHLPGSA
YPWHAVRRFVHENHGLMKRMYGDVRHISVLRDEILNNEIDVDDVEVAAERYSKDPHRARAAKYMHEQQREDVGGIKSNDV
VMEPHFRPVSTTTTTTGAPDVDKEEKVATTSAALEAKMEVEAGSQPAKTLRRRTNVNANGGGHRRRVNVYVNRNRPTHSS
LRRRTTTTTTTTTEEPKSLPEEQTSVVVLHEETIFEIPEDDGNLASNSVYEIPTSPEAAILHMGDNIQVIESPQLGQLQK
PLTTETNASETATISTTLKVVSTPATKMRPSHDGVPDSPVPVAPTPLQQKLQPQAERQRPGPQKLKLQQVTKPQPTFDTS
GPKESSPLLNSKPTNESERPQSATAQAPVDGDGTSTQPLKVTQGATANDDDTDVTTDESNGGATLTNIGANNDETDATVT
VSASAQTTTASTTHNSQLKYEHNTSQAKDDDENKADLSATTTSGAHTASTTGATKLTSTQAELYSAAKTTYTPNVAATGV
AEGAPSAPQRIELFTGEKIRRPQQTAQQAPSAPAQTTPVSAAAAASTKPVLRDGQLYQDALKQEVKPSANMRGINACPVK
EEVVAPFWANNTRGEVLALLNLYPFEQYVHWEKCTHEHRQMYCREGCRCEQQYRLHRLLAYDPHNECRGIFSDWFRFPSC
CICKCYGIPMEFRATSRSPRSERMDEEFETVAEETYFDDSFDDSGDDVNDIKQSAESMESVDTQQSQHPIDVAEQLVRQA
IYEHATEDWYRPKDEFDFYEG
>XP_020716081.1 protein spaetzle 4 [Ceratitis capitata]
MEYINMDKRFKISKTLIINIIVHLVLIASISQSGDAFGFDSANSCSTQASKLSRRGRAQMLATIPCDLTRQAYCHLPGSA
YPWHAVRRFVHENHGLMKRMYGDVRHISVLRDEILNNEIDVDDVEVAAERYSKDPHRARAAKYMHEQQREDVGGIKSNDV
VMEPHFRPVSTTTTTTGAPDVDKEEKVATTSAALEAKMEVEAGSQPAKTLRRRTNVNANGGGHRRRVNVYVNRNRPTHSS
LRRRTTTTTTTTTEEPKSLPEEQTSVVVLHEETIFEIPEDDGNLASNSVYEIPTSPEAAILHMGDNIQVIESPQLGQLQK
PLTTETNASETATISTTLKVVSTPATKMRPSHDGVPDSPVPVAPTPLQQKLQPQAERQRPGPQKLKLQQVTKPQPTFDTS
GPKESSPLLNSKPTNESERPQSATAQAPVDGDGTSTQPLKVTQGATANDDDTDVTTDESNGGATLTNIGANNDETDATVT
VSASAQTTTASTTHNSQLKYEHNTSQAKDDDENKADLSATTTSGAHTASTTGATKLTSTQAELYSAAKTTYTPNVAATGV
AEGAPSAPQRIELFTGEKIRRPQQTAQQAPSAPAQTTPVSAAAAASTKPVLRDGQLYQDALKQEVKPSANMRGINACPVK
EEVVAPFWANNTRGEVLALLNLYPFEQYVHWEKCTHEHRQMYCREGCRCEQQYRLHRLLAYDPHNECRGIFSDWFRFPSC
CICKCYGIPMEFRATSRSPRSERMDEEFETVAEETYFDDSFDDSGDDVNDIKQSAESMESVDTQQSQHPIDVAEQLVRQA
IYEHATEDWYRPKDEFDFYEG
>XP_012154999.1 uncharacterized protein LOC105664590 [Ceratitis capitata]
MLLEIQRKFTIFFSILSILLISPQITGRPLAVPYADAELIRRIQEIFVMDTGTAVYNITSLDEIVLCPGPNDGETYCREV
ISHSAKMKTIRSEQFDEFKDDFKDDLLPVEEVIASRMDIEEPVVETTCTSKSTLIYPESAQSKDGKWLLVVQQEDFKQGV
LIEECASETTKCKQQFSYRNMVVLVGGDLKKEMVKLPSACECSLCAIEAQHG
>XP_020712881.1 uncharacterized protein LOC110117629 [Ceratitis capitata]
MQTLFTLTTLACLLAIPTVTNGRPSAMPNAEATKDLTHELESIFQLGPGMAIFNTEHFTDGLEEDEIVCIERHIGKPYCR
EVINYTLKLENIEPEQFEEFKDYFRDDVLAEESVESRMDVDTAQEAASGSNTSIIYPEGVLAQNSKWLLVVQHEHYKQGV
RLEECVLQQEGEHACAENSTLPLAASAKCKQNFIHREMVVLVNGVMKVEKVELPNTCECTKCAKEA
>XP_020714889.1 uncharacterized protein LOC101456817 isoform X2 [Ceratitis capitata]
MKIFCISLIAVDTSAQAQNDYGEEPPEGYYAFVESPNSVPPKVRPPPYTHVSADCKNVGGNKKAAVSVNNICGDLNKGQI
PQNPMRQNVLGEPYPFELIRNQTLKFLSKTLPVLKADDTLPKVTQIIRDEPVDQVENNNIDRHYSTRAKRSTPPQPQSQP
RNEGHEFGYYDPALDEEQRENNRVTEERKPRKFCDGGGVFCTLYRAIQGDTSTTPQATAERREEVGPIRYEGPPTPCPAK
VEYATPVFAKNYQGFWRYVVQIPYEGYFTQTVEVTRCIQARCHYLDGGCLSSPRWVSLLVAEIFYPNAEEAVPTTSTTTP
APSVQDFQAYQQYLQKRAGVATASDGTSHSNNGNSPDYNQHCDGHDEIGCFQVRLYYDWFLIPGSCKCWRPDYFAKYVRR
KSVADL
>XP_004526469.1 uncharacterized protein LOC101456817 isoform X1 [Ceratitis capitata]
MDYRLLLKIFCISLIAVDTSAQAQNDYGEEPPEGYYAFVESPNSVPPKVRPPPYTHVSADCKNVGGNKKAAVSVNNICGD
LNKGQIPQNPMRQNVLGEPYPFELIRNQTLKFLSKTLPVLKADDTLPKVTQIIRDEPVDQVENNNIDRHYSTRAKRSTPP
QPQSQPRNEGHEFGYYDPALDEEQRENNRVTEERKPRKFCDGGGVFCTLYRAIQGDTSTTPQATAERREEVGPIRYEGPP
TPCPAKVEYATPVFAKNYQGFWRYVVQIPYEGYFTQTVEVTRCIQARCHYLDGGCLSSPRWVSLLVAEIFYPNAEEAVPT
TSTTTPAPSVQDFQAYQQYLQKRAGVATASDGTSHSNNGNSPDYNQHCDGHDEIGCFQVRLYYDWFLIPGSCKCWRPDYF
AKYVRRKSVADL
>XP_023720816.1 uncharacterized protein LOC111871744 isoform X3 [Cryptotermes secundus]
MQHVIPSSHNSNSNGDHVQGTEIVTASSQASGIIPSARSYSSGVLDQTLELQIERSRSHHSAQSNPGDAHWKNKEEQTDT
NKTGMEYSHQTVAEDKIKSHQIFNTSVATNPDRQYSQRENVYDHTQQNISKVSIYSGKFDSNQSGVIDYLSEEKVSKNAT
LSTTQFSNTLKNETHQIEMLGKHHGNEQLTLHRQPGGRDAAVLEQSVENTTQKHTILTTTQSSYSNKYDGYGVTSTIGYL
MDVLEEKHSGPYNTSSLAQGQDTEQMAIPTSQQFSPSESVFSTPVSAKSDAPMSYSQPNSGDEHEPRMHSSLVFKWKNQW
TMKDQNASQYMDNSGGSKIIFPGEPEGYSVPKFTPEVSGQQPKCADEDGFCESADNYPVDYVRRIFQNEANSYIFGSDLM
DVNLRINPDEEVSLCPSMEQVVYPKVAQNKDDKWLYIINQETYFQGIRIEKCAKQGSCTFAENFPNGYTTSCQQKYIYRK
LIALGEDGRPVTDSFRLPSCCSCVVTKSFRSRRMASDLGKSQIPSKRRRRR
>XP_023720815.1 uncharacterized protein LOC111871744 isoform X2 [Cryptotermes secundus]
MKTFQVVTSEPRPHKYENIALPRTYGISSETSPQNYYDRTSYRSVRNGETQLMQHVIPSSHNSNSNGDHVQGTEIVTASS
QASGIIPSARSYSSGVLDQTLELQIERSRSHHSAQSNPGDAHWKNKEEQTDTNKTGMEYSHQTVAEDKIKSHQIFNTSVA
TNPDRQYSQRENVYDHTQQNISKVSIYSGKFDSNQSGVIDYLSEEKVSKNATLSTTQFSNTLKNETHQIEMLGKHHGNEQ
LTLHRQPGGRDAAVLEQSVENTTQKHTILTTTQSSYSNKYDGYGVTSTIGYLMDVLEEKHSGPYNTSSLAQGQDTEQMAI
PTSQQFSPSESVFSTPVSAKSDAPMSYSQPNSGDEHEPRMHSSLVFKWKNQWTMKDQNASQYMDNSGGSKIIFPGEPEGY
SVPKFTPEVSGQQPKCADEDGFCESADNYPVDYVRRIFQNEANSYIFGSDLMDVNLRINPDEEVSLCPSMEQVVYPKVAQ
NKDDKWLYIINQETYFQGIRIEKCAKQGSCTFAENFPNGYTTSCQQKYIYRKLIALGEDGRPVTDSFRLPSCCSCVVTKS
FRSRRMASDLGKSQIPSKRRRRR
>XP_023720814.1 uncharacterized protein LOC111871744 isoform X1 [Cryptotermes secundus]
MATGCRALLFVGLLVVTSEPRPHKYENIALPRTYGISSETSPQNYYDRTSYRSVRNGETQLMQHVIPSSHNSNSNGDHVQ
GTEIVTASSQASGIIPSARSYSSGVLDQTLELQIERSRSHHSAQSNPGDAHWKNKEEQTDTNKTGMEYSHQTVAEDKIKS
HQIFNTSVATNPDRQYSQRENVYDHTQQNISKVSIYSGKFDSNQSGVIDYLSEEKVSKNATLSTTQFSNTLKNETHQIEM
LGKHHGNEQLTLHRQPGGRDAAVLEQSVENTTQKHTILTTTQSSYSNKYDGYGVTSTIGYLMDVLEEKHSGPYNTSSLAQ
GQDTEQMAIPTSQQFSPSESVFSTPVSAKSDAPMSYSQPNSGDEHEPRMHSSLVFKWKNQWTMKDQNASQYMDNSGGSKI
IFPGEPEGYSVPKFTPEVSGQQPKCADEDGFCESADNYPVDYVRRIFQNEANSYIFGSDLMDVNLRINPDEEVSLCPSME
QVVYPKVAQNKDDKWLYIINQETYFQGIRIEKCAKQGSCTFAENFPNGYTTSCQQKYIYRKLIALGEDGRPVTDSFRLPS
CCSCVVTKSFRSRRMASDLGKSQIPSKRRRRR
>XP_023720809.1 protein spaetzle [Cryptotermes secundus]
MPMPIAVFMLLIIFILANTSIGYAVWGQKSSHFRTRGYFYEDKPHEGRRLKRLQHSVSPKPRDTENNVTFIEDVSDYPEK
MLKEILKMEGKVHKDIFGRDFLFKERTISTRIEPEETKLCPSLEKLVYPKLALNTDNDWKYVVNVGEEYVQGVRVETCGH
FEKCSMSDSFPAGYTTKCEQQYVFRRLLSVADKGKTVMDEFRFPSCCLCTIRGPS
>XP_023702227.1 neurotrophin 1-like isoform X1 [Cryptotermes secundus]
MYGTMCVSMEVSVRDQKCYKLVQYLLSQTDSFQVFLLTSITALNAESSLDDLALDEKFALDGAHQHHTSADPGLPGAEYI
DEDINESSGEDYKFSPSAIKKESIIYKAMLEALKRPEMSQQLGQVLPIIRSMSPPQRLTLAALLTAQVMSSPTSEAPTLD
QVIAMFAGGPEEDEEQRKNMTSALLLPLSLDIANIFRGVAAKTPEAMELRHLRVVAPHRRIIVTQPHGHQSPAHRTRPTV
PFRTQPSSHNRRNANIPTEMVPPPPPPSRPLPGVKPRRPPPGKHTSSPLRQPVPERKHSAAGEPSSSPNKDTCDYFTNTL
CLEVADYPKDAILASIHRSQGAVAALLTDIKQQPGDVTSETKTPLHETRYAPDHSASGKNRRQDHDNSLRDFGSEDGYLC
PSSVKYARPKRARATSGQWKFIVNTGDYTQTLRLEMCQRPHEACTFISDNFRSECSQVYNYHRLLTWDDVKGLHMDIFKV
PTCCSCHVQGYAFNFPPRGSPDSQGTSPRPEHFPGADFVAEDQGLQQQNTRPNEGFQADFVDDPNLRPPLLTNSEQFHDE
SFSQTFNNDQGIRGPFNNRGGQFQSDISSNQFQDQVNRNKFNFQEERTRNQFHFQNDETRNQFQEDNSRKHFQGEIDLRA
PLQSPKRETVHFPKRPELHVTPPPSSFQVPSLFQRQGFKHPTSEDLIPPAGPPLPLAHENGFQTFSGNQLLRRSRNQTSL
GLRDDIDLEVEETAVKRHPFPNAISTDAIRIAATKATTTAITTIFTTTTTTPAPVTLPSKPSLTITGGGKRVNYNYHPII
DYFKTQQSKGFDQGNTQDWRPIVGNAERLTKDTSR
>XP_023702228.1 neurotrophin 1-like isoform X2 [Cryptotermes secundus]
MTGKMSVTKYILVFLLTSITALNAESSLDDLALDEKFALDGAHQHHTSADPGLPGAEYIDEDINESSGEDYKFSPSAIKK
ESIIYKAMLEALKRPEMSQQLGQVLPIIRSMSPPQRLTLAALLTAQVMSSPTSEAPTLDQVIAMFAGGPEEDEEQRKNMT
SALLLPLSLDIANIFRGVAAKTPEAMELRHLRVVAPHRRIIVTQPHGHQSPAHRTRPTVPFRTQPSSHNRRNANIPTEMV
PPPPPPSRPLPGVKPRRPPPGKHTSSPLRQPVPERKHSAAGEPSSSPNKDTCDYFTNTLCLEVADYPKDAILASIHRSQG
AVAALLTDIKQQPGDVTSETKTPLHETRYAPDHSASGKNRRQDHDNSLRDFGSEDGYLCPSSVKYARPKRARATSGQWKF
IVNTGDYTQTLRLEMCQRPHEACTFISDNFRSECSQVYNYHRLLTWDDVKGLHMDIFKVPTCCSCHVQGYAFNFPPRGSP
DSQGTSPRPEHFPGADFVAEDQGLQQQNTRPNEGFQADFVDDPNLRPPLLTNSEQFHDESFSQTFNNDQGIRGPFNNRGG
QFQSDISSNQFQDQVNRNKFNFQEERTRNQFHFQNDETRNQFQEDNSRKHFQGEIDLRAPLQSPKRETVHFPKRPELHVT
PPPSSFQVPSLFQRQGFKHPTSEDLIPPAGPPLPLAHENGFQTFSGNQLLRRSRNQTSLGLRDDIDLEVEETAVKRHPFP
NAISTDAIRIAATKATTTAITTIFTTTTTTPAPVTLPSKPSLTITGGGKRVNYNYHPIIDYFKTQQSKGFDQGNTQDWRP
IVGNAERLTKDTSR
>XP_023722439.1 protein spaetzle 5 isoform X2 [Cryptotermes secundus]
MQVCLCVLWLALVRPLRTVPQCDHYGTCRTSYPFLPAPPGRVPPCAKPGSTFCEKIEHYPTQLIRYLIERWGYDYRTLLS
DESRDDFNYRAPVTYGPPVHPGYAYGPPKIPGISYYPGVDLVGNISNGGYPDRRYKLPPQFLTPGPYLYTTLLQPTTPYN
PDDWWERYSRSNAEGSIGSNYQPQSHSRKRRQAANNQLCPTRTEFIMPKAAMNNRGNWMFVVNLNEVDDRYTQLVGTETC
TTSQCSGLCSIPGSYSSRCQQQYVQKRLVALEGGGDRLYTDIFWFPHCCICEITQNNG
>XP_023722438.1 protein spaetzle 5 isoform X1 [Cryptotermes secundus]
MAAVRMRTVCLCVLWLALVRPLRTVPQCDHYGTCRTSYPFLPAPPGRVPPCAKPGSTFCEKIEHYPTQLIRYLIERWGYD
YRTLLSDESRDDFNYRAPVTYGPPVHPGYAYGPPKIPGISYYPGVDLVGNISNGGYPDRRYKLPPQFLTPGPYLYTTLLQ
PTTPYNPDDWWERYSRSNAEGSIGSNYQPQSHSRKRRQAANNQLCPTRTEFIMPKAAMNNRGNWMFVVNLNEVDDRYTQL
VGTETCTTSQCSGLCSIPGSYSSRCQQQYVQKRLVALEGGGDRLYTDIFWFPHCCICEITQNNG
>XP_023706910.1 neurotrophin 1-like isoform X2 [Cryptotermes secundus]
MLGWEVIPRVVISFLWIQNFAGGGHQASKKGTKDSIAESSALSPEVQGIPGVVVLYSKQSTKAEFVTDKHGFQGPDAVRN
NQKQGGVKPNCAQDMFFCLYDNDYPTDTVHDIINNYHDDIHHMYHGLNQYPQKEYIAHDNYTHGYRHKGNFVCESDVSYI
RPGWAKNWKNEWVTVVNTEKYPQSIRVELCKYGGKKCEYLPPCYKSFCVQRYAYVKLLCVDPFNPHHRPIVDVFEIPTAC
SCFVENFVYY
>XP_023706909.1 neurotrophin 1-like isoform X1 [Cryptotermes secundus]
MLGWEVIPRVVISFLWIQNFAGGGHQASKKGTKDSIAESSALSPEVQGIPGVVVLYSKQSTKAEFVTDKHDYPESSRRIL
NPVPGFQGPDAVRNNQKQGGVKPNCAQDMFFCLYDNDYPTDTVHDIINNYHDDIHHMYHGLNQYPQKEYIAHDNYTHGYR
HKGNFVCESDVSYIRPGWAKNWKNEWVTVVNTEKYPQSIRVELCKYGGKKCEYLPPCYKSFCVQRYAYVKLLCVDPFNPH
HRPIVDVFEIPTACSCFVENFVYY
>XP_023708352.1 protein spaetzle 3 [Cryptotermes secundus]
MALMNFSVPYTHSASPTGPYLAASASASAISGLNSAAVNSLVYSQSVHHQQRASEQAYRNNVPPPPSAPNRRTTTAPRRP
SKDPYSNRHPPIQEQQPQQRSPRYFSDDNYRSDNAARSSQQSSSSSTKNDEYPSRPSGYTRIEGSEYSNQPGTKTSLHAV
LDYDDDFDDYTYEDDDVGNIPSSYQHAHYPAVTPIQGPIFIKNGSVPVVPLYSYPVLNNGTFVQIPILWTALSLALGLEI
RGEIIRGVPCIKRFHQLFCPTAGNSYPXGGGGGGGGGGGGGGVGGSDGAQDTKRKSVLPGVPDIHAVPGPDPIAETDRNG
GESFFSKLRHTRQSFRNNQSSESGRVDACESKVEIVTPYWASNSAGKIRAIVNTQHFEQAIHQEVCSSKLQTKRCSGDCG
CEQKYKWHRLLAYDPDNDCKGIFMDWFLFPSCCVCRCAPIFGNK
>XP_023716013.1 protein spaetzle 4 isoform X2 [Cryptotermes secundus]
MRRMYGDQRHISVLRAEIESNDVEYLNEWKFQEDVRRRYTTTTPQSTTASAEHITNPYFRPASTTDSTPKLKSTSKSQQI
ESGYAKNSNPVTTEVDNNNSVANKIYESTSNTATSEAPSSTTVQTTSEQTTVNLSTISNIVASEKTLNTAADITQLHETS
TTPCTSTEQTETSTAEPPTATTIEFTSDESTAAITHTEKIFESQLFQDSKEQQTDSSSQSTPTGVVKLRGVNACPVKEEV
VAPFWANNTRGEVLALLNLYPFEQYVHWEKCTFEYKQMFCREGCRCEQQYRLHRLLAYDPNNECRGIFSDWFKFPSCCVC
RCYDLPVEFQITSRSPRSQPPTWNLYNSVPPDWYRLANTG
>XP_023716012.1 protein spaetzle 4 isoform X1 [Cryptotermes secundus]
MKPGVCHILLTLSLIMSGYGYDGYTSCSRPYRMSKAQAALPCDFQLQTWCTIPGSAYPWRAVRRFVHENQGLMRRMYGDQ
RHISVLRAEIESNDVEYLNEWKFQEDVRRRYTTTTPQSTTASAEHITNPYFRPASTTDSTPKLKSTSKSQQIESGYAKNS
NPVTTEVDNNNSVANKIYESTSNTATSEAPSSTTVQTTSEQTTVNLSTISNIVASEKTLNTAADITQLHETSTTPCTSTE
QTETSTAEPPTATTIEFTSDESTAAITHTEKIFESQLFQDSKEQQTDSSSQSTPTGVVKLRGVNACPVKEEVVAPFWANN
TRGEVLALLNLYPFEQYVHWEKCTFEYKQMFCREGCRCEQQYRLHRLLAYDPNNECRGIFSDWFKFPSCCVCRCYDLPVE
FQITSRSPRSQPPTWNLYNSVPPDWYRLANTG
>XP_023720811.1 uncharacterized protein LOC111871742 [Cryptotermes secundus]
MNIFILVALFLAPRTLGVTVDTLGAADLQPSNRNTRQDQRVKPGTITVMRPPPFPAHELGFRSHPRPPVTSHSRHPFNKR
PPLIQIMSSPKFPSHQQDIRNSRPLFPRFPQGFSTQSNSPENIRHHVVFNQKIVDTTSRKPLQFSDPSDSTKSESTFNKQ
VVSLPHRQQYQLPGPIYQQDHKQQLISSNTENPLTIHQNRIVQKATPSRNNWSQDGEKYSKGTPVENNFRSHRYTTNPQP
SQFTAGSEHKQLPVFFPNASSHHNLEPNVQFSQSIEASEHHSIYHAPVTLTDPIPPPSAIRITKPPTFGPTTRSLPENKL
RTTSAPDPRKKVTLKDILLEDCPEAKEMGYCASPPRYPSQQMSQLMRRCADLLSSLYAPVPEDADDEDAGDTTPYSSNST
GGVERGNRHVWSWARPGETQQTVCDSERQRIEPGYVLESPSGRWYVVLQASSLKQQITLDKCRNVGKPCTATRCSRGNGF
RNNAAKSSRCVQRYSYSHLVTWDPDKPELCPRIRVFRFPTACVCYLIHS
>XP_023720812.1 uncharacterized protein LOC111871742 [Cryptotermes secundus]
MNIFILVALFLAPRTLGVTVDTLGAADLQPSNRNTRQDQRVKPGTITVMRPPPFPAHELGFRSHPRPPVTSHSRHPFNKR
PPLIQIMSSPKFPSHQQDIRNSRPLFPRFPQGFSTQSNSPENIRHHVVFNQKIVDTTSRKPLQFSDPSDSTKSESTFNKQ
VVSLPHRQQYQLPGPIYQQDHKQQLISSNTENPLTIHQNRIVQKATPSRNNWSQDGEKYSKGTPVENNFRSHRYTTNPQP
SQFTAGSEHKQLPVFFPNASSHHNLEPNVQFSQSIEASEHHSIYHAPVTLTDPIPPPSAIRITKPPTFGPTTRSLPENKL
RTTSAPDPRKKVTLKDILLEDCPEAKEMGYCASPPRYPSQQMSQLMRRCADLLSSLYAPVPEDADDEDAGDTTPYSSNST
GGVERGNRHVWSWARPGETQQTVCDSERQRIEPGYVLESPSGRWYVVLQASSLKQQITLDKCRNVGKPCTATRCSRGNGF
RNNAAKSSRCVQRYSYSHLVTWDPDKPELCPRIRVFRFPTACVCYLIHS
>XP_023722440.1 protein spaetzle 5 isoform X3 [Cryptotermes secundus]
MAAVRMRTVCLCVLWLALVRPLRTVPQCDHYGTCRTSYPFLPAPPGRVPPCAKPGSTFCEKIEHYPTQLIRYLIERWGYD
YRTLLSDESRDDFNYRAPVTYGPPVHPGYAYGPPKIPGISYYPGVDLVGNISNGGYPDRRYKLPPQFLTPGPYLYTTLLQ
PTTPYNPDDWWERYSRSNAEGSIGSNYQPQSHSRKRRQAANNQLCPTRTEFIMPKAAMNNRGNWMFVVNLNEVDDRYTQL
VGTETCTDHEYHCLLHCDGTQSDRLGILSILPQSSW
>XP_023722441.1 protein spaetzle 5 isoform X4 [Cryptotermes secundus]
MAAVRMRTVCLCVLWLALVRPLRTVPQCDHYGTCRTSYPFLPAPPGRVPPCAKPGSTFCEKIEHYPTQLIRYLIERWGYD
YRTLLSDESRDDFNYRAPVTYGPPVHPGYAYGPPKIPGISYYPGVDLVGNISNGGYPDRRYKLPPQFLTPGPYLYTTLLQ
PTTPYNPDDWWERYSRSNAEGSIGSNYQPQSHSRKRRQAANNQLCPTRTEFIMPKAAMNNRGNWMFVVNLNEVDDRYTQL
VGTETCTYLHEV
>XP_023706387.1 uncharacterized protein LOC111863863 isoform X2 [Cryptotermes secundus]
MVGESTMRIANLRTLIAVLSLAAILFPRSTTQNNESSSVNHPGNSKDHLARDGGENSFFNEDRESRQLTNREMQLLLRLE
GGDEGHPVDCCPSVEEMVEPEGGRNKDDMYVVLFRNGDIRQRFYEYSCKESVVGKPCRFLNRRLHNQSRCVQKFSYSYAI
VRNPGASTSSAEFGSGEPQRHHYHRHRPSHLPALPLTTSTPNSFGGSEWMLDYIRVRSGCGCEVMPKPKKKHSAANKGKK
TKSTKLYSEDDLQT
>XP_023706385.1 uncharacterized protein LOC111863863 isoform X1 [Cryptotermes secundus]
MVGESTMRIANLRTLIAVLSLAAILFPRSTTQNNESSSVNHPGNSKDHLYVARDGGENSFFNEDRESRQLTNREMQLLLR
LEGGDEGHPVDCCPSVEEMVEPEGGRNKDDMYVVLFRNGDIRQRFYEYSCKESVVGKPCRFLNRRLHNQSRCVQKFSYSY
AIVRNPGASTSSAEFGSGEPQRHHYHRHRPSHLPALPLTTSTPNSFGGSEWMLDYIRVRSGCGCEVMPKPKKKHSAANKG
KKTKSTKLYSEDDLQT
>XP_023706386.1 uncharacterized protein LOC111863863 isoform X1 [Cryptotermes secundus]
MVGESTMRIANLRTLIAVLSLAAILFPRSTTQNNESSSVNHPGNSKDHLYVARDGGENSFFNEDRESRQLTNREMQLLLR
LEGGDEGHPVDCCPSVEEMVEPEGGRNKDDMYVVLFRNGDIRQRFYEYSCKESVVGKPCRFLNRRLHNQSRCVQKFSYSY
AIVRNPGASTSSAEFGSGEPQRHHYHRHRPSHLPALPLTTSTPNSFGGSEWMLDYIRVRSGCGCEVMPKPKKKHSAANKG
KKTKSTKLYSEDDLQT
>XP_023720396.1 uncharacterized protein LOC111871475 [Cryptotermes secundus]
MNLGSLVRQWVHWPGLSLKLTAVSSPARRQCVVNTCEERKCGDMGSGNAIYRLSSRSKSPPSSEFMGFIGVTICVVCSMM
VLCAGVRTPQRSEVVQEPPEGYYAFVESPNAEPPRVRRPPYHQSDKECPGTLGHNRQNSLYNLCGDLNKGFIPQNPMRQK
VLGAVYPFELVRNKTLEFFSQTLPILKADETLPRVAKYHQEPAQWPTSSLAHNSIAPDHRHRLKRAAETSHPDEDNEQPR
QARDKTIISTIKREARKFCENGGGVFCMLYRAFNGEPLASGVVERRDDVGGETPEYRRGEGTSMTAVGGHHDPSLPPTPC
PAKVDYATPVFAKNYQGVWRYVVQIPYEGYFTQTVEVTRCLQSRCHYLDGGCMSSPRWTSLLVAEIYYPDTFLPAAPGGR
WPPHRNPVTGENPPPVHDFQNYQQYLRKRAGVQAPASTDSPTITTQTPSKNSSHCDGIDDIGCFQVRLYYDWFLIPGSCK
CWRPDYFSRYIRRKVVTSDL
>XP_026476819.1 uncharacterized protein LOC113382798 isoform X2 [Ctenocephalides felis]
MFANLNAGMAPLILFGFLAMMITISSAYPPHYLDFWQHDPPAYSPQGDSWNSDPLSASADRSSSRRIDSSPSGDFHHNHH
QQYPERRYDGRHDYGEGVQNPHRRVEQQSPPYSNVGLYGTVHPRDGVGVRVADGPGPNVQGQGHGVVGGFPNQIGTGGHS
GRRKVRPHVNGRRGRRNETAFIHDINNGAPQVHRRNGTLVLVYPTQKPTLTRGKRGGEGPDSEGPDIFFPTDRPNAGMTP
VIADRNKGLECARGSTFCEKVEGYPKEFLSTILQKEARKYMDLFGEDQVESVVNVTNRIDSNDDEPLCASKEEIVYPQAA
QNKDDQWLYIINQEGYTQGVRIEKCADTSGQCGSLQLPLNYETGCKQKYIYRKLLAVNGTGIVSDSFRLPSCCACYIRNS
GAASRIAGNPFNASSRQSSVLDKSRTAASTGYN
>XP_026476820.1 uncharacterized protein LOC113382798 isoform X3 [Ctenocephalides felis]
MFANLNAGMAPLILFGFLAMMITISSAYPPHYLDFWQHDPPAYSPQGDSWNSDPLSASADRSSSRRIDSSPSGDFHHNHH
QQYPERRYDGRHDYGEGVQNPHRRVEQQSPPYSNVGLYGTVHPRDGVGVRVADGPGPNVQGQGHGVVGGFPNQIGTGGHS
GRRKVRPHVNGGEGPDSEGPDIFFPTDRPNAGMTPVIADRNKGLECARGSTFCEKVEGYPKEFLSTILQKEARKYMDLFG
EDQVRQKTVESVVNVTNRIDSNDDEPLCASKEEIVYPQAAQNKDDQWLYIINQEGYTQGVRIEKCADTSGQCGSLQLPLN
YETGCKQKYIYRKLLAVNGTGIVSDSFRLPSCCACYIRNSGAASRIAGNPFNASSRQSSVLDKSRTAASTGYN
>XP_026477452.1 uncharacterized protein LOC113383396 [Ctenocephalides felis]
MENLGEDNHLLCLPATLPRLLAARPPAYSPQGDSWNSDPLSASADRSSSRRIDSSPSGDFHHNHHQQYPERRYDGRHDYG
EGVQNRTGGDGVGVRVADGPGPNVQGQGHGVVGGFPNQIGTGGHSGRRKVRPHVNGRRGRRNETAFIHDINNGAPQVHRR
NGTLVLVYPTQKPTLTRGGEGPESEGPDIFFPTDRPNSGMTPVIADRNKGLECARGSTFCEKVEGYPKEFLSTILQKEAR
KYMDLFGEDQVRQKTVESVVNVTNRIDSNDDEPLCASKEEIVYPQAAQNKDDQWLYIINQEGYTQGVRIEKCADTSGQCG
SLQLPLNYETGCKQKYIYRKLLAVNGTGIVSDSFRLPSCCACYIRNSGAASRIAGNPFNASSRQSSVLDKSRTAASTGYN
>XP_026476818.1 uncharacterized protein LOC113382798 isoform X1 [Ctenocephalides felis]
MFANLNAGMAPLILFGFLAMMITISSAYPPHYLDFWQHDPPAYSPQGDSWNSDPLSASADRSSSRRIDSSPSGDFHHNHH
QQYPERRYDGRHDYGEGVQNPHRRVEQQSPPYSNVGLYGTVHPRDGVGVRVADGPGPNVQGQGHGVVGGFPNQIGTGGHS
GRRKVRPHVNGRRGRRNETAFIHDINNGAPQVHRRNGTLVLVYPTQKPTLTRGKRGGEGPDSEGPDIFFPTDRPNAGMTP
VIADRNKGLECARGSTFCEKVEGYPKEFLSTILQKEARKYMDLFGEDQVRQKTVESVVNVTNRIDSNDDEPLCASKEEIV
YPQAAQNKDDQWLYIINQEGYTQGVRIEKCADTSGQCGSLQLPLNYETGCKQKYIYRKLLAVNGTGIVSDSFRLPSCCAC
YIRNSGAASRIAGNPFNASSRQSSVLDKSRTAASTGYN
>XP_026466645.1 neurotrophin 1 [Ctenocephalides felis]
MAKFQNMCYLLFSAKVLGTIISFSVCVLADDLDNFSFNNGRLINDFFYENQDLSALQVDDWEDEESTVEDKQAHVRTALL
NALKDGKQLRRFAEVLPIIRVMSSPQRIALAALVSAQIAHEKEGTEGNGLSLPQVRRMFGDDPELILPVTLDIANLIRDT
TRARGRSIASEHEFVPNAQALRRMLELPHKDNNEDDDEDEDEHIGEVLVTSGDDRDLSNEVILGNSTNIRDNFRDFKPQF
DDSLTMRKNATERPKPIKLAKDQLAMPSDDMHMVVALLPSNETLTSFNGTNEDLPQAEQLRWHKRPIPFKPNHFRRPGLS
HIANDLLNSDQKALNCFSRSLCLSTDDYPMDSIKASIRRNKNAMAALIVEYRDKDDEIQNIDLSDKPDLDRLGEEGTNSV
PGTMCPSIVRYARPQKARSATGHWKYVVNTGEHTQTLRLEKCSRPNEPCTYLTDNFKSRCVQVYNYHRLLSWDANRGLHV
DIFKIPTCCSCHIDDYKIAYPPVSPQKETTREVFPGKDYSNEADEYQDDHLGEDTQLYERDVNQFHFSPTNTNKKYNKNN
LGTRGLDTKHRPTLIRDSEFESMMEDPETTTQTYNMISMYPVSTGRRKPTKIKVCPAF
>XP_026473126.1 protein spaetzle 4 isoform X2 [Ctenocephalides felis]
MTLWYIREGEAYDSFSSCSPEATRIGRARTLHGIPCDLSKHNYCHLPGSTYPWHAVRQFVHENQGLMRRMYGDQRHIAVL
QAEIDDNTINIEPASKEYWSSNSRYLRQEVKRKPSGKNLLNLKYTNEIFTMPHFRPTTYSSIVKTEKGEHYETDNNKTGS
ALNSSETLYDFQPIDVKIENLLKTGENSNSIYSNASEIVDDDDDDEESLTMIPTPLVEDNDMTTEYETILDNESEEIHLL
SDSLPGDQINEEPVTDKENKKETTGYFTVTKAAEKEDNKVKIINEKIANIYKTTTVLQNKELSGTELFQDTTAQESAPPI
MKIRGVNACPVKEEVVAPFWANNTRGEVLALLNLYPFEQYVHWEKCSHEQKQMFCRQGCRCEQQYRLHRLLAYDPQNECR
GIFSDWFRFPSCCVCKCYNVPSEFRVTSRSPRVSSTKQTVIKNLNDEAEDIIRKQLYKQAARRWYNPMNED
>XP_026473125.1 protein spaetzle 4 isoform X1 [Ctenocephalides felis]
MVHAILCIHVIFCCMTLWYIREGEAYDSFSSCSPEATRIGRARTLHGIPCDLSKHNYCHLPGSTYPWHAVRQFVHENQGL
MRRMYGDQRHIAVLQAEIDDNTINIEPASKEYWSSNSRYLRQEVKRKPSGKNLLNLKYTNEIFTMPHFRPTTYSSIVKTE
KGEHYETDNNKTGSALNSSETLYDFQPIDVKIENLLKTGENSNSIYSNASEIVDDDDDDEESLTMIPTPLVEDNDMTTEY
ETILDNESEEIHLLSDSLPGDQINEEPVTDKENKKETTGYFTVTKAAEKEDNKVKIINEKIANIYKTTTVLQNKELSGTE
LFQDTTAQESAPPIMKIRGVNACPVKEEVVAPFWANNTRGEVLALLNLYPFEQYVHWEKCSHEQKQMFCRQGCRCEQQYR
LHRLLAYDPQNECRGIFSDWFRFPSCCVCKCYNVPSEFRVTSRSPRVSSTKQTVIKNLNDEAEDIIRKQLYKQAARRWYN
PMNED
>XP_026470980.1 uncharacterized protein LOC113375250 [Ctenocephalides felis]
MIRELDERGISFREEEQEFGESVRFVMDHRLGLPFSAQPFLREDDPLIEEVELEEELERLHQVADFRRKDDGTQDLDYTR
KENENYVVDDATQNLGEDHNFDRGHSRKKRSFHHNYSYPQRRQETLREMQRDLRESNEPLDCCPFEEQIVEPEGAKDLDG
MYVRLYRDGNTTQRFFENSCREDIVDRPCRFVHTKLSLQSRCVQKYIWVYAIVALARSGLNVEEYKKHQFHNLPGPNDGS
GWRLDYIKVRSGCSCQVSAKERRRDNGNGNGNGNGHHPPRRSQHHRGYNNKK
>XP_026474230.1 uncharacterized protein LOC113377969 isoform X2 [Ctenocephalides felis]
MDFKFKFVVFALCLCSGFCTKVDDDNEPPAGYYAFVESPQAQPPGVRPPPYTHADEDCRDAGNTKPFVSAHNLCGDLNKG
VIPRNPMHKNVMGDPYPFELIRNQTLRFLSRTLPILKADELLPKITQMQESEEPLEPEITHGPINRSAKNIREPKKFCDG
GGVFCALYRAIQGEPASRGSILVERRDEPVHDAASGAGASVRYEGPPTPCPAKVEYATPVFAKNYQGAWRYVVQIPYEGY
FTQTVEITKCLQARCHYLDGGCLSSPRWVSLLVAEIFYPQNEEPLSATTSTPPVQDFQAYQQYLQKRAVGNQESANAKQT
HCDGQDEIGCFQVRLYYDWFLIPGSCKCWRPDYFTRYMRKKNNGADL
>XP_026474229.1 uncharacterized protein LOC113377969 isoform X1 [Ctenocephalides felis]
MDFKFKFVVFALCLCSGFCTKVDDDNEPPAGYYAFVESPQAQPPGVRPPPYTHADEDCRDAGNTKPFVSAHNLCGDLNKG
VIPRNPMHKNVMGDPYPFELIRNQTLRFLSRTLPILKADELLPKITQMQESEEPLEPEYDNEITHGPINRSAKNIREPKK
FCDGGGVFCALYRAIQGEPASRGSILVERRDEPVHDAASGAGASVRYEGPPTPCPAKVEYATPVFAKNYQGAWRYVVQIP
YEGYFTQTVEITKCLQARCHYLDGGCLSSPRWVSLLVAEIFYPQNEEPLSATTSTPPVQDFQAYQQYLQKRAVGNQESAN
AKQTHCDGQDEIGCFQVRLYYDWFLIPGSCKCWRPDYFTRYMRKKNNGADL
>XP_026468065.1 uncharacterized protein LOC113371631 [Ctenocephalides felis]
MSTIDGCRMFFENSCREDIVDRPCRFVHTKLSLQSRCVQKYIWVYAIVQNFHPIRDVVARKRLDRALARSGLNVEEYKKH
QFHNLPGPNDGSGWRLDYIKVRSGCSCQVSAKERRRDNGNGNGNGNGHHPPRRSQHHRGYNNKK
>XP_001864596.1 sptzle 1B [Culex quinquefasciatus]
MAHITQLVIILLILVAILRLVDSAPNARPMVRQRVKPLVGLSNSRRKRPLQASDTVRDPNKSYLSGLNHRSTYDTNQHNT
GDIYFPNDPPSTGPVRLEHCGPDFPICTNVLDYPQQLVNAIVARHEHRFAEVFGNDVVVNSGDHLDKRFDTSDDEFLCQS
REKLVHPQSGYTMDKRLVMIVNTPSYTQGVRIETCANGGRSCHKLDHVLSFYRTECKQLYHYRTLLAIDTVTNQPYKESF
RVPSCCKCVMKPLGRGSRYRSRG
>XP_001851460.1 conserved hypothetical protein [Culex quinquefasciatus]
MSSTLAPVMLALCVLQQLALASAYQQQKKCGLYGQAPCTFVPAPPGMTPKCASPGKTFCTQNEDYPTPLITNLVEKFGFH
RILADEARVEFNAHRGWEEDRHYHHFYGGSYGPPAYRPPPPSSSTHEGYSYDLTKQPTDNTVVSYDRSPVPQPIYIPKPQ
NSFNFNTYVRAPIVHKQQVQQATGYFYPPPVTQYSPAEWFRRFARDLSERRGQPFQHQPSTRDIRPAPFRLAPELEIRPA
PFRPLLNETALRDSLARSRQKRQVTAGRSQLCQTREMYVTPQAALNTKGNWMYVVNHEDSRQLVKAEICSSTECSNLCIL
PNGYNSRCEQKFSQKRLLTLDSDGQSLYVDTYWFPSCCVCTLANNDSGDQ
>XP_001848412.1 Sptzle 1B [Culex quinquefasciatus]
MYSGVACSKPTDSTSEFRPLVRLRSTTTVSDEPSDTATDEEVQQKISELFKRKGYSNPDPDPEDQLLEESGSQIEARIDP
PRRRRTRRPLQKIGKDFDASQSYVIKHANGTITYVFPKEVLKGNGNAQLVADTTSEDSKKAAEENVVRYRKPPTSDQVTP
QKKESCSPEFPICNNVDNYPHNKINDIVAKYKQQYAGVFGEDVVVPEGDALVTRFDTSNDRPLCYSVERLIHPQEGFTKD
KINLTIVNTKEYKQGVRVELCSNPAQTCNELDGLMGQYRTECKQLYHYRTLLAVHPKTGELYKESFKLPSCCKCVIKPLT
LLSDGK
>XP_001843617.1 sptzle 3A [Culex quinquefasciatus]
MLTTDPTQTPSMRVLNQSVTGRELPVHRAPRTCRHGWPCPWEQQRSCAIRKLIYILITYSSPSSPPPIVVETLLDLDRGT
GCGGFMAATVHVIEIECRLWETLAGKGQLLEQKTLVEESGVINDSQRVLARERIVFGGFTQEFRTPRTHRWPQRIWWTAL
SVALGLNVRGDVIKGVPCVKKNHQLFCPTAGNTYPIDKIETFIDENKALMKRMYGDFEMTSRYPPLQQPGQTGGRKRKRH
LQGADDPFTILPELMDLYGAPGSADEPDLYVNGGESYFGKLRKKRQSTGRNGSSGSGSGSGSGAGSGNGNGSSRTNGRQS
STDSSGESTGRVDACESKIEIVTPYWASNSAGKVRAIVNTQHFEQAIHQEVCSKTQTSRCSGDCGCEQKYKWHRLLAYDP
DNDCKGIFMDWFLFPSCCVCRCNP
>XP_001841846.1 sptzle 2 [Culex quinquefasciatus]
MDSCTYLTDNFRSRCVQIYNYHRLLSWDTARGLHVDIFKVPTCCSCHIDGYREVFPPFNGHNDYEGKSDASYEDPTISAS
NTHVRHTQYSTLKFDHQHDGPENVDENIAYQYSNGFQRLKPQQKFQENTHLIPPNGPPQAHLPKNRFERPKFGLPKKTNL
PNYMTSPVLDSYLSPPPNDVSFHVPFKRGPHFTNDNSLKRTAQVQPSPNRQNRLPIRKQINVDQNIAETDIRINQVQVMP
PPKQDRLPPTQATEKLRKRYTTPPTTIPTNNNNNKKEKIPNYRIPQLHQQQSSSATGTVKTPPFLPPISSTVTSTTPAAS
TNGHQRINYNYHPIIDFFGEPEVIPDLDPSEPIDRIGTSLINSGGGSGSHSSTSLNSWKPVLHHQQSQQQQQRPMRIPV
>XP_001841845.1 Sptzle 2 [Culex quinquefasciatus]
MNSITRHKSAMGALLAEYIDKSNEFDKNAFEPEEIDGDINTKLRKRSDDPSKTGGGMCPSIIRYARPQKARSATGEWKYI
VNTGEHTQTLRLEKCT
>XP_001843950.1 sptzle 6 [Culex quinquefasciatus]
MMKMMMVVKSKYYAFIESPSAVPPKVRSPPYTHINIDCKDATNAKPYVSANNLCGDLNKGKIPRNPMRQSVLGEPYPFEL
IRNQTLKFLSKTLPVLKADDTLPKVTQILPEEPVEQFDDNGIGRRMGKGIRMTEEARKDEEEPRTPRKFCDGGGVFCALY
RAIQGEPISSKLVAERREEVPSAYPPPPRYEGPPTPCPAKVEYATPVFAKNYQGSWRYVVQIPYEGYFTQTVEVTRCLQA
RCHYLDGGCLSSPRWVSLLVAEIFYPNAEDYTTSTSTTPAPSIQDFQAYQQYLQKRAGLPTGADGSSYESSSSNHATRKQ
DQHCDGHDEIGCFQVRLYYDWFLIPGSCKCWRPDYFAKYVRKRPTPEL
>EFX86028.1 hypothetical protein DAPPUDRAFT_313480 [Daphnia pulex]
MKLLIWFLVCFTLIAGAFSQSERPSSKVSIRPSLHQRKSTFLQRTKLRQTSAASYGKRVEYVYCDPRAPPSCVKNVNETF
CLKDNDYPEKDVKYYIEYDPLVLKKYADIAFQSADNLIDGVTSLEEKHFDYSLYNGNAFSKGNWVGGEGYICPSEVLYVR
PKRALNADGEWRVIIQDIAYYTQTHRIETCLYPDASCRTIAPCHRTKCVQKYVYHRMLSYDPCDVPKGIFIDIFKLPSAC
SCHIPARFY
>EFX85734.1 hypothetical protein DAPPUDRAFT_308972 [Daphnia pulex]
MALKMMLLGLMVVAALAKPELEAEESADPQYHSKYEPKYPSYPKLSYKPSYPAYPAYPDYKPSYDHSYKKENYYCDPRTP
PKCANASATFCLSDYEYPAQDIKYAIEYDPLVLKKYADVAVQSADNLIAGVTALQEKNFDYSHYKGKFYEEGNWVGGEGY
ICPSDVIYARPKRALNVDGEWRVIVQDVAYYTQTQRVETCLFAGASCRTLAPCHRSSCVQKYVYHRMLSFDPCNTYRGLF
IDIFKLPSACSCRIPA
>EFX85993.1 hypothetical protein DAPPUDRAFT_313555 [Daphnia pulex]
MAKNTEYPEKEVKYAIDYDPLVLKKYADVADQSADNLVDGLTSLAEAHFDYSNYKGKFFEKGHWSGDEGYICPSDVVYAR
PLRAVNVDGEWRVIVQENAWPGYTQTQRVETCLFPGASCRTLAPCYGSKCLQKYVYQRMLSFDPCDPQKGIFIDIYKLPS
ACSCHIPGKLH
>EFX63272.1 hypothetical protein DAPPUDRAFT_307729 [Daphnia pulex]
MKIVVLCISAILLVGVFADPEAAAEPQQYPKPAYPAAYGQKYNNYCNPRKAPTCAKTGTETFCLKDTEYPEKEVKYAIDY
DPLVLKKYADVADQSADNLVDGLTSLAEAHFDYSNYKGKFFEKGHWSGDEGYICPSDVVYARPLRAVNVDGEWRVIVQEN
AWPGYTQTQRVETCLFPGASCRTLAPCYGSKCLQKYVYQRMLSFDPCDPQKGIFVDIYKLPSACSCHIPGKLH
>EFX85787.1 hypothetical protein DAPPUDRAFT_237294 [Daphnia pulex]
MKIVVLCISAILLVGVFADPEAAAEPQQYPKPAYPAAYGQKYNNYCNPRKAPTCAKTGTETFCLKDTEYPEKEVKYAIDY
DPLVLKKYADVADQSADNLVDGLTSLAEAHFDYSNYKGKFFEKGHWSGDEGYICPSDVVYARPLRAVNVDGEWRVIVQEN
AWPGYTQTQRVETCLFPGASCRTLAPCYGSKCLQKYVYQRMLSFDPCDPQKGIFVDIYKLPSACSCHIPGKLH
>EFX85974.1 hypothetical protein DAPPUDRAFT_313586 [Daphnia pulex]
MKIVVLCISAILLVGVFADPEAAAEPQQYPKPAYPAAYGQKYNNYCNPRKAPTCAKTGTETFCLKDTEYPEKEVKYAIDY
DPLVLKKYADVADQSADNLVDGLTSLAEAHFDYSNYKGKFFEKGHWSGDEGYICPSDVVYARPLRAVNVDGEWRVIVQEN
AWPGYTQTQRVETCLFPGASCRTLAPCYGSKCLQKYVYQRMLSFDPCDPQKGIFVDIYKLPSACSCHIPGKLH
>EFX85806.1 hypothetical protein DAPPUDRAFT_313646 [Daphnia pulex]
MARYKNLCIFLNKHQLKADNHPNNFENCGSEKFRDVEHKDCAYPKPAYPSPVPTYYPKPSYPQPAYPAPYNQKYESEYCD
SRKAPKCSKNGTLTFCLQDSEYPEKEVKYAIDYDPIILKKYADVAEQSADNLVDGLTSLAEKNFDYSEYHGNTFEKGNWV
GGEGYICPSDVLYARPVRAINAEGEWRVIVQEMAWPGYTQTQRTETCLFPGSSCRTLAPCYQSKCLQKYVYQRMLSFDPC
NPQKGIFIDIYKLPSACSCHISA
>EFX60689.1 hypothetical protein DAPPUDRAFT_341964 [Daphnia pulex]
MARYKNLCIFLNKHQLKADNHPNNFENCGSEKFRDVEHKDCAYPKPAYPSPVPTYYPKPSYPQPAYPAPYNQKYESEYCD
SRKAPKCSKNGTLTFCLQDSEYPEKEVKYAIDYDPIILKKYADVAEQSADNLVDGLTSLAEKNFDYSEYHGNTFEKGNWV
GGEGYICPSDVLYARPVRAINAEGEWRVIVQEMAWPGYTQTQRTETCLFPGSSCRTLAPCYQSKCLQKYVYQRMLSFDPC
DPQKGIFIDIYKLPSACSCHISA
>EFX85931.1 hypothetical protein DAPPUDRAFT_313673 [Daphnia pulex]
MLNIKTVPTYPQPAYPTPYNQKYESEYCDSRKAPKCSKNGTLTFCLQDSEYPEKEVKYAIDYDPIILKKYADVAEQSADN
LVDGLTSLAEKQFDYSEYHGNTFEKGNWVGGEGYICPSDVLYARPVRAINAEGEWRVVVQEMAWPGYTQTQRTETCLFPG
SSCRTLAPCYQSKCLQKYVYQRMLSFDPCDPQKGIFIDIYKLPSACSCHISA
>EFX70522.1 hypothetical protein DAPPUDRAFT_309408 [Daphnia pulex]
MVHSSSNLCWLAFPLLYVIIQFADGNPGYPHPKPHYSPQGSQPYLPAPTGKRPSCAGPTDTFCTKVDYYPTEVIEYLVKS
YSFDFKTLLQDESTDSMMTSMIISNATVSQPSQHHAVVARPPYYNGPYANGKIEHDHWRSRYAPMPSRRQQSLQSNSRVT
RQIENEEKLCPTTSSFITPRTAVNTRGNWMYVVNLDGEDQQNTQLVRTERCATTECSGLCQVPAGFSATCSQQFVQKRLV
ALNGNGENLYTDTFWFPHCCICQIRSSV
>EFX76443.1 hypothetical protein DAPPUDRAFT_249009 [Daphnia pulex]
MKTSLLCLAAVLVGAVAVPEPDADPQTYSKPAYPAVPSDNCNPRKAPKCSENITETFCLTDAEYPEKEIRSAIKYDPLVL
QRYYDIAKQSADNLVDGLTSLSEKHYDYSNYKGKTFEMSNWVGEEGYICPSNVHYARPLRALNVDGEWRAIIQDIAWPGY
TQTQRVETCLFSGSSCRTLAPCYGSKCLQKYVYQRMLSFDPCDAKKGIFIDIYKLPSACSCHIPGKLH
>EFX88879.1 hypothetical protein DAPPUDRAFT_311125 [Daphnia pulex]
MDDAMIFGEGGSSSSSSTDKVLVNGANSGGASIDFGVEDRMKNRSPQLHHGRPACNKSSSATTTGDSLDASASPQSEAAD
VSPSSVDFFIDQPDWSPLVNESQCQSYGPSQFCENVTNYPAEAISKILMSENGSILKTFLADNTAQPIPSASESDESMVL
AQRKPGGAPAVTAHAINTRTKPLESGNVQHLCESMTEFKFPKSAKNNQNEMLTIVNQDNISQPITVETCRNENQPCKYAD
NFPAGYKSFCMQKYVTHHLAALKNGKIVREAFTFPSCCVCVLKLWDARTNSAAEARGIAMPSSLRRMASEVDVQQSP
>EFX86030.1 hypothetical protein DAPPUDRAFT_222316 [Daphnia pulex]
MKTILYAIEYDPLVLKKYADVADQSADNSVEGLTSLAEDHFDYSDYNGKFNEKGHWSGEEGYICPSDVIYARPARAMNVD
GEWRVIVQDIAWPGYTQTQRFETCLFPGAACRTLAPCFGSKCLQKYVYQRMLSFDPCDPQKGIFIDIYKLPSACSCHIPA
GLH
>EFX86065.1 hypothetical protein DAPPUDRAFT_313415 [Daphnia pulex]
MDLRMMLLCLMLVFAVIAEPEPKAEASADPQYRPRYEPEYNPSYHKPAYKPDYYKPDYPESYPKPGYPQPYAKPAYKPSY
GPSYKKDNYYCDPRTPPKCANASAPYCLSDYEYPLEEIQYAIEYDPLILKKYAEVAIQSADNLVGGVTSLEENKFDYSNY
NGEPFDESNWIGGEGYICPSDVIYARPVRAMNVEGEWRVIVQNVAYYTQTQRVETCLFAGASCRTLAPCHHSSCVQKYVY
HRMLSFDPCDTYKGLFIDIYKLPSACSCRIPDKSL
>EFX85727.1 hypothetical protein DAPPUDRAFT_98286 [Daphnia pulex]
MKIALLCLASVMMGVFAEPEPEAEAAFDPTNYPKSSYPADYAKKYTGENDYCHPRKAPTCSKNGTLTFCVKDPEYPGKEV
KYAIDYDPLVLKKYAEITDQSADNLVDGLTSLSEKHFDYSEYQGKTFEKGNWVGGEGYICPSDVVYARPLRAVNVDGEWR
VIVQDIAWPGYTQTHRVEKCLFPGAACRTLAPCFGSKCLQKYVYQRMLSFDPCDPQKGIFIDIYKLPSACSCHIPRKL
>EFX85988.1 hypothetical protein DAPPUDRAFT_308991 [Daphnia pulex]
MKIVLICLASVLMGVLAEPEAEAAFDPTNYPKTSYPAAYSQNYKAGNDYCHPRKAPTCSKNGTLTFCVKDPEYPEKEVKY
AIDYDPLVLKKYADVADQSADNLVDGLTSLSEKHFDYSEYHGKTFEKGNWVGGEGYICPSDVVYARPLRAVNVDGEWRVI
VQDIAWPGYTQTHRIEKCLFPGAACRTLAPCFGSKCLQKYVYQRMLSFDPCDPQKGIFIDIYKLPSACSCHIPQHDL
>EFX75707.1 hypothetical protein DAPPUDRAFT_107626 [Daphnia pulex]
MKIALLCLASVMMGVFAEPEPEAEAAFDPTNYPKSSYPADYVKKYTGENDYCHPRKAPTCSKNGTLTFCVKDPEYPGKEV
KYAIDYDPLVLKKYAEITDQSADNLVDGLTSLSEKHFDYSEYHGKTFDKGNWVGGEGYICPSDVVYARPLRAVNVDGEWR
VIVQDIAWPGYTQTHRVEKCLFPGVACRTLAPCFGSKCLQKYVYQRMLSFDPCDPQKGIFIDIYKLPSACSCHIPRKL
>EFX76509.1 hypothetical protein DAPPUDRAFT_226032 [Daphnia pulex]
MKTSLLCLAAVLVGAVAVPEPDADPQTYSKPAYPAVPSDNCNPRKAPKCSENITETFCLTDAEYPEKEIRSAIKYDPLVL
QRYYDIAKQSADNLVDGLTSLSEKHYDYSNYKGKTFEMSNWVGEEGFICPSNVHYARPLRALNVDGEWRAIIQDIAWPGY
TQTQRVETCLFSGSSCRTLAPCYGSKCLQKYVYQRMLSFDPCDAKKGIFIDIYKLPSACSCHIPGYLELNLFYLFSCLTG
PPKYDRFQNCEVLVPRPAARQSLTVFAPEVIKHRGYPAEVHHVTTDDGYILELHRIPPKSSSTNRKVVLLMHGVVESSGT
WVVNPSSRSLGNYTKSLKLNPRDLISLELFKKPVPDQIAILLAAQSYDVWLGNFRGNRYSKSHISLSPKQAQFWKFSWDE
IGNYDIPSFINYILKETGQSKLSYIGHSLGCGVFFIAMVKHPELNAKIDIMIALAPLSSFAHFTTPLFRILTPLSKLIQG
ILRMTRTWGLLDSAGIPDLLYNIVCDQTYSQARFCRKLLNAIAGPNPDNIELELIPLVGSNYLQGTSVPVMAQFAQNYFA
GERFQAYDYGWRGNLMRYRSFKPMEYVLAKVTAPVYVFSGGNDRIVTPLDVDWLLKQLGNLKGSTRLNDYNHADFLWVKH
KKRT
>EFX75705.1 hypothetical protein DAPPUDRAFT_27551, partial [Daphnia pulex]
GFICPSEVAYSRPLRAKNTAGEWRVIVQDIAWPTYTQTQRTETCLFPEAACRTLAPCHLSKCLQKHTVQRMLSFDPCDAY
KGIFIDTYKLPSACSCHI
>EFX86039.1 hypothetical protein DAPPUDRAFT_98282 [Daphnia pulex]
MANDQYAIDYDPLVLKKYADVADQSANDLVDGVSKEQEEKFDYSFYNGKQFDQGNWVGGEGFICPSEVAYSRPLRAKNTA
GEWRVIVQDIAWPTYTQTQRTETCLFPEAACRTLAPCHLSKCLQKHTVHRMLSFDPCDAYKGIFIDTYKLPSACSCHIPA
VKA
>EFX86041.1 hypothetical protein DAPPUDRAFT_237158 [Daphnia pulex]
MSLAVTILMFCAVGAWAGDLVAQEQYRPAYKPAYPEPQYPSYSKPSACKPIVHHPSYPAYPKYCDPKAAPKCAENATVGW
CLTDEEYPTYEVKYAIDYDPLVLKKYADVADQSANDLFDQGNWVGGEGFICPSEVAYSRPLRAKNTAGEWRVIVQDIAWP
TYTQTQRTETCLFPEAACRTLAPCHLSKCLQKHTVHRMLSFDPCDAYKGIFIDTYKLPSACSCHIPAVKA
>EFX86033.1 hypothetical protein DAPPUDRAFT_309050 [Daphnia pulex]
MSLAVAILLFCAVGAWAEDLAAEEQYRPAYKPEYPSYQPAYPSYPSYSKPAYPSYPSYPSYPAYPKYCDPKAAPKCAENA
TVGWCLTDEEYPTYEVKYAIDYDPLVLKKYADVADQSANDLVDGVSKEQEEKFDYSFYNGKQFDQGNWVGGEGFICPSEV
AYSRPLRAKNTAGEWRVIVQDIAWPTYTQTQRTETCLFPEAACRTLAPCHLSKCLQKHTVHRMLSFDPCDAYKGIFIDTY
KLPSACSCHIPAVKA
>EFX75770.1 hypothetical protein DAPPUDRAFT_107622 [Daphnia pulex]
MQMLVSLGVVAVMGNNYKPPAYHQPKYEPKYEPEIPACSKNTTKNWCLEDSEYPAYEVVYELDKHYEAVVALYKNVVAET
ANSVDTLTKLVDETYLCPSATSYVQPLRAVNTKGKWRVIINKVESYGIKYDQHARIEECEADAAGKACPLVPTCYESKCL
QKSIYHRFLVFDPTDYYFPFAIETFKLPASCACFVGAFSL
>EFX85726.1 hypothetical protein DAPPUDRAFT_313463 [Daphnia pulex]
MSLSYHFLIFVSLGVVAVVMGNNYKPPAAYHQPKYEPKYEPEIPACSKNTTKNWCLEDSEYPAYEVVYELDKHYEAVVAL
YKNVVAETANSVDTLTKLVDETYLCPSATSYVQPLRAVNTKGKWRVIINKVESYGIKYDQHARIEECEADTAGKACPLVP
TCYESKCLQKSIYHRFLVFDPTDYYFPFAIETFKLPASCACFVGAFSL
>EFX86032.1 hypothetical protein DAPPUDRAFT_237175 [Daphnia pulex]
MENRTEGFPTIPRSADESWTEKGKRIFVSLGVVAVVMGNNYKPPAAYHQPKYEPKYEPEIPACSKNTTKNWCLEDSEYPA
YEVVYELDKHYEAVVALYKNVVAETANSVDTLTKLVDETYLCPSATSYVQPLRAVNTKGKWRVIINKVESYGIKYDQHAR
IEECEADAAGKACPLVPTCYESKCLQKSIYHRFLVYDPTDYYFPFAIETFKLPASCACFVGAFSL
>EFX85723.1 hypothetical protein DAPPUDRAFT_313457 [Daphnia pulex]
MSLSYHFLIFVSLGVVAVVMGNNYKPPAAYHQPKYEPKYEPEIPACSKNTTKNWCLEDSEYPAYEVVYELDKHYEAVVAL
YKNVVAETANSVDTLTKLVDETYLCPSATSYVQPLRAVNTKGKWRVIINKVESYGIKYDQHARIEECEADAAGKACPLVP
TCYESKCLQKSIYHRFLVFDPTDYYFPFAIETFKLPASCACFVGAFSL
>EFX85728.1 hypothetical protein DAPPUDRAFT_237176 [Daphnia pulex]
MKIQGVVFLFLVHLDETAIWSTPLNATGNVLDWQPSAAAITVVQQVHTSVSKLQNNQGNEPIESVFDDLTEILPAVPKVS
SHYYKILDIQQDRSQTFCNPAAPPECVDKTFGFCIYDIEYPEDDIKLAIELSELAQKFTYKLINDEIRLELEFENRDSKC
PYRSLVIKPIRARNIDGQWRVIVQNVDDILQRERIVLCNGLDEYCENLGHFGPVHCYSSRCSQQYLVRKLLAYDPCNSNR
GAFVDSFKLQSACSCRFSRIPC
>EFX86031.1 hypothetical protein DAPPUDRAFT_237177 [Daphnia pulex]
MASKIFVSLGVVAVVMGNNYKPPAAYHQPKYEPKYEPEIPACSKNTTKNWCLEDSEYPAYEVVYELDKHYEAVVALYKNV
VAETANSVDTLTKLVDETYLCPSATSYVQPLRAVNTKGKWRVIINKVESYGIKYDQHARIEECEADAAGKACPLVPTCYE
SKCLQKGIYHRFLVYDPTDYYFPFAIETFKLPASCACFVGAFSL
>EFX85703.1 CG32242-PA-like protein [Daphnia pulex]
MSFKLLIFASLMAVAMANRSPSKLGYPVPKYEDVPLCAKNSTKPWCLDDEVYPIYDIQKALNNYYQEVLALYKDLKAITP
NSVDGLKDLSEETYLCPSSTAYVQPMRAVNVDGKWRVIVNKVESYNYLFTQTARIEECDIAIGSSCPLVPTCYDSKCVQK
NIFHRFLVFDPYDYYFPFAIENFQLPASCGCVVGAYFP
>EFX86027.1 hypothetical protein DAPPUDRAFT_308971 [Daphnia pulex]
MSFKLLILTALVAVTVANKYVPAYKPGYPAAKYDDVPLCAKNNPKPWCLDDEVYPLYDVQKALDQHYQEVLALYKDLKAI
TPNSVDGLKDLSEETYLCPSSTAYVQPMRAVNVDGKWRVIVNKVESYNYQFTQTTRIEECDIEVGSSCPLVPTCYDSKCV
QKNVFHRFLVFDPYDFYFPFAIENFQLPASCGCVVGAFFP
>EFX85733.1 hypothetical protein DAPPUDRAFT_308970 [Daphnia pulex]
MMSIQLMIFTSLVIVVLSSPEPEELKALTPVYGPQPKYEKIEIPHCAKNTTKAWCLEDSEYPQYEIQQALERHYQAGLLD
LYKDVLAKTASSVDGLDKLSDEVYLCPSTTGYVQPLRAINVNGKWRTIVNRVESYGIKYTQTARVEECNVVVGTTCSLVP
SCYQSKCVQKTVFHRFLVYDANDYTFPFSLEKFRLPGSCGCVVGAFHSL
>EFX75769.1 hypothetical protein DAPPUDRAFT_306629 [Daphnia pulex]
MSIKLTIFASLMVIGVFSDPEPSNYKAPPPYGAQPKYPEIPNCAKNTTKSWCLEDSEYPQHEVQQALDQHYQAVVAFYKD
KLANTDNSVDGLDKLNDEVYLCPSSTDYVRPFRAINVDGKWRTIVNGVESYGIKYTQTARIEECDVVVGTTCPLVPSCYE
SKCVQKNIFHRFLVYNPQDYTFPFAIEKFKLPGSCGCVVGAFHL
>EFX85830.1 hypothetical protein DAPPUDRAFT_98473 [Daphnia pulex]
MSVKFVIFATLTVGVLCSPDPNYRPPAYGAQPKYEYVEIPHCAKNTTKSWCLEDSEYPQHEVQQALDQHYQAVVAFYKDK
LANTENSVDGLDKLNDESYLCPSSTDYIRPLRAINVDGKWRTIVNGVESYGIKYTQTARIEECDVVVGATCPLVPSCYES
KCVQKNIFHRFLVYNPYDYAFPFAIEKFKLPGSCGCVVGAFHL
>EFX85776.1 hypothetical protein DAPPUDRAFT_237263 [Daphnia pulex]
MVIGVFSDPEPSSYKVPPSYGVQPKNEYVEIPHCAKNTTKSWCLEDSEYPQHEVQQALDQHYQAVVAFYKDKLANTENSV
DELDKLNDEVYLCPSSTDYVRPFRAINVDGKWRTIVNGVESYGIKYTQTARIEECDVVVGTTCPLVPSCYESKCIQKNIF
HRFLVYNPKDYTFPFAIEKFKLPGSCGCVVGAFHL
>EFX85995.1 hypothetical protein DAPPUDRAFT_313550 [Daphnia pulex]
MVIGVFSDPEPSHYKAPPPYGAQPKYVEIPHCAKNTTKSWCLEDSEYPQHEVQQALDQHYQAVVAFYKDKLASTENSVDE
LDKLNDEVYLCPSSTDYVRPFRAINVDGKWRTIVNSVESYGIKYTQTARIEECDVVVGTTCPLVPSCYESKCIQKNIFHR
FLVYNPQDYTFPFAIEKFKLPGSCGCVVGAFHL
>EFX85939.1 hypothetical protein DAPPUDRAFT_313645 [Daphnia pulex]
MSVKFMIFATLTVGVLCSPDPNYRPPAYGAQPKYEYVEIPHCAKNTTKSWCLEDSEYPQHEVQQALDQHYQAVVAFYKDK
LANTENSVDGLDKLNDESYLCPSSTDYIRPLRAINIDGKWRTIVNGVESYGIKYTQTARIEECDVVVGATCPLVPSCYES
KCVQKNIFHRFLVYNPYDYAFPFAIEKFKLPGSCGCVVGAFHL
>EFX85789.1 hypothetical protein DAPPUDRAFT_98402 [Daphnia pulex]
MVIGVFSDPEPSHYKAPPPYGAQPKYIEIPHCAKNTTKSWCLEDSEYPQHEVQQALDQHYQAVVAFYKDKLANTENSVDE
LDKLNDEVYLCPSSTDYVRPFRAINVDGKWRTIVNGVESYGIKYTQTARIEECDVVVGTTCPLVPSCYESKCIQKNIFHR
FLVYNPKDYTFPFAIEKFKLPGSCGCVVGAFHL
>EFX63275.1 hypothetical protein DAPPUDRAFT_335680 [Daphnia pulex]
MSIKLTIIASLMVIGVFSDPEPSHYKAPPPYGAQPKYIEIPHCAKNTTKSWCLEDSEYPQHEVQQALDQHYQAVVAFYKD
KLANTENSVDELDKLNDEVYLCPSSTDYVRPFRAINVDGKWRTIVNGVESYGIKYTQTARIEECDVVVGTTCPLVPSCYE
SKCIQKNIFHRFLVYNPKDYTFPFAIEKFKLPGSCGCVVGAFHL
>EFX85782.1 hypothetical protein DAPPUDRAFT_308993 [Daphnia pulex]
MSIKLTIIASLMVIGVFSDPEPSHYKAPPPYGAQPKYIEIPHCAKNTTKSWCLEDSEYPQHEVQQALDQHYQAVVAFYKD
KLANTENSVDELDKLNDEVYLCPSSTDYVRPFRAINVDGKWRTIVNGVESYGIKYTQTARIEECDVVVGTTCPLVPSCYE
SKCIQKNIFHRFLVYNPKDYTFPFAIEKFKLPGSCGCVVGAFHL
>EFX85772.1 hypothetical protein DAPPUDRAFT_309071 [Daphnia pulex]
MVIGVFSDPEPSHYKAPPPYGAQPKYVEIPHCAKNTTKSWCLEDSEYPQHEVQQALDQHYQAVVAFYKDKLANTENSVDE
LDKLNDEVYLCPSSTDYVRPFRAINVDGKWRTIVNGVESYGIKYTQTARIEECDVVVGTTCPLVPSCYESKCIQKNIFHR
FLVYNPQDYTFPFAIEKFKLPGSCGCVVGAFHL
>EFX84314.1 hypothetical protein DAPPUDRAFT_47496 [Daphnia pulex]
MLPNRKPEHLGPMASKNNSDWPILPRFTVSALSNGTLVQIPILWTAMSMAMGLEIRGDIIRGLPCIKRLNQLFCPTAGNR
YPGDPIEKFIDENKALIRRMYGEFQTPAPTTTNGNSGGGNRRSVRHSTTSADNHFRDSELFIEDLDVEGSSIFGGGFQAD
GQNRTRRQANNRNANAKEKDNKSDACESTVEVVTPYWAANSSGKIRAIVNTQHFEQAVHQEVCSKPRTGRCNGDCSCEQK
YKWHRLLAYDPDNDCKGIFMDWFLFPSCCVCRCSPL
>EFX76432.1 hypothetical protein DAPPUDRAFT_248977 [Daphnia pulex]
MSINSLIFTSLLIGVFSSPDPSYNKPSNGAPPKYKQAEIPHCAKNTTKSWCLEDSEYPHQEVRDALDQHYQSVLAFYKDK
LANTDNSVDGLDKLSDEFYLCPSSTEYVRPLRAINVEGKWRTIVNGVESYGIKYTQTARVEECDVVIGAVCPLVPSCYDS
KCIQKNIFHRFLVFNPSDYAFPFTIEKFKLPGSCGCAVGAFKP
>EFX76500.1 hypothetical protein DAPPUDRAFT_249008 [Daphnia pulex]
MSINSLIFTSLLIGVFSSPDPSYNKPSYGAPPKYKQAEIPHCAKNTTKSWCLEDSEYPHQEVRDALDQHYQSVLAFYKDK
LANTDNSVDGLDKLSDEFYLCPSSTEYVRPLRAINVEGKWRTIVNGVESYGIKYTQTARVEECDVVIGAVCPLVPSCYDS
KCIQKNIFHRFLVFNPSDYAFPFTIEKFKLPGSCGCAVGAFKP
>EFX86036.1 hypothetical protein DAPPUDRAFT_237169 [Daphnia pulex]
MNLILVVFLCFSTASAIIVSSTQPVPFCNPKAPPPCIDKKFGFCINDYDYPMDDIQTTIEESESVKKFINKTITNRRRAI
KKKETGGCQTTNLLIKPLRLRNIDRDWLVIVQDTNDIFQREEIAICSHPNVPCRTHNISRSAYCHQKFSTRKLLAFDPCN
PDRGVYVESFKLQSACDCRL
>EFX88882.1 hypothetical protein DAPPUDRAFT_311122 [Daphnia pulex]
MHRCHDQVNLMYAEVPEDYEALGDSHQPAGVGPGQEGNNTGKNPLPWSWSSYRKESACDSELRFIQPHVAQDRLGRWRII
VQTAEFPQRVAIDVCRRVDDVCKVFTDCGRKSRCVQRYSYQPLISLDQDKRQVGQCPTMAIFRFPTSCVCHVEVDKSSQI
LAKSNRRSSVKAIRRP
>EFX72929.1 hypothetical protein DAPPUDRAFT_325709 [Daphnia pulex]
MRRSLWFVILVIVPNSFQNFTAPNNLSEETSATDIEGDEMQTRILNRKPNRYPSKIYKEYQSLYRPPCFDVACPVDDSYP
IDFVSSVVANNLALMEQLHSMLYRYPAEKLILLENATDSYRVKGNFACESDVVWLKLGWAHDVTGRNLLVVNTPRYPQIH
RLETCRYAGKHCEFLPPCYRSRCQQRYTHKHMIVIDPAQLSGGPFVDLLPLPSSCSCFVENFVYF
>EFX85730.1 hypothetical protein DAPPUDRAFT_98293 [Daphnia pulex]
MAVILVIMFACLVHWSEPLNQLTTESVWRPSTLHRFTRPPVLTRPAPLIYGSQSRSAIFYSPLQQHNKQQQRPLQQQRPL
QQQSHLQTKAVVLPQVTTTPATKFTNSWNVVSSRPRIASNSPEIISSPVRITSNPVISSSTSSNIISNSPLIVSNSNILL
NLWNVLLNSTILPVGYSNVLSNYSILSADLPIVPSQNTSSSSIVLLKSSDVLLDTSESIISNSSTVISNSSYVITNSSNV
ISDSSSVIVSNSSNVITNSSALELPSLQFCNPMASPPCVDAKFGFCINDDEYPLEDVEVATEFSKLADQFSYKLTLEEDE
KPSQVNNTNDDDLIKDNTCLSITVTIKPLRARNIEGDWRVIVQDVKDIIQRQQRNGLTKRSEGKLIDRESYNDGIPVFHG
VFSVITLCLTIVVADVLLPLPVPLAFRPQNTQDRLVTVCNSSNPPPCDDKRFGFCISDDSYPMDHITATIENYSELVNQF
SYKSIPKEEIIHRPIKIEKKGPCLSTNVFIKPIRMPSINGNWRVIVQDAKDIIQRERIVLCTRAGDVCQMPPEKLFAPLP
RSNRSWHSIPRQGCHARSAWPKNAQKIE
>EFX83333.1 hypothetical protein DAPPUDRAFT_100622 [Daphnia pulex]
MLVTAAVARSSSSHKEGKRHHHPQQPKSHKATAAVDLARQLDRSWNNITTKSGKKRMCVHLEKEEKPLPLPVERISCGGD
VWPCPRLRCESRFPMMDGEEGMTTSQLPERSIGGSKRKKTGSGGGKSKQQQEWGKKHKRKLASLLSLAEQDRKLSLMHLP
RLPAATTTSARFAAEKSHSTGLECCPTVVEMVQPSGGTNMEGHVVELYRHGDLDQRIYEHSCRPDVLNQPCRFVEKLLRP
LSRCVQQFSFTYAVVSDHPAGEEWRLDYIRIRNGCSCEIQPP
>EFX81491.1 hypothetical protein DAPPUDRAFT_317626 [Daphnia pulex]
MTSAFRRISELIRNKTLDFFSSTLPILKADKNLPKLAKYEDFDVIDRSDQQIWKAKKSKRSTEEDGSVTPEIVEEEKHLR
RQGRGLCDKNYGILCTILNLINGRFMSAINPQERIENPDLLQPNNYNTIKNTNQIGEDPLTPCPSAAEYVTPVYAKNYQG
VWRYVVQIPYEGYFTQTVEVTKCLKKKCHFMDGSCLASPRWVSLLVAELFYPHARFPATKPGAASHRSMGKSVLGKLKNL
IPPRVVQELPPYIPRSFPLAQTETIEENTEHEEELKVEGDDQSPRDKRQASSDPQSKTTYCDGVDEIGCYQVRLYYDWLL
VPGSCKCWKQDFFTKYGRK
>EFX90297.1 hypothetical protein DAPPUDRAFT_300112 [Daphnia pulex]
MARWRLFSIALVVFATFFIIATVNAQRHHHDDSITQLLKDPERLEIVHAMLKKYKAKIMKSPLGDPANSMGPPVWVGNFP
PSLPNDQEFFLEQNTNDTFINEPTKRNGHHNHRLVRSRNEPLSEEICKTNRYWKQINDTRDIYGQEVRIVHSSEYRQFAF
VYECIREGEHCTGISEHLQSTCEMRPGWANMLHVKLTTVDTSLAPQWGYVAVPHHCACRIYPRVNPFIP
>EFX80349.1 hypothetical protein DAPPUDRAFT_103299 [Daphnia pulex]
MSSDVQINDEDQQHVLKCRKPSSSNGFFTFIKHGGKIEDEHNPSLGERGRSVCNVAGCSFTVEGKEARILINHLKEHKIE
YERFMSKCKERVVKIRSVSHNVNTVKTTTKDQPTVEEKIVASPVFQINGAVSLPPPNQTEAYELTVDNCDNKLPVLQENV
ERGSPQRQCLSELPLNSPLTMPVFLPLGTTLIVSDPSTLKIVRANSSQNLPPKAKKPSSPVTVIVENEPLGNTSASFATP
SLLKCSQPTANPNSPVDNGALAMKGMAADNVNHTRSPPGSFNLAQPYSCSPRTVPIEHIGLQAIPTPGIGPSPSTETTHI
YKTNPVTAYIPIVREVKIVSLSHQTTSFSSTVHPSEVIEQTKAVVKNSSSAHPSGQKFISQSSTVLSTETLDASITGSEP
LGAVPEHLKVTASKKQPSVPEQPQQPSIRSLEQHPNLLSVNQLDTTKMSPLQVENTENSSLLIEKSVRINDSQAGLLSMD
VPLTAVSEMTELLEPNSHEECASTSPLNSFKKSLPMATGIIVASFAKIDDGSEEIRAQTALSLMPPPLESSVPVKEPLAA
ASTSHSEDSPNSNKSAVNRPTIPHAEPSPITELDVLHDGSVSGTTNVCDKSLGETVEPSYERTHPVFQFFKFNSVHGKSE
CIVDGCGVLRNGKNPATLINHLRVKHPKKAYAEFMAKWTTNWARPKRTTTMVNVTNIAQPSKILQSTRAKKSKKKNSPTL
NEKGIELVPSSVIVPDLVSTGSVAPQGSSDGGPISNENPSVGSNMHQAILTDGDKPATHSYRKDSFNEKLHPVYRYFTFR
EATEGPAEVTQDSCVKSQCNFQGCKFTIKGNKLANLMLHLSLQHRDTKEFAEFVSLNDKYEAQRLKSMDNPSDGTQPRKR
PLAKIAGNTYQDYLACRKKQRKDLGVGTAMSPSSLVKGQQNIRNHPTTSIMDGQLRQQISSNVANEAAAQLPVHTPEQEL
DFIGPDIPFEYSSLRTTVLEILLCWNVISHVVFGLDDSLASCSGGSSLLGLDKWNSTDMRCCDPSGVCHGYDTQSVAIKL
TNSLQNMLSATLSIPRSTPHKRNYSPPKEESRIGARHEAVHVHSSEGKRVAVVQIGPFKQPVVYERCHERKCRILRGNCV
QVYAPQPLYILQAGEGGELAAKLDFILVESGCQCQTRPLGDGAPLSGSMRVDASVAEALRIITGSEFDADYFAMLASIDA
ASAIAGPNQATTRPAVSVATTTSAANTDAPIIDPHELGNPTTVIASPTASTPLASSRQTEMITSSSSPESSHDLSSGNEI
TSPSPFEWTTTTTVLPLPELPDHGQPILILPGQFNPLLQFLKNVQNNQF
>XP_014760724.1 uncharacterized protein Dana_GF22956, isoform J [Drosophila ananassae]
MYIPLFTSKPSDMMPQMWCRLLRILVLLFAFFAMGTTPQTQADQVPTTHRQPSDRHGPRPIYPAHSLLGVNDTAALQQCG
DAKPESRSFCTQVDNYPDLSGLKMTLSSKFSKFFSDVIPTDLSARVGTEPDDTIYLCRVTPRTIYPKKGLTTNNSWELIV
NTDEFKQAIQIEECEIPNGPCEFTDSFPNGYKSYCKQHYVTRNLVSIKDEGPLDPSPESFRIPSCCKCVLKKVN
>XP_014760727.1 uncharacterized protein Dana_GF22956, isoform M [Drosophila ananassae]
MYIPLFTSKPSDMMPQMWCRLLRILVLLFAFFAMGTTPQTQADQVPTTHRQPSDTFVFPGSAGHGPRPIYPAHSLLGVND
TAALQQCGDAKPESRSFCTQVDNYPDLSGLKMTLSSKFSKFFSDVIPTDLSARVGTEPDDTIYLCRVTPRTIYPKKGLTT
NNSWELIVNTDEFKQAIQIEECEIPNGPCEFTDSFPNGYKSYCKQHYVTRNLVSIKDEGPLDPSPESFRIPSCCKCVLKK
VN
>XP_014760719.1 uncharacterized protein Dana_GF22956, isoform E [Drosophila ananassae]
MYIPLFTSKPSDMMPQMWCRLLRILVLLFAFFAMTTTTDNAPLMPINTMLGDQSQNPIPNPNQNQNQAPKPRSSNIYHQY
HSLSQQQDQYFKVQRSPDGKLNLVFNDTFVSLQGTTPQTQADQVPTTHRQPSDTFVFPGSAGHGPRPIYPAHSLLGVNDT
AALQQCGDAKPESRSFCTQVDNYPDLSGLKMTLSSKFSKFFSDVIPTDLSARVGTEPDDTIYLCRVTPRTIYPKKGLTTN
NSWELIVNTDEFKQAIQIEECEIPNGPCEFTDSFPNGYKSYCKQHYVTRNLVSIKDEGPLDPSPESFRIPSCCKCVLKKV
N
>XP_014760718.1 uncharacterized protein Dana_GF22956, isoform D [Drosophila ananassae]
MYIPLFTSKPSDMMPQMWCRLLRILVLLFAFFAMIVFINSEIAKRRKAEAALAALIGQEGAELPGASESEEEPNPGSEET
TTTDNAPLMPINTMLGDQSQNPIPNPNQNQNQAPKPRSSNIYHQYHSLSQQQDQYFKVQRSPDGKLNLVFNDTFVSLQGT
TPQTQADQVPTTHRQPSDTFVFPGSAGHGPRPIYPAHSLLGVNDTAALQQCGDAKPESRSFCTQVDNYPDLSGLKMTLSS
KFSKFFSDVIPTDLSARVGTEPDDTIYLCRVTPRTIYPKKGLTTNNSWELIVNTDEFKQAIQIEECEIPNGPCEFTDSFP
NGYKSYCKQHYVTRNLVSIKDEGPLDPSPESFRIPSCCKCVLKKVN
>XP_014760725.1 uncharacterized protein Dana_GF22956, isoform K [Drosophila ananassae]
MYIPLFTSKPSDMMPQMWCRLLRILVLLFAFFAMIVFINSEIAKRRKAEAALAALIGQEGAELPGASESEEEPNPGSEEF
ASIEAKKDIDKLLRTIFVVNDDQGVQIFNGTTPQTQADQVPTTHRQPSDRHGPRPIYPAHSLLGVNDTAALQQCGDAKPE
SRSFCTQVDNYPDLSGLKMTLSSKFSKFFSDVIPTDLSARVGTEPDDTIYLCRVTPRTIYPKKGLTTNNSWELIVNTDEF
KQAIQIEECEIPNGPCEFTDSFPNGYKSYCKQHYVTRNLVSIKDEGPLDPSPESFRIPSCCKCVLKKVN
>XP_014760726.1 uncharacterized protein Dana_GF22956, isoform L [Drosophila ananassae]
MMPQMWCRLLRILVLLFAFFAMFASIEAKKDIDKLLRTIFVVNDDQGVQIFNTTTTDNAPLMPINTMLGDQSQNPIPNPN
QNQNQAPKPRSSNIYHQYHSLSQQQDQYFKVQRSPDGKLNLVFNDTFVSLQGTTPQTQADQVPTTHRQPSDTFVFPGSAG
HGPRPIYPAHSLLGVNDTAALQQCGDAKPESRSFCTQVDNYPDLSGLKMTLSSKFSKFFSDVIPTDLSARVGTEPDDTIY
LCRVTPRTIYPKKGLTTNNSWELIVNTDEFKQAIQIEECEIPNGPCEFTDSFPNGYKSYCKQHYVTRNLVSIKDEGPLDP
SPESFRIPSCCKCVLKKVN
>XP_014760721.1 uncharacterized protein Dana_GF22956, isoform G [Drosophila ananassae]
MYIPLFTSKPSDMMPQMWCRLLRILVLLFAFFAMIVFINSEIAKRRKAEAALAALIGQEGAELPGASESEEEPNPGSEEF
ASIEAKKDIDKLLRTIFVVNDDQGVQIFNGTTPQTQADQVPTTHRQPSDTFVFPGSAGHGPRPIYPAHSLLGVNDTAALQ
QCGDAKPESRSFCTQVDNYPDLSGLKMTLSSKFSKFFSDVIPTDLSARVGTEPDDTIYLCRVTPRTIYPKKGLTTNNSWE
LIVNTDEFKQAIQIEECEIPNGPCEFTDSFPNGYKSYCKQHYVTRNLVSIKDEGPLDPSPESFRIPSCCKCVLKKVN
>XP_014760722.1 uncharacterized protein Dana_GF22956, isoform H [Drosophila ananassae]
MYIPLFTSKPSDMMPQMWCRLLRILVLLFAFFAMFASIEAKKDIDKLLRTIFVVNDDQGVQIFNTTTTDNAPLMPINTML
GDQSQNPIPNPNQNQNQAPKPRSSNIYHQYHSLSQQQDQYFKVQRSPDGKLNLVFNDTFVSLQGTTPQTQADQVPTTHRQ
PSDTFVFPGSAGHGPRPIYPAHSLLGVNDTAALQQCGDAKPESRSFCTQVDNYPDLSGLKMTLSSKFSKFFSDVIPTDLS
ARVGTEPDDTIYLCRVTPRTIYPKKGLTTNNSWELIVNTDEFKQAIQIEECEIPNGPCEFTDSFPNGYKSYCKQHYVTRN
LVSIKDEGPLDPSPESFRIPSCCKCVLKKVN
>XP_014760716.1 uncharacterized protein Dana_GF22956, isoform B [Drosophila ananassae]
MYIPLFTSKPSDMMPQMWCRLLRILVLLFAFFAMIVFINSEIAKRRKAEAALAALIGQEGAELPGASESEEEPNPGSEEF
ASIEAKKDIDKLLRTIFVVNDDQGVQIFNTTTTDNAPLMPINTMLGDQSQNPIPNPNQNQNQAPKPRSSNIYHQYHSLSQ
QQDQYFKGTTPQTQADQVPTTHRQPSDRHGPRPIYPAHSLLGVNDTAALQQCGDAKPESRSFCTQVDNYPDLSGLKMTLS
SKFSKFFSDVIPTDLSARVGTEPDDTIYLCRVTPRTIYPKKGLTTNNSWELIVNTDEFKQAIQIEECEIPNGPCEFTDSF
PNGYKSYCKQHYVTRNLVSIKDEGPLDPSPESFRIPSCCKCVLKKVN
>XP_001964609.2 uncharacterized protein Dana_GF22956, isoform A [Drosophila ananassae]
MYIPLFTSKPSDMMPQMWCRLLRILVLLFAFFAMIVFINSEIAKRRKAEAALAALIGQEGAELPGASESEEEPNPGSEEF
ASIEAKKDIDKLLRTIFVVNDDQGVQIFNTTTTDNAPLMPINTMLGDQSQNPIPNPNQNQNQAPKPRSSNIYHQYHSLSQ
QQDQYFKGTTPQTQADQVPTTHRQPSDTFVFPGSAGHGPRPIYPAHSLLGVNDTAALQQCGDAKPESRSFCTQVDNYPDL
SGLKMTLSSKFSKFFSDVIPTDLSARVGTEPDDTIYLCRVTPRTIYPKKGLTTNNSWELIVNTDEFKQAIQIEECEIPNG
PCEFTDSFPNGYKSYCKQHYVTRNLVSIKDEGPLDPSPESFRIPSCCKCVLKKVN
>XP_014760723.1 uncharacterized protein Dana_GF22956, isoform I [Drosophila ananassae]
MMPQMWCRLLRILVLLFAFFAMIVFINSEIAKRRKAEAALAALIGQEGAELPGASESEEEPNPGSEEFASIEAKKDIDKL
LRTIFVVNDDQGVQIFNTTTTDNAPLMPINTMLGDQSQNPIPNPNQNQNQAPKPRSSNIYHQYHSLSQQQDQYFKVQRSP
DGKLNLVFNDTFVSLQGTTPQTQADQVPTTHRQPSDTFVFPGSAGHGPRPIYPAHSLLGVNDTAALQQCGDAKPESRSFC
TQVDNYPDLSGLKMTLSSKFSKFFSDVIPTDLSARVGTEPDDTIYLCRVTPRTIYPKKGLTTNNSWELIVNTDEFKQAIQ
IEECEIPNGPCEFTDSFPNGYKSYCKQHYVTRNLVSIKDEGPLDPSPESFRIPSCCKCVLKKVN
>XP_014760720.1 uncharacterized protein Dana_GF22956, isoform F [Drosophila ananassae]
MYIPLFTSKPSDMMPQMWCRLLRILVLLFAFFAMIVFINSEIAKRRKAEAALAALIGQEGAELPGASESEEEPNPGSEEF
ASIEAKKDIDKLLRTIFVVNDDQGVQIFNTTTTDNAPLMPINTMLGDQSQNPIPNPNQNQNQAPKPRSSNIYHQYHSLSQ
QQDQYFKVQRSPDGKLNLVFNDTFVSLQGTTPQTQADQVPTTHRQPSDTFVFPGSAGHGPRPIYPAHSLLGVNDTAALQQ
CGDAKPESRSFCTQVDNYPDLSGLKMTLSSKFSKFFSDVIPTDLSARVGTEPDDTIYLCRVTPRTIYPKKGLTTNNSWEL
IVNTDEFKQAIQIEECEIPNGPCEFTDSFPNGYKSYCKQHYVTRNLVSIKDEGPLDPSPESFRIPSCCKCVLKKVN
>XP_014760717.1 uncharacterized protein Dana_GF22956, isoform C [Drosophila ananassae]
MYIPLFTSKPSDMMPQMWCRLLRILVLLFAFFAMIVFINSEIAKRRKAEAALAALIGQEGAELPGASESEEEPNPGSEEF
ASIEAKKDIDKLLRTIFVVNDDQGVQIFNTTTTDNAPLMPINTMLGDQSQNPIPNPNQNQNQAPKPRSSNIYHQYHSLSQ
QQDQYFKVQRSPDGKLNLVFNDTFVSLQGTTPQTQADQVPTTHRQPSDRHGPRPIYPAHSLLGVNDTAALQQCGDAKPES
RSFCTQVDNYPDLSGLKMTLSSKFSKFFSDVIPTDLSARVGTEPDDTIYLCRVTPRTIYPKKGLTTNNSWELIVNTDEFK
QAIQIEECEIPNGPCEFTDSFPNGYKSYCKQHYVTRNLVSIKDEGPLDPSPESFRIPSCCKCVLKKVN
>XP_001957060.1 uncharacterized protein Dana_GF10234 [Drosophila ananassae]
MTKSIKCPPASSCNRVLLSYVILAYTVAAHSSPPPCGLYGAPPCQFLPAPPGQTPTCARPGKTYCEHVDNYPTYLIKSLV
RKWGYEAATLLVDETWEDFAAVAWHDTPVFYDPKSIFPTRDPNGQDFNGYNYQTPFGGTPQRAAGGGGGNSYFASSPSTE
APTYLLYTSSGGGGHRSGPRYQGGASTSGGQLFFNQGGKSTPYNATLWLKRLVRDLSRKVDKPQEQPVEKDVGTKEDKQE
EKLEEEKEEEEHPLSKRDVSLNMDLLDIVGVDTPNAQPLRKRSRTKRQSPGRSTLCQTTSQFITPQAALNSRGNWMFVVN
EQNTARQMVKAELCASNTCSNLCELPNGYNSRCEQKFVQKRLIALQGNGQNLYTDTFWFPSCCVCTIAAN
>XP_014765174.1 uncharacterized protein Dana_GF24727, isoform B [Drosophila ananassae]
MKAGRAFGCLFWALLYCVLYLDLVSGNSMDDELLDFDFADPKDGQDDWQLDDLEDQQAQQSQQAEKKLESNMLDFSVDLD
EPEPEVPPFDWREKALRTALAKALGDEGLRQKFTEVMPILRVLSHQQRLALSALISAQMNAKKGHDLKLEQVRMMFGNDK
KLLLPIVFDLANLVKSATRKYINLGSDLASAALFRNAPIDRREDQLTTDETEQDNQVGTISVNAEPKEEQPVEAKESESM
ENFFDEVQSEVLDPQMINEALQSDLHNDTMTSHSNNHTHRVRRSANEFIHKLPRSVPISVTEQQLMGGSAGRTVKLNTTA
FQQPSNSPTEESSSVSTTSQSYVEIENLAFAGLNGTEIPLNADERLDLQRNSGEETEEALPNPEELIAGPRYRLGKRPPG
QKSIPPIKRKRVQAASSRGRPKTAASSHKPVVSPPHKKCERFTSSMCIRTDDYPLEQIMGSIRRHKNAMSALLAEFYDRP
NNNLEFGDEFDDFSLSKKRREDEGSAGGMCQSVVRYARPQKAKSASGEWKYIVNTGQHTQTLRLEKCSNPGESCSYLAQT
YRSHCSQVYNYHRLLSWDKVRGLHVDIFKVPTCCSCQVDGYRQQFPPLSSIQAKDYSPLVNANNNGYSTINEEDLDYADE
SGEDELGLGLRYPTYNNRDNNELYASSKKVRVKLPGISTSVGPYLSPPDDDDDDRYSGGYKSPSSGSSISSSSKKYYSQV
SRRRPQHSEARLDLDLAPSETHADQEPPPHQHQPQHRHRLEEDLPAASPYDFHRPQAYQPEREQQPLPPVSVSAQAPVAP
LPQPMPPMPIKQLLHPQLLHHLSLPVSVSGRDPASMHHQPHQPHQQRRRTYPSSKWLPAQRRHFRPSLPLSGSGNGNGSG
SGISRRHYHNRRPSIQ
>XP_001956178.2 uncharacterized protein Dana_GF24727, isoform A [Drosophila ananassae]
MKAGRAFGCLFWALLYCVLYLDLVSGNSMDDELLDFDFADPKDGQDDWQLDDLEDQQAQQSQQAEKKLESNMLDFSVDLD
EPEPEVPPFDWREKALRTALAKALGDEGLRQKFTEVMPILRVLSHQQRLALSALISAQMNAKKGHDLKLEQVRMMFGNDK
KLLLPIVFDLANLVKSATRKYINLGSDLASAALFRNAPIDRREDQLTTDETEQDNQVGTISVNAEPKEEQPVEAKESESM
ENFFDEVQSEVLDPQMINEALQSDLHNDTMTSHSNNHTHRVRRSANEFIHKLPRSVPISVTEQQLMGGSAGRTVKLNTTA
FQQPSNSPTEESSSVSTTSQSYVEIENLAFAGLNGTEIPLNADERLDLQRNSGEETEEALPNPEELIAGPRYRLGKRPPG
QKSIPPIKRKRVQAASSRGRPKTAASSHKPVVSPPHKKCERFTSSMCIRTDDYPLEQIMGSIRRHKNAMSALLAEFYDRP
NNNLEFGDEFDDFSLSKKRREDEGSAGGMCQSVVRYARPQKAKSASGEWKYIVNTGQHTQTLRLEKCSNPGESCSYLAQT
YRSHCSQVYNYHRLLSWDKVRGLHVDIFKVPTCCSCQVDGYRQQFPPLSSIQAKDYSPLVNANNNGYSTINEEDLDYADE
SGEDELGLGLRYPTYNNRDNNELYASSKKVRVKLPGISTSVGPYLSPPDDDDDDRYSGGYKSPSSGSSISSSSKKYYSQV
SRRRPQHSEARLDLDLAPSETHADQEVNLFAGPPEKQRAPLNRKRIYASTHTAPTTSTSTATSSSFGGGSASRLPVRFPQ
TTSLPARTGTAAVTSSFSFSPGASGALAAAHAPHAHQTVVASATAAPSQSAGVGQRSRPRFYAPPAPPAPPAATTNIPIQ
QVVASSATTLSTEPTPQWEREWERERERDQSTTLPQPPAVYPVSSIFANGGSSEASGKRINYNYHPIIDFFDKNRKAESQ
AVAEESRVVEQRVFPEKSTRKGMGLGMGMGTETITGIYQHPIPIPTTHERRMGYGAGGVGGAGAGGAGAVGGGDNAWLPM
VVE
>XP_001964937.2 uncharacterized protein Dana_GF22828 [Drosophila ananassae]
MALTNFSLPFGALGQQPWGVTLAPLHPIHQLASNTNNLLYSPADHQQQSPAEAAGNPPDYFKNNPYAPPQAAAAAGGYQY
QNSGGRHKQNNAYLPPTAPNAVRNSVYHIQQVQQVQQSQQQHQHQQITQQQQQQQDQNENSVSFQSTSSRSSSSSGQSSI
QLTQTHSSGRGPGEGSYTRFPGQPPQQQQKQFYNAHGSASATFTKNTGSFSITSYGSRQQPQHQQQQPPSQQQQPPPAPP
QPQQRSRPSKPEAPQPAQTYGVAPPENYPERAPGFTRVQAGQGSRTQVHAVIDYDVEEGEEDEEEDDEEVGPNKDSNQMP
TVTPIQGPIYLKNGTVPVVPLFSYPKLNNGSFLQIPIWWTALSVALGLDVRGDVIKGVPCIKRYHQLFCPTAGNSYPIEK
IERFIDDNKALMRRMYGDFEMNMEGPAGGGGGRQQAKVRKRRFIDEPDIFIPPGAFAANAGETVEAGDSYFGKLRNKRQA
AAGGSRNRGGSAGGGSNSNGNSNVNRPQGNGNSGTGRLDACESKIEIVTPYWASNSAGKIRAIVNTQHFEQAIHQEVCSN
TQTPRCEGECGCEQKYKWHRLLAYDPDNDCKGIFMDWFLFPSCCVCRCNP
>XP_001962193.1 uncharacterized protein Dana_GF14562 [Drosophila ananassae]
MKRTQMDRRSNITKLITTDVVRCLLLIMMVVLPEATAGFGFDSANSCSPNGKMSRRGRAQMLASIPCDLGKQAFCHLPGA
AYPWHAVRRFVHENQGLMKRMYGDVRHISILRDEIQNNEVDADDMEETAERYSKDAGRRSAKYLMHGRDRDRDREEFGSF
KGNDVLMEPHFRPVSTSTSSTTTTTKATTTTAAPATTSTTTDKVQTDTSTTPDNKSTSSTSAAPPPSSKEAEIEPEIVEI
QPSLESNSVYEVVPSPAPSLVSTPTTGAPSSSPGGNIEIIESPQLGLRNLSLEVKPSQEPTTAASLKPTSKGSTNVPSRK
RKPTEASTTVATPKTATTTAAPPTTAGTLLSRRNVTKSPPALPGSLTTPVTFASLFSSGQFNMDKLRRPLTTSSTTVPAP
AAVGVAQVGAGGATKPGLLREGQLFQDAMKQEPVAVASNLRGVNACPVKDEVVAPFWANNTRGEVLALLNLYPFEQYVHW
EKCTHEFKQMFCRDGCRCEQQYRLHRLLAYDPHNECRGIFSDWFRFPSSCICKCYNIPMEFRATSRSPRSDSSFDAPRSD
PIEAAEAEVQKAIYEHATEEWYRPRDEFDFLEG
>XP_001960849.2 uncharacterized protein Dana_GF13569 [Drosophila ananassae]
MEMDYRLLLKILSFLLLAHLGFSQPQQQSHSASEYGEEQPPEGYYAFVESPNAVPPKVRPPPYTYVNADCKEVAAGKKSA
VSVHNICGDLNKGQIPKNPLGQNVLGEPYPFELIRNQTLKFLSKTLPVLKADDTLPKVTQIIRDDPVEQLDSNNIDRPYP
SGGSTRVRRSLPDGVESNEYSYFDPALDEEDQSHHKQREQRRAAEERKPRKFCDGGGVFCTLYRAIQGDSSSAAAPTAER
REEVGPIRYEGPPTPCPAKVEYATPVFAKNYQGAWRYVVQIPYEGYFTQTVEVTRCIQARCHYLDGGCLSSPRWVSLLVA
EIFYPNAEDTVPSTSTTTQAPSVQDFQAYQQYLQKRAGVATASDGTSSGASAPPTDAHCDGHDELGCFQVRLYYDWFLIP
GSCKCWRPDYFAKYVRRKSVADL
>NP_733188.1 spatzle, isoform I [Drosophila melanogaster]
MMTPMWISLFKVLLLLFAFFATRTDTEVQSEQPIPPRHPSDTFVFPDSPIAKYRPPQSPARPLRNDTKEHNPCAKDESQH
LRNFCTNVDDYPDLSGLTHKLKNNFAKFFSNDLQPTDVSSRVGGSDERFLCRSIRKLVYPKKGLRADDTWQLIVNNDEYK
QAIQIEECEGADQPCDFAANFPQSYNPICKQHYTQQTLASIKSDGELDVVQNSFKIPSCCKCALKTG
>NP_647753.1 spatzle 5 [Drosophila melanogaster]
MTKSIKRPPPFSCKQVLLTYVILAYTVAAHSSPPPCGLYGAPPCQFLPAPPGQTPTCARPGKTYCEHADNYPTYLIKSLV
RKWGYEAATLLVDETWEDFAAVAWHDTPVFYDPKSIFPPRDPAAQDFNGYSYQTPFGGNPQRPSGGGNPLFVSNPSTEAP
TYLLYTSSGGGHRSGHRYNSQGGGTSSSGGHLYINQSDKSTPYNATLWLKRLVRDLSRKQRQPDEVQAEVVEPVNEQTEE
AEEQDNPAEDHPQSKRDVSLNMDLLDIVGVEAPNPLKKRSRTKRQSPGRSTLCQTTSQFITPQAALNSRGNWMFVVNEQN
TARQMVKAELCASNTCSNLCELPNGYNSRCEQKFVQKRLIALQGNGQNLYTDTFWFPSCCVCTIAAN
>NP_733192.1 spatzle, isoform J [Drosophila melanogaster]
MMTPMWISLFKVLLLLFAFFATYEAKEYERIIKELFTITNDEGVVLFNRTDTEVQSEQPIPPRHPSDTKYRPPQSPARPL
RNDTKEHNPCAKDESQHLRNFCTNVDDYPDLSGLTHKLKNNFAKFFSNDLQPTDVSSRVGGSDERFLCRSIRKLVYPKKG
LRADDTWQLIVNNDEYKQAIQIEECEGADQPCDFAANFPQSYNPICKQHYTQQTLASIKSDGELDVVQNSFKIPSCCKCA
LKTG
>NP_733194.1 spatzle, isoform C [Drosophila melanogaster]
MMTPMWISLFKVLLLLFAFFATYEAKEYERIIKELFTITNDEGVVLFNRTDTEVQSEQPIPPRHPSDTFVFPDSPIAKYR
PPQSPARPLRNDTKEHNPCAKDESQHLRNFCTNVDDYPDLSGLTHKLKNNFAKFFSNDLQPTDVSSRVGGSDERFLCRSI
RKLVYPKKGLRADDTWQLIVNNDEYKQAIQIEECEGADQPCDFAANFPQSYNPICKQHYTQQTLASIKSDGELDVVQNSF
KIPSCCKCALKTG
>NP_001138116.1 spatzle, isoform L [Drosophila melanogaster]
MMTPMWISLFKVLLLLFAFFATTSADSAPFMPIPTQHDDPTQKQKQNQNQSPIPETNRHYHQYHSLIQPDQYFKRTDTEV
QSEQPIPPRHPSDTKYRPPQSPARPLRNDTKEHNPCAKDESQHLRNFCTNVDDYPDLSGLTHKLKNNFAKFFSNDLQPTD
VSSRVGGSDERFLCRSIRKLVYPKKGLRADDTWQLIVNNDEYKQAIQIEECEGADQPCDFAANFPQSYNPICKQHYTQQT
LASIKSDGELDVVQNSFKIPSCCKCALKTG
>NP_733191.1 spatzle, isoform B [Drosophila melanogaster]
MMTPMWISLFKVLLLLFAFFATTSADSAPFMPIPTQHDDPTQKQKQNQNQSPIPETNRHYHQYHSLIQPDQYFKVQRSPN
GKLNLVFNDTFVSLQRTDTEVQSEQPIPPRHPSDTFVFPDSPIAKYRPPQSPARPLRNDTKEHNPCAKDESQHLRNFCTN
VDDYPDLSGLTHKLKNNFAKFFSNDLQPTDVSSRVGGSDERFLCRSIRKLVYPKKGLRADDTWQLIVNNDEYKQAIQIEE
CEGADQPCDFAANFPQSYNPICKQHYTQQTLASIKSDGELDVVQNSFKIPSCCKCALKTG
>NP_733195.1 spatzle, isoform D [Drosophila melanogaster]
MMTPMWISLFKVLLLLFAFFATIVYINIELTKRHEAEVRAEKTVADYKALLATINNGGPGKSASNHLQRTDTEVQSEQPI
PPRHPSDTFVFPDSPIAKYRPPQSPARPLRNDTKEHNPCAKDESQHLRNFCTNVDDYPDLSGLTHKLKNNFAKFFSNDLQ
PTDVSSRVGGSDERFLCRSIRKLVYPKKGLRADDTWQLIVNNDEYKQAIQIEECEGADQPCDFAANFPQSYNPICKQHYT
QQTLASIKSDGELDVVQNSFKIPSCCKCALKTG
>NP_001097942.1 spatzle, isoform K [Drosophila melanogaster]
MMTPMWISLFKVLLLLFAFFATIVYINIELTKRHEAEVRAEKTVADYKALLATINNGGPGKSASNHLQYEAKEYERIIKE
LFTITNDEGVVLFNRTDTEVQSEQPIPPRHPSDTKYRPPQSPARPLRNDTKEHNPCAKDESQHLRNFCTNVDDYPDLSGL
THKLKNNFAKFFSNDLQPTDVSSRVGGSDERFLCRSIRKLVYPKKGLRADDTWQLIVNNDEYKQAIQIEECEGADQPCDF
AANFPQSYNPICKQHYTQQTLASIKSDGELDVVQNSFKIPSCCKCALKTG
>NP_524526.1 spatzle, isoform A [Drosophila melanogaster]
MMTPMWISLFKVLLLLFAFFATYEAKEYERIIKELFTITNDEGVVLFNTSADSAPFMPIPTQHDDPTQKQKQNQNQSPIP
ETNRHYHQYHSLIQPDQYFKVQRSPNGKLNLVFNDTFVSLQRTDTEVQSEQPIPPRHPSDTFVFPDSPIAKYRPPQSPAR
PLRNDTKEHNPCAKDESQHLRNFCTNVDDYPDLSGLTHKLKNNFAKFFSNDLQPTDVSSRVGGSDERFLCRSIRKLVYPK
KGLRADDTWQLIVNNDEYKQAIQIEECEGADQPCDFAANFPQSYNPICKQHYTQQTLASIKSDGELDVVQNSFKIPSCCK
CALKTG
>NP_001163348.1 neurotrophin 1, isoform D [Drosophila melanogaster]
MKAGRAFGCLFWALLYCVLYLDLVSGNSADDELMDFDFADSNDAAMEDWQLDDLEEAKKAEQAEKKLESNMLDFSVDLDE
PEPEKQLPPFDWRERVLRNALAKALADEGLRQKFAEVLPILRMLSSQQRLALSALISAQMNAKKGHELKFEQVRMMFGNE
KKLLLPIVFDIANLIKSSTRKYINLGSDLASSALYHTPINRREDDLTPEESQQDDQLGTIAVEVEPKKVSTEEVQLESLE
DFFDEMGSEVLDPQMINEALTGDLHDNKTKTFKPENHGQRVRRSANEFVHKLTRSVPASVTEQQLLGGIAGRTIKLNTTA
FQQPSSQEEEKMASSNGGQSYSEVEDLAFAGLNGTEIPLSADERLDLQRNSAEETEEPLPSPEELIAGPRYRLGKRPLPG
QKSGSPIKRKRVTSSLRGRPKTAASSHKPVVTPPNKKCERFTSNMCIRTDDYPLEQIMGSIRRHKNAMSALLAEFYDKPN
NNLEFSDDFDDFSLSKKRREDEGSAGGMCQSVVRYARPQKAKSASGEWKYIVNTGQHTQTLRLEKCSNPVESCSYLAQTY
RSHCSQVYNYHRLLSWDKVRGLHVDIFKVPTCCSCQVDGYRQQFPPLSSIQAKDYSPQSPVINHSHNGYSTINEEDLDYA
EESEEDELGLRYPSFNNRETNELYSSSNKVRVKLPGISSSVGPYLSPPDDDEDRYGGYKSSSSSSKKYYSQVSRRRPQHS
EARLDLDLAPSETHSDQEPPPPQHHQHHHLQYHRPQEELPSAYDFHRPQVYQPEREQLPLVRDPALSPVSAPVLASPAPP
LPMPPMPIKQVPSHHQAHHQQPHHHLHQSTGKVAANRDPASMHHQPPRRPTQQWLPGQRRPFRPSAPLSGSGISRRHYHN
RRQSIQ
>NP_001261417.1 neurotrophin 1, isoform G [Drosophila melanogaster]
MKAGRAFGCLFWALLYCVLYLDLVSGNSADDELMDFDFADSNDAAMEDWQLDDLEEAKKAEQAEKKLESNMLDFSVDLDE
PEPEKQLPPFDWRERVLRNALAKALADEGLRQKFAEVLPILRMLSSQQRLALSALISAQMNAKKGHELKFEQVRMMFGNE
KKLLLPIVFDIANLIKSSTRKYINLGSDLASSALYHTPINRREDDLTPEESQQDDQLGTIAVEVEPKKVSTEEVQLESLE
DFFDEMGSEVLDPQMINEALTGDLHDNKTKTFKPENHGQRVRRSANEFVHKLTRSVPASVTEQQLLGGIAGRTIKLNTTA
FQQPSSQEEEKMASSNGGQSYSEVEDLAFAGLNGTEIPLSADERLDLQRNSAEETEEPLPSPEELIAGPRYRLGKRPLPG
QKSGSPIKRKRVTSSLRGRPKTAASSHKPVVTPPNKKCERFTSNMCIRTDDYPLEQIMGSIRRHKNAMSALLAEFYDKPN
NNLEFSDDFDDFSLSKKRREDEGSAGGMCQSVVRYARPQKAKSASGEWKYIVNTGQHTQTLRLEKCSNPVESCSYLAQTY
RSHCSQVYNYHRLLSWDKVRGLHVDIFKVPTCCSCQVDGYRQQFPPLSSIQAKDYSPQSPVINHSHNGYSTINEEDLDYA
EESEEDELGLRYPSFNNRETNELYSSSNKVRVKLPGISSSVGPYLSPPDDDEDRYGGYKSSSSSSKKYYSQVSRRRPQHS
EARLDLDLAPSETHSDQEVNLFAGPPNGGAEKPRIPLNRKRIYASTHTAPTTATSSASSSSVPSPAGGAAVRLRFPQTTS
LPARTGTAALSPGSGFVSGFSASAGLSSASSAHAAHAHQAGAIAPPGAPPTASPPSSPVNRQGGSKSRPRFYAPPATTTT
NTAVVTGSASSLSTERTTQWERDQSTSLPQPPAVYPVSSIFPSGGGSEMSGKRINYNYHPIIDFFEKNRKAEAAATVSSI
AEESRIVEQRIFPQNSPKSQQNGMGLGMETITGVYQHPIPVPKTHERRMGYRAHNGGVGGAGAVGGGAGFASDNAWLPMV
VE
>NP_001261418.1 neurotrophin 1, isoform H [Drosophila melanogaster]
MKAGRAFGCLFWALLYCVLYLDLVSGNSADDELMDFDFADSNDAAMEDWQLDDLEEAKKAEQAEKKLESNMLDFSVDLDE
PEPEKQLPPFDWRERVLRNALAKALADEGLRQKFAEVLPILRMLSSQQRLALSALISAQMNAKKGHELKFEQVRMMFGNE
KKLLLPIVFDIANLIKSSTRKYINLGSDLASSALYHTPINRREDDLTPEESQQDDQLGTIAVEVEPKKVSTEEVQLESLE
DFFDEMGSEVLDPQMINEALTGDLHDNKTKTFKPENHGQRVRRSANEFVHKLTRSVPASVTEQQLLGGIAGRTIKLNTTA
FQQPSSQEEEKMASSNGGQSYSEVEDLAFAGLNGTEIPLSADERLDLQRNSAEETEEPLPSPEELIAGPRYRLGKRPLPG
QKSGSPIKRKRVTSSLRGRPKTAASSHKPVVTPPNKKCERFTSNMCIRTDDYPLEQIMGSIRRHKNAMSALLAEFYDKPN
NNLEFSDDFDDFSLSKKRREDEGSAGGMCQSVVRYARPQKAKSASGEWKYIVNTGQHTQTLRLEKCSNPVESCSYLAQTY
RSHCSQVYNYHRLLSWDKVRGLHVDIFKVPTCCSCQVDGYRQQFPPLSSIQAKDYSPQSPVINHSHNGYSTINEEDLDYA
EESEEDELGLRYPSFNNRETNELYSSSNKVRVKLPGISSSVGPYLSPPDDDEDRYGGYKSSSSSSKKYYSQVSRRRPQHS
EARLDLDLAPSETHSDQEVNLFAGPPNGGAEKPRIPLNRKRIYASTHTAPTTATSSASSSSVPSPAGGAAVRLRFPQTTS
LPARTGTAALSPGSGFVSGFSASAGLSSASSAHAAHAHQAGAIAPPGAPPTASPPSSPVNRQGGSKSRPRFYAPPATTTT
NTAVVTGSASSLSTERTTQWERDQSTSLPQPPAVYPVSSIFPSGGGSEMSGKRINYNYHPIIDFFEKNRKAEAAATVSSI
AEESRIVEQRIFPQNSPKSQQNGMGLGMETITGVYQHPIPVPKTHERRMGYRAHNGGVGGAGAVGGGAGFASDNAWLPMV
VE
>NP_729009.2 neurotrophin 1, isoform F [Drosophila melanogaster]
MKAGRAFGCLFWALLYCVLYLDLVSGNSADDELMDFDFADSNDAAMEDWQLDDLEEAKKAEQAEKKLESNMLDFSVDLDE
PEPEKQLPPFDWRERVLRNALAKALADEGLRQKFAEVLPILRMLSSQQRLALSALISAQMNAKKGHELKFEQVRMMFGNE
KKLLLPIVFDIANLIKSSTRKYINLGSDLASSALYHTPINRREDDLTPEESQQDDQLGTIAVEVEPKKVSTEEVQLESLE
DFFDEMGSEVLDPQMINEALTGDLHDNKTKTFKPENHGQRVRRSANEFVHKLTRSVPASVTEQQLLGGIAGRTIKLNTTA
FQQPSSQEEEKMASSNGGQSYSEVEDLAFAGLNGTEIPLSADERLDLQRNSAEETEEPLPSPEELIAGPRYRLGKRPLPG
QKSGSPIKRKRVTSSLRGRPKTAASSHKPVVTPPNKKCERFTSNMCIRTDDYPLEQIMGSIRRHKNAMSALLAEFYDKPN
NNLEFSDDFDDFSLSKKRREDEGSAGGMCQSVVRYARPQKAKSASGEWKYIVNTGQHTQTLRLEKCSNPVESCSYLAQTY
RSHCSQVYNYHRLLSWDKVRGLHVDIFKVPTCCSCQVDGYRQQFPPLSSIQAKDYSPQSPVINHSHNGYSTINEEDLDYA
EESEEDELGLRYPSFNNRETNELYSSSNKVRVKLPGISSSVGPYLSPPDDDEDRYGGYKSSSSSSKKYYSQVSRRRPQHS
EARLDLDLAPSETHSDQEVNLFAGPPNGGAEKPRIPLNRKRIYASTHTAPTTATSSASSSSVPSPAGGAAVRLRFPQTTS
LPARTGTAALSPGSGFVSGFSASAGLSSASSAHAAHAHQAGAIAPPGAPPTASPPSSPVNRQGGSKSRPRFYAPPATTTT
NTAVVTGSASSLSTERTTQWERDQSTSLPQPPAVYPVSSIFPSGGGSEMSGKRINYNYHPIIDFFEKNRKAEAAATVSSI
AEESRIVEQRIFPQNSPKSQQNGMGLGMETITGVYQHPIPVPKTHERRMGYRAHNGGVGGAGAVGGGAGFASDNAWLPMV
VE
>NP_609160.2 spatzle 3 [Drosophila melanogaster]
MALTNFSLPFGALGQPWGVTIAPLHPIHQLASNTNNLLYSPADHQQQTPAEAAADPEYFKNNPYAPPQSGGYQYQNTAGR
RKQSNAYLPPTAPNAVRNSVYHIQQVQQTQQQQTQQQHQQQDQHENSVSFQSSSSRSSSSSTTGQSSIQLTQTHASGRGP
AEGSYSRYPGQQAQPPQQQQPQQKQYFNAHGSASATFTKNSGSFSITSFGSRQQQQQPPQPQQPPPSQQQQPPPAPPPQR
SRQAKPEAQPAQTYGVAPPENYPERAPGFTRVQAGQGSRTQVHAVLDYDVEEGEEDEEEDGEEEGQFYEGQENDKSNNNQ
MPTVTPIQGPIYLKNGTVPVVPLFSYPKLNNGSFLQIPIWWTALSVALGLDVRGDVIKGVPCIKRYHQLFCPTAGNSYPI
DKIERFIDDNKALMRRMYGDFEMNMEGPGGGGGRQQGKVRKRRFIDEPDIFIPPGAFAANAGETVEAGDSYFGQLRKKRQ
AAAGGSRNRGGSAGGSGNGNTNANRQPGNKNGSSGTGRLDACESKIEIVTPYWASNSAGKIRAIVNTQHFEQAIHQEVCS
NTQTPRCEGECGCEQKYKWHRLLAYDPDNDCKGIFMDWFLFPSCCVCRCNP
>NP_609504.2 spatzle 4 [Drosophila melanogaster]
MVRTQMDRRSPITRLITIEVIGYLLILMTIALPLSSAGFGFDSANSCSPNGKISRRGRAQILAAIPCDLGQQAFCHLPGS
AYPWHAVRRFVHENQGLMKRMYGDVRHISILRDEIQNNEVDADDIEETAERYSKDGGRRSAKYLMNNRDRDREREDFGSF
KSNDVLMEPHFRPVSTITTSTTKATTTTTTAPEIVSSTTERVPNEVTDTTPGNTNSTISTTKGTAPPLHEKPESETDIVE
IQPSPESNSVYEVVSPSVLSTTSTAKPSSAAGENIQIIDSPQLGLRNLSAEASPSQEPPTATTGKPTSVPKSTTPLPIRK
RKPAETTTSAASPKVSSTISTPTTTTATLLIRRNVTKYSPASVTTPVSFASLFSGTSSGLFSPERLRRPLTTTSSTSAPA
[truncated: 112,760 more chars]
